# Supplementary material for: Evolutionary trajectory of SARS-CoV-2 genome shifts during widespread vaccination and emergence of Omicron variant
Source: Npj Viruses. 2023 Nov 14;1:5. doi: 10.1038/s44298-023-00007-z (PMC11721106; doi:10.1038/s44298-023-00007-z)
Supplement: Supplementary file 3 — Supplementary Tables [file 44298_2023_7_MOESM3_ESM.xlsx]

## Sheet: S1A. Gene
SUPPLEMENTAL TABLE S1A. Gene-level summary of the HFV and sites under selection.
Gene	Gene Length	Number of HFV	Number of Sites with HFV	Percent of Sites with HFV	Number of Sites under Diversifying Selection	Percent of Sites under Diversifying Selection	Number of Sites under Purifying Selection	Percent of Sites under Purifying Selection
E	76	7	7	0.0921	9	0.1184	11	0.1447
M	223	16	12	0.0538	10	0.0448	57	0.2556
N	420	92	78	0.1857	58	0.1381	106	0.2524
ORF1a	4401	463	438	0.0995	233	0.0529	753	0.1711
ORF1b	2695	135	126	0.0468	104	0.0386	579	0.2148
ORF3a	276	89	79	0.2862	57	0.2065	37	0.1341
ORF6	62	6	6	0.0968	2	0.0323	11	0.1774
ORF7a	122	64	47	0.3852	8	0.0656	16	0.1311
ORF8	122	49	38	0.3115	20	0.1639	10	0.082
Spike	1274	223	175	0.1374	98	0.0769	356	0.2794
Genome-wide	9726	1154	1016	0.104462	605	0.0622044	1940	0.199465

## Sheet: S1B. Protein 
SUPPLEMENTAL TABLE S1B. Protein-level summary of the HFV and sites under selection.
Protein	Protein Length	Number of HFV	Number of Sites with HFV	Percent of Sites with HFV	Number of Sites under Diversifying Selection	Percent of Sites under Diversifying Selection	Number of Sites under Purifying Selection	Percent of Sites under Purifying Selection
E	75	7	7	0.0933	9	0.12	11	0.1467
M	223	16	12	0.0538	10	0.0448	57	0.2556
N	424	92	78	0.184	58	0.1368	106	0.25
nsp1	179	19	17	0.095	15	0.0838	27	0.1508
nsp10	139	7	7	0.0504	3	0.0216	31	0.223
nsp12	932	51	48	0.0515	38	0.0408	191	0.2049
nsp13	601	54	50	0.0832	19	0.0316	146	0.2429
nsp14	527	35	35	0.0664	18	0.0342	119	0.2258
nsp15	346	26	25	0.0723	9	0.026	51	0.1474
nsp16	298	20	16	0.0537	20	0.0671	73	0.245
nsp2	638	64	63	0.0987	56	0.0878	91	0.1426
nsp3	1950	165	157	0.0805	102	0.0523	283	0.1451
nsp4	504	44	42	0.0833	18	0.0357	98	0.1944
nsp5	306	16	16	0.0523	11	0.0359	67	0.219
nsp6	290	70	62	0.2138	17	0.0586	55	0.1897
nsp7	83	5	5	0.0602	2	0.0241	20	0.241
nsp8	198	9	8	0.0404	4	0.0202	48	0.2424
nsp9	115	13	13	0.113	5	0.0435	32	0.2783
ORF3a	275	89	79	0.2873	57	0.2073	37	0.1345
ORF6	61	6	6	0.0984	2	0.0328	11	0.1803
ORF7a	121	64	47	0.3884	8	0.0661	16	0.1322
ORF8	124	49	38	0.3065	20	0.1613	10	0.0806
Spike	1273	223	175	0.1375	98	0.077	356	0.2797

## Sheet: S2A. Diversifying
SUPPLEMENTAL TABLE S2A. Comprehensive list of sites under diversifying selection
Gene	Protein	Site	alpha	beta	Prob[alpha<beta]
Spike	Spike	142	0.386912	50	1
Spike	Spike	452	0.619426	15.5201	1
Spike	Spike	5	0.355484	15.5238	1
ORF3a	ORF3a	155	0.163111	15.5111	1
ORF1a	nsp6	3606	0.353364	50	1
ORF1a	nsp6	3829	0.860462	15.5177	1
ORF1a	nsp5	3353	1.03423	50	1
ORF1a	nsp2	519	0.342856	15.5241	1
ORF1b	nsp12	685	0.439784	29.2971	1
N	N	202	0.682781	15.5185	1
N	N	135	0.630961	7.2349	1
N	N	33	0.375989	15.5154	1
M	M	3	2.87179	29.8646	1
Spike	Spike	408	0.639899	15.5182	1
ORF3a	ORF3a	223	0.37314	7.125	1
ORF1b	nsp16	2557	1.00174	29.4707	1
N	N	379	0.236038	7.1249	1
Spike	Spike	440	1.60587	29.3592	1
ORF1b	nsp12	662	0.430125	16.7628	1
N	N	205	0.478861	7.12427	1
Spike	Spike	501	0.456555	15.5172	1
Spike	Spike	417	0.476127	15.528	1
ORF8	ORF8	65	0.577563	7.12507	0.999999
ORF3a	ORF3a	151	0.215844	6.89663	0.999996
ORF1b	nsp16	2610	0.5952	7.18346	0.999995
Spike	Spike	346	0.788977	15.5186	0.999993
M	M	63	0.385486	7.1259	0.999993
ORF10	ORF10	24	0.22767	5.05859	0.999988
N	N	18	0.18819	2.87546	0.99998
ORF1a	nsp6	3718	0.397396	8.79816	0.999978
Spike	Spike	446	0.399708	7.20413	0.999972
Spike	Spike	95	0.721475	7.12562	0.99997
ORF1a	nsp3	1640	0.422737	7.12119	0.999968
ORF1a	nsp2	207	0.269185	6.98616	0.999968
ORF1b	nsp16	2613	7.04669	28.6038	0.999966
Spike	Spike	27	0.48028	7.12494	0.999965
Spike	Spike	484	0.558863	15.5188	0.99996
ORF10	ORF10	31	0.253567	4.6615	0.999956
ORF1b	nsp14	1550	0.324181	7.05806	0.999952
Spike	Spike	950	1.00372	18.7941	0.999937
ORF3a	ORF3a	54	0.285637	2.84134	0.99993
ORF3a	ORF3a	110	0.285645	2.8409	0.99993
E	E	62	0.406035	7.47569	0.99992
N	N	90	0.188135	2.79121	0.999889
ORF1a	nsp4	3201	0.479134	7.13693	0.999879
N	N	204	0.496737	7.12427	0.999878
ORF1a	nsp2	445	0.386104	6.87419	0.999869
N	N	49	0.188463	2.7964	0.999855
N	N	24	0.18849	2.79642	0.999855
ORF1a	nsp6	3729	0.524778	15.4029	0.99985
N	N	377	1.2955	7.12435	0.999838
ORF1a	nsp3	998	0.443985	7.91568	0.999834
ORF1a	nsp4	3143	0.506861	7.14006	0.999783
ORF1b	nsp13	1504	0.463148	7.10111	0.99976
ORF1a	nsp6	3758	0.43297	7.12265	0.999753
Spike	Spike	859	0.533746	7.15663	0.999743
ORF3a	ORF3a	108	0.28294	2.72362	0.999736
ORF1a	nsp6	3777	0.458705	9.85345	0.999733
N	N	211	0.189302	2.75566	0.999732
Spike	Spike	19	0.55379	7.12547	0.999728
Spike	Spike	145	2.71906	7.28395	0.99972
N	N	152	0.41298	2.87385	0.999718
ORF1a	nsp3	1168	0.393378	6.79383	0.9997
ORF7a	ORF7a	14	0.28835	2.79985	0.999683
ORF1b	nsp12	314	0.438188	7.33987	0.999649
ORF1b	nsp12	17	0.438195	7.29292	0.999632
ORF3a	ORF3a	77	0.281311	2.68024	0.999603
ORF1b	nsp12	638	0.575989	7.45876	0.999529
ORF1b	nsp13	1315	0.488778	7.08892	0.999503
N	N	215	0.428203	2.81943	0.9995
ORF1a	nsp1	110	0.312148	6.13496	0.999488
ORF1a	nsp6	3750	0.70309	7.13499	0.999486
ORF1a	nsp8	4090	0.458462	7.66126	0.999471
Spike	Spike	677	0.510776	9.01452	0.999429
ORF1b	nsp16	2523	0.292856	3.27114	0.999422
ORF1a	nsp3	971	0.657622	7.02531	0.999402
ORF1a	nsp10	4355	0.458948	7.17363	0.999387
ORF3a	ORF3a	172	0.527523	3.00805	0.99933
ORF1a	nsp3	1822	0.694704	7.10609	0.999326
N	N	119	0.191625	2.67452	0.999309
ORF3a	ORF3a	53	0.530749	2.81226	0.999279
ORF1a	nsp2	728	0.676237	3.77108	0.999277
ORF1a	nsp1	124	0.325668	3.74977	0.999223
Spike	Spike	1264	1.46121	7.12463	0.999173
ORF1a	nsp3	2529	0.503157	7.09522	0.999163
ORF3a	ORF3a	224	0.529971	2.80031	0.999157
ORF1b	nsp12	512	0.465675	7.5427	0.999119
N	N	193	0.255955	2.77793	0.999118
ORF3a	ORF3a	41	0.690057	2.81403	0.998949
M	M	82	1.36564	10.7866	0.998893
ORF1a	nsp3	944	0.513073	7.12456	0.99886
ORF8	ORF8	115	0.31189	2.74353	0.998845
Spike	Spike	701	0.538355	7.10249	0.998804
E	E	55	0.41133	6.14444	0.998777
ORF1a	nsp2	590	0.444469	2.83099	0.998595
N	N	67	0.195572	2.54239	0.998583
ORF1a	nsp9	4164	0.462198	7.02408	0.998556
ORF3a	ORF3a	18	0.269903	2.37071	0.998506
N	N	32	0.286833	2.97553	0.998504
Spike	Spike	834	0.39247	4.6811	0.998502
Spike	Spike	1219	0.306261	2.9138	0.998405
ORF1a	nsp1	87	0.445145	6.91464	0.998393
ORF1b	nsp12	813	1.29355	18.4118	0.998391
ORF1b	nsp16	2633	0.582524	7.10796	0.998081
Spike	Spike	157	0.581723	2.95346	0.998017
ORF10	ORF10	37	0.756842	2.81714	0.997974
ORF7a	ORF7a	34	0.290257	2.61001	0.997942
ORF1a	nsp6	3580	0.296826	2.82642	0.997908
ORF1a	nsp2	656	0.516337	2.87135	0.997761
ORF1a	nsp4	2994	0.512689	6.82756	0.997651
ORF1a	nsp2	403	0.51763	2.8105	0.997449
ORF1a	nsp3	1921	0.543708	7.12442	0.997372
N	N	362	0.939508	7.12507	0.997358
ORF1a	nsp10	4304	0.467063	6.86958	0.997296
ORF1a	nsp1	81	0.380535	2.89422	0.99728
ORF1b	nsp13	1219	0.907017	7.08127	0.997262
Spike	Spike	505	0.581416	2.81844	0.997259
ORF3a	ORF3a	15	0.294815	2.21524	0.997233
ORF1a	nsp5	3523	2.62827	7.11639	0.997118
ORF3a	ORF3a	100	0.686516	2.75324	0.997022
N	N	413	0.470867	2.76391	0.996996
ORF1b	nsp16	2635	0.508905	6.19802	0.996949
N	N	13	2.80009	7.12446	0.996879
ORF1a	nsp6	3615	0.381992	5.94545	0.996874
ORF1a	nsp3	1786	0.451197	5.49007	0.996772
Spike	Spike	688	0.432963	5.65306	0.996747
ORF1a	nsp3	2648	0.509496	6.9058	0.996729
ORF1b	nsp13	1383	0.612137	7.12548	0.9967
Spike	Spike	222	0.455074	2.83541	0.996448
N	N	151	0.748497	5.38444	0.996375
Spike	Spike	18	0.456205	2.84035	0.996369
ORF1a	nsp5	3284	0.479874	6.41593	0.996351
Spike	Spike	176	0.455513	2.81083	0.996336
Spike	Spike	257	0.455993	2.80829	0.996247
ORF8	ORF8	67	0.562643	2.8314	0.996129
ORF1a	nsp4	3209	1.02368	7.04302	0.99605
ORF1a	nsp3	1049	0.465804	2.83612	0.996018
ORF1b	nsp12	814	0.574946	6.8572	0.995912
ORF1b	nsp12	164	0.324246	2.78081	0.995793
ORF1b	nsp12	735	0.608351	10.4052	0.995711
ORF1a	nsp3	1113	0.811407	3.27388	0.995604
ORF1b	nsp12	730	0.609027	9.87963	0.995561
ORF1a	nsp3	1125	0.463423	2.94739	0.995517
Spike	Spike	212	1.77738	7.09908	0.995398
M	M	17	0.40447	2.79076	0.995374
ORF1b	nsp16	2431	0.571377	6.47269	0.995324
ORF1b	nsp13	1220	0.356196	2.71997	0.995282
ORF1a	nsp3	1754	0.46401	4.75609	0.99527
Spike	Spike	445	0.805886	6.75525	0.995113
ORF1a	nsp1	131	0.34694	2.67022	0.995093
Spike	Spike	1020	0.999197	7.05417	0.994981
N	N	144	0.522581	2.88047	0.994872
ORF1b	nsp13	1184	0.719105	8.84368	0.994619
ORF1a	nsp4	3090	0.525504	6.43269	0.99455
Spike	Spike	181	1.42773	7.09818	0.994468
E	E	21	0.428738	3.33292	0.994228
ORF1b	nsp12	176	0.787214	7.26708	0.994225
M	M	19	7.99974	35.0313	0.99385
ORF3a	ORF3a	229	0.780061	2.7832	0.993843
ORF1b	nsp13	1129	1.08599	7.70532	0.993552
ORF1a	nsp3	1298	0.460947	6.57067	0.993526
Spike	Spike	493	0.658933	6.97665	0.993494
ORF1a	nsp2	400	0.34766	2.64148	0.993454
Spike	Spike	1260	0.348437	2.72363	0.993376
ORF1a	nsp3	1655	0.515993	6.22931	0.993312
ORF1a	nsp3	1763	0.516107	6.2258	0.993288
ORF1a	nsp2	591	0.88553	6.50188	0.993068
ORF1a	nsp3	1119	0.594278	2.71142	0.992996
ORF1b	nsp13	1264	1.14773	12.6367	0.992953
ORF1a	nsp4	3027	0.533746	6.2327	0.992793
N	N	326	0.422243	2.49098	0.992493
Spike	Spike	371	0.830598	3.30186	0.992469
ORF1a	nsp3	1001	0.466435	2.72198	0.992435
Spike	Spike	460	0.515683	5.84526	0.992434
E	E	9	0.582247	7.15239	0.992319
ORF1b	nsp13	1427	1.49423	8.02708	0.992319
ORF1b	nsp12	469	0.618068	8.06018	0.992237
ORF3a	ORF3a	104	0.665124	2.67265	0.991929
ORF1b	nsp13	1092	1.10149	7.09821	0.991929
Spike	Spike	547	0.569437	6.32147	0.991894
Spike	Spike	681	5.1555	15.3932	0.991834
Spike	Spike	75	0.448671	2.61391	0.991834
ORF1a	nsp5	3371	0.778562	7.03274	0.991768
ORF1a	nsp3	1862	0.497338	2.83703	0.99144
ORF1a	nsp2	184	0.487312	2.57942	0.991321
Spike	Spike	478	0.736232	7.23338	0.991305
Spike	Spike	939	0.545094	5.72721	0.991276
ORF1b	nsp16	2548	0.471969	4.13015	0.99124
ORF3a	ORF3a	25	0.230535	1.23296	0.991005
E	E	73	0.430432	2.92673	0.990939
ORF1a	nsp3	1840	0.715673	6.33256	0.990651
ORF3a	ORF3a	14	0.240597	1.48678	0.990558
ORF1b	nsp13	1291	0.783164	7.12738	0.990515
ORF8	ORF8	51	0.557026	2.67723	0.990481
ORF1b	nsp12	249	0.335028	3.29717	0.990399
ORF1a	nsp6	3676	0.923311	11.4875	0.99036
ORF1a	nsp3	1155	0.464456	2.70751	0.990218
ORF1a	nsp3	913	0.516271	3.74325	0.990176
Spike	Spike	573	0.505236	2.84861	0.990097
Spike	Spike	138	0.51773	3.00468	0.989846
Spike	Spike	640	0.506005	2.78328	0.989616
ORF1b	nsp14	1643	1.18523	7.11325	0.989561
Spike	Spike	49	0.51866	2.81802	0.989541
ORF3a	ORF3a	107	0.602886	2.65431	0.989505
ORF8	ORF8	122	4.27057	47.9395	0.989421
ORF1a	nsp4	2900	0.772254	6.96894	0.98935
ORF1a	nsp6	3677	0.695071	8.40812	0.989233
ORF1b	nsp14	1918	0.591267	5.73602	0.989148
ORF1a	nsp2	804	0.464236	2.63166	0.989111
Spike	Spike	706	0.504841	2.76673	0.989102
ORF1a	nsp1	135	0.43801	2.72912	0.989076
ORF1b	nsp13	1511	0.786979	7.07926	0.988754
ORF3a	ORF3a	165	0.228775	1.14531	0.987966
ORF1a	nsp2	690	0.738232	2.85573	0.987947
ORF8	ORF8	11	0.430612	2.65347	0.987891
ORF1a	nsp6	3620	0.362724	2.82742	0.987848
Spike	Spike	450	0.533957	4.9485	0.987735
ORF1a	nsp3	1543	0.608773	7.17761	0.987705
ORF1a	nsp2	550	0.884276	2.8429	0.987621
ORF8	ORF8	54	0.429287	2.62899	0.987423
ORF1a	nsp2	609	0.73904	2.8101	0.987127
ORF1a	nsp3	2274	0.45761	5.68816	0.986609
ORF1a	nsp6	3644	0.364907	2.77616	0.986587
ORF1a	nsp2	498	0.618818	3.52737	0.986543
ORF3a	ORF3a	59	0.229187	1.14561	0.98654
ORF1a	nsp3	1000	0.463751	2.58618	0.986417
ORF1a	nsp2	337	0.354131	2.4043	0.986397
ORF1b	nsp12	248	0.453948	3.74293	0.986377
ORF8	ORF8	121	2.87385	7.15082	0.986191
N	N	391	0.425903	2.35419	0.986137
M	M	125	1.10493	6.88267	0.986072
ORF1a	nsp5	3351	0.616237	6.1079	0.985936
ORF1b	nsp15	2070	0.619749	6.87463	0.985811
ORF1a	nsp3	1803	0.496194	2.67059	0.985435
ORF1a	nsp4	2857	2.76981	7.10037	0.985394
ORF1a	nsp6	3646	0.367122	2.74052	0.985078
ORF1a	nsp2	575	0.556829	3.07306	0.984634
ORF1a	nsp3	1895	0.886729	7.13061	0.984602
ORF7a	ORF7a	104	0.297436	1.75512	0.984016
Spike	Spike	255	0.715223	4.02816	0.984005
ORF8	ORF8	52	0.484591	2.78382	0.983822
ORF1a	nsp1	166	0.503634	2.45272	0.983382
ORF3a	ORF3a	213	0.525302	2.92311	0.983307
ORF1a	nsp7	3915	0.370292	2.67291	0.983062
ORF1b	nsp16	2612	0.502072	3.36244	0.982633
ORF3a	ORF3a	30	0.536109	1.97118	0.982571
N	N	155	0.223495	1.35357	0.98243
N	N	217	0.223506	1.35299	0.982418
ORF1a	nsp6	3705	0.371466	2.64715	0.982195
ORF1a	nsp3	995	0.532273	2.884	0.982185
ORF1a	nsp3	1013	0.532253	2.88365	0.982184
ORF1a	nsp3	1881	0.736745	5.55908	0.981909
Spike	Spike	486	0.560894	2.81623	0.981145
ORF3a	ORF3a	134	0.228033	1.05	0.980466
Spike	Spike	1009	0.559182	3.96012	0.980241
Spike	Spike	1027	0.559955	3.95664	0.980088
ORF3a	ORF3a	175	0.544793	2.90375	0.979403
Spike	Spike	845	1.67429	7.12848	0.979388
ORF1b	nsp16	2432	1.20079	8.61248	0.979301
ORF1a	nsp3	953	0.497713	2.68679	0.978659
ORF1a	nsp3	935	0.497656	2.68649	0.978658
ORF3a	ORF3a	185	0.520197	2.64554	0.978288
ORF1a	nsp5	3504	0.503757	2.8484	0.978287
Spike	Spike	1162	1.87082	13.5009	0.978132
ORF1a	nsp2	561	0.495755	2.33548	0.97812
Spike	Spike	1176	0.562647	3.65757	0.978107
Spike	Spike	254	0.434269	2.17948	0.977592
ORF1b	nsp12	192	0.479078	3.1969	0.977571
N	N	398	0.438603	2.78574	0.977383
N	N	166	0.439298	2.79306	0.977145
Spike	Spike	262	0.717093	2.79893	0.977099
ORF3a	ORF3a	22	0.583777	2.32351	0.976872
ORF3a	ORF3a	50	0.228233	1.02761	0.976758
N	N	22	0.292563	1.72124	0.976749
ORF1b	nsp16	2576	0.523886	3.56705	0.976354
E	E	71	0.732781	4.22584	0.976296
ORF3a	ORF3a	24	0.229494	1.06458	0.976161
ORF6	ORF6	5	0.366031	2.09528	0.975972
ORF1b	nsp16	2537	1.18655	7.15668	0.974918
ORF1a	nsp3	2511	1.38022	10.1383	0.974878
Spike	Spike	1118	0.701257	3.58234	0.974746
Spike	Spike	69	0.594134	2.83158	0.974665
ORF1b	nsp12	520	1.61054	13.4992	0.974397
ORF1b	nsp12	88	0.462556	2.72999	0.974391
ORF1a	nsp3	1158	0.736864	2.7833	0.973899
ORF1a	nsp3	1733	0.519933	2.84723	0.973832
ORF1b	nsp14	1567	0.527269	3.40246	0.973721
ORF3a	ORF3a	27	0.785499	2.83057	0.973447
ORF1a	nsp2	681	0.737676	2.65056	0.973397
ORF1a	nsp2	642	0.738435	2.65074	0.973228
ORF3a	ORF3a	89	0.531769	2.56783	0.972949
ORF3a	ORF3a	67	0.50434	2.42421	0.97288
ORF1a	nsp2	560	0.737967	2.65018	0.972767
ORF1b	nsp15	2256	0.834829	5.71999	0.972558
ORF1a	nsp3	856	0.53372	2.59259	0.972119
ORF1a	nsp3	989	0.735934	2.81655	0.971899
ORF1b	nsp12	99	0.463016	2.82324	0.971786
ORF1a	nsp2	350	0.364705	1.97654	0.9717
ORF1a	nsp3	2084	0.464374	3.63185	0.971564
N	N	125	0.226544	1.09078	0.971419
ORF1b	nsp16	2425	0.610263	4.8204	0.971365
Spike	Spike	583	0.607555	2.99048	0.971045
ORF1b	nsp14	1570	0.533132	3.05261	0.970955
M	M	209	0.652014	3.00954	0.970802
ORF3a	ORF3a	52	0.455392	1.46413	0.970586
ORF1a	nsp9	4159	0.850846	7.17023	0.97023
ORF1b	nsp16	2531	0.458048	2.54716	0.970196
ORF1a	nsp8	4065	0.851453	7.16956	0.970164
Spike	Spike	12	0.714275	2.6894	0.969917
ORF1a	nsp8	4016	0.568639	3.65138	0.969793
ORF1b	nsp12	275	0.343701	2.54996	0.969542
ORF1b	nsp14	1884	0.60427	3.18066	0.969413
Spike	Spike	1078	1.00294	6.20044	0.969391
ORF1a	nsp3	940	0.533516	2.61566	0.969233
Spike	Spike	449	0.575341	2.65628	0.968675
ORF1a	nsp3	1160	1.01973	6.25211	0.968663
Spike	Spike	173	0.471947	2.20764	0.968405
ORF1b	nsp12	440	0.471031	3.0006	0.96815
ORF1b	nsp12	414	0.471034	3.0001	0.968143
ORF3a	ORF3a	251	0.228122	0.963868	0.968137
ORF1a	nsp3	1682	0.654442	4.66449	0.967907
ORF1a	nsp3	951	0.737485	2.72507	0.967662
ORF1a	nsp4	2980	1.90854	7.6198	0.967581
Spike	Spike	376	0.712893	2.64775	0.96718
N	N	207	0.227786	0.992658	0.96612
ORF8	ORF8	26	0.298843	1.31915	0.966096
ORF3a	ORF3a	97	0.228079	0.947037	0.96601
ORF1a	nsp2	552	0.481279	2.02587	0.965815
ORF1a	nsp3	842	0.753458	2.75069	0.965674
Spike	Spike	1191	0.679831	4.78407	0.965642
ORF1a	nsp9	4220	0.588674	3.07482	0.965575
ORF1b	nsp12	220	0.494072	2.80266	0.964588
Spike	Spike	76	0.712574	2.61792	0.964485
ORF1a	nsp3	2166	0.484398	3.28638	0.964297
ORF1b	nsp13	941	1.88355	7.42915	0.96429
ORF1a	nsp2	302	0.832721	2.92278	0.964108
ORF3a	ORF3a	270	0.228553	0.954632	0.963652
Spike	Spike	1228	0.517347	2.92469	0.963571
ORF1a	nsp3	1280	0.594022	5.28637	0.963552
N	N	243	0.436743	1.71661	0.963541
ORF1b	nsp12	146	0.492179	3.12809	0.963466
ORF1a	nsp9	4249	0.856059	6.84571	0.963419
ORF1a	nsp3	999	0.625941	2.71876	0.963362
ORF8	ORF8	68	0.597798	2.86155	0.963144
Spike	Spike	498	0.610145	2.84734	0.963104
ORF7a	ORF7a	73	0.429271	1.35643	0.962872
ORF3a	ORF3a	31	0.449979	1.32953	0.962226
ORF1b	nsp14	1687	0.603061	2.76917	0.96222
ORF1a	nsp2	318	0.580021	2.74111	0.962029
ORF1a	nsp4	3255	3.01212	7.62186	0.961988
ORF1a	nsp2	224	0.835784	2.82979	0.96198
ORF1b	nsp12	82	1.09079	7.63553	0.961862
N	N	236	0.443545	1.71514	0.961603
ORF1b	nsp13	1003	0.666887	4.7983	0.961391
N	N	418	0.450005	2.42989	0.961373
Spike	Spike	339	0.760334	2.74597	0.96101
ORF1a	nsp2	309	1.95499	7.12745	0.960925
ORF1a	nsp6	3618	0.441871	2.57002	0.960699
ORF1a	nsp3	959	0.457176	2.04325	0.959869
ORF1a	nsp5	3509	0.522944	2.60179	0.959818
Spike	Spike	98	0.419701	1.74949	0.959614
N	N	414	0.44473	1.6638	0.959312
ORF1a	nsp2	540	0.736818	2.51002	0.959177
ORF1a	nsp3	2193	0.489717	2.77983	0.959164
ORF1a	nsp3	2103	0.489879	2.77992	0.959119
N	N	141	0.454314	2.37488	0.958045
ORF1a	nsp3	2106	0.489534	2.72864	0.957661
ORF1a	nsp3	1633	0.586826	3.29213	0.957619
ORF3a	ORF3a	140	0.44739	1.24636	0.957539
ORF1a	nsp3	2622	0.691595	5.58184	0.957385
ORF1a	nsp3	1018	0.626263	2.633	0.957318
ORF1a	nsp3	1720	0.587334	3.27874	0.957307
N	N	63	1.43912	6.58377	0.957297
ORF1b	nsp14	1774	1.17488	7.21566	0.956982
N	N	26	0.304906	1.23755	0.956757
ORF1a	nsp3	2062	0.489554	2.6631	0.956459
ORF1a	nsp9	4158	0.582488	2.85646	0.956453
ORF3a	ORF3a	174	0.371566	1.058	0.956349
ORF1a	nsp3	1887	0.797655	3.32082	0.956
Spike	Spike	182	0.613574	2.57705	0.95586
Spike	Spike	147	0.616185	2.58748	0.955831
ORF1b	nsp15	2117	0.973666	6.81695	0.955825
ORF1a	nsp3	1102	0.496051	2.23893	0.955605
ORF1a	nsp3	1473	0.604029	3.06336	0.955586
ORF8	ORF8	38	0.731061	2.502	0.955444
ORF10	ORF10	8	0.473688	1.31732	0.954647
ORF1a	nsp2	347	0.566609	2.62283	0.954439
ORF7a	ORF7a	5	0.296418	0.980207	0.954428
N	N	220	0.22644	0.918005	0.954272
Spike	Spike	6	0.415285	1.62124	0.954103
ORF1a	nsp2	388	0.678824	2.48891	0.953947
ORF8	ORF8	66	0.300147	1.13361	0.953586
ORF1a	nsp3	2265	0.488933	2.66756	0.953194
ORF1b	nsp12	647	0.471368	2.52576	0.952821
ORF1a	nsp3	1055	0.627172	2.58756	0.952695
ORF1a	nsp3	1597	0.608323	2.87558	0.952471
ORF1a	nsp3	1567	0.608393	2.8751	0.952447
ORF1b	nsp16	2513	0.513736	2.49488	0.952403
ORF1b	nsp16	2488	1.68476	6.72344	0.952311
Spike	Spike	614	0.471056	2.02088	0.95166
ORF1b	nsp12	348	0.544991	3.77254	0.951534
Spike	Spike	261	0.706694	2.42421	0.951494
ORF1b	nsp13	1095	0.623787	2.77208	0.950967
ORF1a	nsp3	2146	0.489477	2.47689	0.950695
ORF1a	nsp3	1716	0.511872	2.01842	0.950369
ORF1a	nsp3	2589	0.967228	7.02118	0.950196
ORF1a	nsp1	99	0.37129	1.50744	0.949967
ORF1a	nsp1	29	0.371292	1.50676	0.949937
ORF1a	nsp3	1021	0.832385	3.90513	0.949917
ORF3a	ORF3a	90	0.228412	0.866925	0.949837
ORF3a	ORF3a	95	0.678588	2.0285	0.949572
N	N	189	0.226217	0.879091	0.949552
ORF1a	nsp3	2510	0.945602	8.15365	0.94939
N	N	265	0.225288	0.946893	0.948615
Spike	Spike	572	0.820415	2.91493	0.948254
ORF6	ORF6	6	1.00119	2.83131	0.948041
N	N	46	0.44476	1.3937	0.947982
ORF1a	nsp1	144	0.665457	2.32534	0.947674
ORF1a	nsp4	2846	1.05207	5.68034	0.94752
ORF1b	nsp16	2514	0.470212	2.32072	0.946468
Spike	Spike	250	0.706072	2.39015	0.946132
Spike	Spike	180	0.605895	2.401	0.946048
ORF1a	nsp3	2061	0.489461	2.4269	0.945559
ORF1a	nsp7	3922	0.466705	2.96048	0.945527
ORF3a	ORF3a	240	0.953582	2.8107	0.945416
N	N	208	0.94718	2.8174	0.945269
N	N	195	0.556683	2.72288	0.945115
ORF3a	ORF3a	99	0.955696	2.81709	0.945037
M	M	7	0.386582	1.67332	0.944929
Spike	Spike	215	0.833239	2.96188	0.944755
ORF1a	nsp2	727	0.919719	2.75611	0.944564
ORF3a	ORF3a	190	0.228603	0.857711	0.944087
ORF1a	nsp3	872	0.205474	0.809419	0.943605
ORF7a	ORF7a	96	0.293854	0.918294	0.942348
ORF1b	nsp14	1555	0.955611	5.57763	0.942123
ORF1a	nsp2	372	0.589806	2.46295	0.9417
ORF1a	nsp3	2154	0.489783	2.3358	0.941529
ORF1b	nsp15	2163	1.26211	6.59604	0.94124
ORF1b	nsp15	2178	0.656933	3.88902	0.940999
ORF1a	nsp2	446	0.459391	1.58761	0.94056
ORF1a	nsp2	442	0.73481	2.38588	0.940547
ORF1a	nsp1	82	0.371587	1.54692	0.940422
ORF8	ORF8	72	0.662383	2.45559	0.940264
ORF1b	nsp14	1681	2.11078	7.10166	0.940122
N	N	72	0.224954	0.804442	0.93983
Spike	Spike	622	0.815056	2.71079	0.939791
ORF1a	nsp3	903	0.957651	4.2127	0.939441
ORF1a	nsp3	2207	0.489337	2.38775	0.939308
ORF1b	nsp14	1621	0.59177	2.41986	0.939211
ORF3a	ORF3a	225	0.446215	1.14222	0.939115
ORF1b	nsp16	2560	0.925489	4.11143	0.938745
ORF1a	nsp3	2242	0.894502	5.98329	0.938425
Spike	Spike	14	0.773025	2.55753	0.938288
ORF1a	nsp4	3158	0.594321	2.99614	0.938149
ORF1a	nsp3	1760	0.731147	2.7686	0.937922
ORF1a	nsp3	2739	0.635814	2.66089	0.93753
ORF3a	ORF3a	129	0.228741	0.811729	0.937379
ORF1b	nsp12	252	0.47695	2.5256	0.936759
ORF1a	nsp3	1207	0.596921	2.43658	0.936573
ORF1b	nsp13	1223	0.530567	2.24905	0.936344
ORF1a	nsp1	100	0.403465	1.53231	0.935152
ORF1b	nsp15	2132	0.670232	3.53267	0.934669
N	N	325	0.466579	1.97982	0.934473
N	N	334	0.466657	1.97782	0.934348
N	N	401	0.744251	2.39258	0.933913
N	N	147	0.220136	0.810618	0.933304
ORF1a	nsp6	3832	0.476006	2.30682	0.933217
ORF1a	nsp1	75	0.923865	3.16026	0.932844
ORF1a	nsp2	558	0.452833	1.45769	0.932792
ORF8	ORF8	76	0.163101	0.661374	0.932167
ORF1a	nsp2	516	0.92569	2.68186	0.931859
ORF3a	ORF3a	101	0.60678	1.52027	0.93171
ORF1a	nsp4	2866	0.59784	2.45335	0.931107
Spike	Spike	158	0.946464	3.93121	0.931052
ORF1a	nsp3	1500	0.688007	3.46963	0.93067
ORF1b	nsp12	188	0.735213	4.09369	0.930503
Spike	Spike	1252	0.296882	1.00809	0.93035
ORF1a	nsp3	2488	0.630284	2.5407	0.930116
Spike	Spike	477	3.1134	7.1455	0.930008
ORF1a	nsp2	352	0.676548	2.82721	0.929213
E	E	61	0.73987	2.5293	0.929198
Spike	Spike	26	0.870922	2.81473	0.929131
ORF1a	nsp4	2909	1.98983	7.19774	0.928896
N	N	55	0.225006	0.803448	0.928893
N	N	271	0.959043	4.99408	0.928825
ORF1b	nsp12	464	0.46994	2.16299	0.928718
ORF1a	nsp3	891	0.629525	2.31929	0.928605
ORF1a	nsp4	2800	0.628554	2.55173	0.92843
ORF1a	nsp2	268	0.791527	2.60783	0.928075
ORF1b	nsp12	797	0.469898	2.14776	0.927938
ORF1b	nsp14	1598	0.879538	3.02425	0.927483
ORF1a	nsp2	340	0.370361	1.19633	0.927475
ORF8	ORF8	69	0.42066	1.33586	0.926995
ORF3a	ORF3a	58	0.392225	1.01479	0.926983
ORF3a	ORF3a	57	0.857511	2.9352	0.926949
ORF1b	nsp16	2565	0.479769	2.08055	0.926908
ORF1a	nsp4	3162	0.666251	3.24733	0.925647
Spike	Spike	8	0.324675	0.998529	0.925591
Spike	Spike	844	0.608758	2.36108	0.925329
ORF1b	nsp12	145	0.505229	2.42226	0.924149
N	N	366	1.57867	6.5183	0.92378
ORF1a	nsp3	2165	0.570514	2.54903	0.922869
ORF1a	nsp2	300	0.394669	1.27637	0.92286
ORF8	ORF8	32	0.418782	1.32737	0.92285
Spike	Spike	1202	1.7405	7.63645	0.92256
ORF1a	nsp2	222	0.394602	1.27088	0.922507
ORF1b	nsp15	2313	0.693433	2.83196	0.922353
ORF1b	nsp15	2213	0.689625	2.82944	0.922275
ORF1a	nsp3	1952	0.728251	2.50943	0.922166
ORF1b	nsp14	2040	0.685471	2.81703	0.922031
ORF1a	nsp2	592	0.733285	2.17125	0.921847
ORF1a	nsp3	2618	0.62446	2.41788	0.921686
ORF1a	nsp3	1307	0.628904	2.44718	0.921156
Spike	Spike	658	0.720374	2.25261	0.920976
ORF1a	nsp1	112	1.09909	3.22481	0.920572
N	N	267	0.476998	1.68535	0.92027
M	M	69	0.949686	2.91454	0.919392
Spike	Spike	54	0.981315	2.74303	0.919264
ORF10	ORF10	15	0.254545	0.82644	0.919044
ORF1a	nsp2	365	0.366773	1.17981	0.91888
ORF8	ORF8	93	0.29061	0.847129	0.9186
Spike	Spike	240	0.400192	1.18593	0.9181
ORF8	ORF8	77	0.29206	0.87067	0.917902
ORF1a	nsp3	2054	0.565931	2.61	0.917835
ORF1a	nsp3	2065	0.565884	2.6065	0.917732
ORF1a	nsp3	2034	0.631763	3.40857	0.917478
ORF1a	nsp2	474	0.249715	0.788545	0.917427
ORF10	ORF10	23	0.229471	0.727479	0.916875
ORF1b	nsp14	1936	0.5795	2.04242	0.916766
ORF3a	ORF3a	122	0.528111	1.62623	0.916654
N	N	212	0.868533	2.4154	0.916608
ORF1a	nsp3	1520	0.581277	2.10919	0.916407
ORF1a	nsp2	362	0.672229	2.79682	0.916022
ORF1b	nsp13	1273	2.03297	7.14197	0.915708
ORF1a	nsp3	1532	0.697039	2.90543	0.915679
ORF1a	nsp2	314	0.673462	2.78634	0.915335
ORF8	ORF8	41	0.183982	0.639023	0.915212
ORF1a	nsp2	614	0.443347	1.28521	0.915114
Spike	Spike	414	0.853403	3.44092	0.914685
ORF1a	nsp8	4129	0.887951	4.82558	0.914362
ORF1a	nsp3	1828	0.81877	2.55664	0.914357
ORF1a	nsp10	4364	0.888348	4.82322	0.91424
ORF1b	nsp13	1078	0.583937	2.11851	0.914108
ORF1a	nsp2	450	0.732663	2.10217	0.914099
ORF1a	nsp3	993	0.703863	2.16803	0.914097
Spike	Spike	210	0.445168	1.35199	0.914006
ORF1a	nsp2	371	0.601072	2.06438	0.913763
ORF1b	nsp15	2306	0.659729	2.48077	0.913409
ORF1b	nsp13	1242	0.715011	3.31331	0.913317
ORF1a	nsp3	1538	0.581615	2.12291	0.913298
ORF1a	nsp2	676	0.825105	2.56161	0.912859
ORF1b	nsp12	909	0.577387	2.01478	0.912653
ORF1a	nsp3	859	0.894111	2.44898	0.912544
ORF1a	nsp3	2162	0.245665	1.03158	0.912282
ORF3a	ORF3a	217	0.229129	0.75541	0.912213
ORF3a	ORF3a	42	0.964516	2.56614	0.912197
ORF1b	nsp12	98	0.633221	2.48489	0.912186
ORF1a	nsp2	232	0.640466	1.89716	0.912081
N	N	139	0.466784	1.00805	0.911668
N	N	393	0.224438	0.778654	0.911548
Spike	Spike	67	0.978062	2.8153	0.911501
ORF1a	nsp3	2200	0.644114	3.10039	0.911094
ORF1b	nsp12	370	0.484807	1.97792	0.911063
Spike	Spike	496	0.451446	1.5157	0.910992
ORF1a	nsp2	226	0.551604	1.88135	0.910425
ORF7a	ORF7a	94	0.691729	2.32651	0.91002
Spike	Spike	13	0.460952	1.30336	0.909483
ORF1a	nsp2	415	0.447957	1.39925	0.909102
ORF1a	nsp2	661	0.447944	1.39899	0.90908
ORF1a	nsp3	2405	0.653931	3.18676	0.908462
ORF1b	nsp14	1869	1.30286	5.40118	0.908078
ORF1a	nsp3	1093	0.4492	1.43564	0.908066
ORF1a	nsp3	1291	0.57754	2.03634	0.907594
ORF1a	nsp3	885	0.629922	2.05185	0.907362
Spike	Spike	1163	2.2871	7.08962	0.90731
ORF3a	ORF3a	21	0.902971	2.80605	0.907118
ORF7a	ORF7a	82	1.13603	2.81274	0.906835
ORF1a	nsp3	1995	0.267476	1.13973	0.906709
ORF1b	nsp16	2685	0.486768	1.94739	0.906514
ORF1b	nsp12	132	0.842481	3.07555	0.906474
ORF1a	nsp3	1151	0.992645	2.78857	0.906288
N	N	25	0.448637	1.0935	0.906162
ORF1b	nsp14	1649	0.578917	2.04622	0.906091
ORF1a	nsp5	3546	0.494419	1.96473	0.906073
ORF1b	nsp14	1914	0.631199	2.47983	0.905803
ORF1b	nsp12	861	0.581364	2.0969	0.905711
Spike	Spike	769	1.17001	4.69525	0.905525
ORF1a	nsp4	2825	0.567818	1.98577	0.905419
E	E	49	0.415005	1.55665	0.905305
ORF3a	ORF3a	182	0.284547	0.832213	0.90486
ORF1b	nsp12	7	0.843343	2.95497	0.904236
ORF1a	nsp4	3076	0.593251	2.06422	0.903783
ORF1a	nsp2	335	0.397355	1.30241	0.903721
ORF1a	nsp1	28	0.596532	1.99214	0.902826
ORF1a	nsp5	3287	0.813245	2.95543	0.902815
ORF1a	nsp3	2532	0.613837	2.16627	0.902629
ORF3a	ORF3a	49	0.504521	1.06064	0.902469
M	M	23	0.57848	1.91367	0.902449
E	E	58	0.425202	1.57187	0.902317
ORF1b	nsp14	1895	1.04084	2.8835	0.901399
ORF1a	nsp5	3547	0.514633	1.99669	0.901376
ORF1a	nsp5	3454	0.812274	2.87346	0.900982
ORF1a	nsp2	431	0.846503	2.3877	0.900882
ORF3a	ORF3a	220	0.528733	1.21551	0.900404
ORF3a	ORF3a	72	0.443626	1.0588	0.900099

## Sheet: S2B. Purifying
SUPPLEMENTAL TABLE S2B. Comprehensive list of sites under purifying selection
Gene	Protein	Site	alpha	beta	Prob[alpha>beta]
Spike	Spike	410	15.5226	0.215683	1
ORF1b	nsp13	1140	29.7157	0.343144	1
ORF1a	nsp1	84	29.272	0.631128	1
N	N	110	7.18717	0.021578	1
N	N	274	7.18747	0.0215816	1
M	M	53	29.3615	0.20061	1
ORF1b	nsp16	2596	29.0086	0.523038	1
ORF10	ORF10	19	13.7914	0.356218	1
N	N	333	7.14204	0.0504686	1
Spike	Spike	68	29.0588	2.76953	1
ORF1a	nsp3	2638	28.228	0.528797	1
M	M	93	15.2462	0.165844	1
ORF1a	nsp3	924	15.156	0.151427	1
ORF1a	nsp2	549	11.6525	0.674795	1
ORF1a	nsp2	186	7.32821	0.201454	1
ORF1b	nsp12	757	15.4844	0.279694	1
N	N	346	6.23388	0.0212053	1
M	M	112	10.1622	0.151247	1
N	N	309	7.12393	0.0619953	1
ORF1a	nsp8	4058	8.21719	0.186569	1
ORF1b	nsp13	1361	9.9408	0.220312	1
ORF1a	nsp6	3839	46.6432	2.15708	1
ORF1a	nsp3	2376	12.1508	0.134866	1
ORF1b	nsp15	2196	38.8842	0.390832	1
ORF3a	ORF3a	8	6.23393	0.0990365	1
ORF1a	nsp5	3368	7.37212	0.192505	1
E	E	4	14.7228	0.261256	1
ORF1b	nsp12	831	14.9848	0.262356	1
ORF1b	nsp14	1763	14.1739	0.222146	1
Spike	Spike	562	7.07595	0.0827443	1
Spike	Spike	543	7.07444	0.0827279	1
ORF1a	nsp4	3048	29.7614	0.314076	1
ORF1b	nsp13	1279	13.9368	0.514265	1
ORF1a	nsp3	1330	12.6393	0.220505	1
N	N	86	6.7234	0.050221	1
N	N	360	6.71945	0.0502204	1
ORF1b	nsp14	2019	14.0354	0.515493	1
N	N	315	3.18058	0.0212105	1
N	N	53	3.17992	0.0212079	1
ORF1a	nsp4	3053	24.9386	0.571006	1
M	M	179	9.28816	0.200972	1
Spike	Spike	821	15.4618	0.357426	1
ORF1a	nsp2	188	7.12893	0.245608	1
ORF1b	nsp13	931	12.3685	0.246193	1
N	N	318	6.94773	0.270361	1
M	M	120	7.14041	0.151694	1
Spike	Spike	296	3.23286	0.0487787	1
ORF1a	nsp3	2421	7.22861	0.288708	1
ORF1a	nsp3	1438	16.4022	0.777123	1
N	N	291	6.65472	0.0560739	1
ORF1a	nsp4	3055	15.5022	0.761856	1
ORF1b	nsp12	591	15.7203	0.408565	1
N	N	268	5.40247	0.0500464	1
ORF1a	nsp3	1773	26.5739	0.6992	1
M	M	172	13.532	0.174579	1
Spike	Spike	1215	13.928	0.538991	1
ORF1a	nsp9	4252	15.4811	0.559691	1
ORF1a	nsp3	1356	13.6786	0.327449	1
ORF1b	nsp12	419	7.46379	0.20319	1
ORF1a	nsp6	3853	7.14169	0.24461	1
ORF1b	nsp13	1403	13.5015	0.546776	1
ORF1b	nsp12	66	11.9613	0.306474	1
ORF1b	nsp12	378	15.5322	0.372588	1
M	M	143	8.14561	0.175221	1
ORF1a	nsp6	3585	7.13027	0.387322	1
ORF1a	nsp4	3100	7.13496	0.149404	1
M	M	135	22.0587	0.288181	1
N	N	302	6.16679	0.0619639	1
Spike	Spike	11	3.02039	0.0566004	1
E	E	6	9.02122	0.204443	1
ORF1a	nsp5	3377	15.0419	0.553877	1
ORF1a	nsp6	3603	7.1025	0.216471	1
Spike	Spike	715	5.13677	0.0816455	1
ORF3a	ORF3a	43	7.1238	0.830733	1
ORF1a	nsp2	491	8.03043	0.525202	1
ORF1b	nsp13	1433	7.15774	0.230287	1
M	M	132	7.05757	0.125716	1
M	M	124	7.14333	0.401051	1
ORF1b	nsp12	486	14.5493	0.579396	1
ORF1b	nsp13	1418	9.09024	0.242403	1
ORF1b	nsp15	2265	15.2129	0.365532	1
M	M	41	13.7505	0.264208	1
ORF1a	nsp3	1337	9.81608	0.319019	1
ORF1b	nsp16	2609	11.2658	0.226241	1
Spike	Spike	53	4.76525	0.10045	0.999999
Spike	Spike	1146	27.7842	2.94097	0.999999
Spike	Spike	302	4.37126	0.0896845	0.999999
N	N	392	6.94248	0.51324	0.999999
ORF1b	nsp16	2404	9.14718	0.4341	0.999999
ORF3a	ORF3a	207	4.15361	0.386876	0.999999
Spike	Spike	60	2.84429	0.0562535	0.999999
N	N	337	2.98335	0.0438184	0.999999
ORF1a	nsp5	3535	7.17508	0.252829	0.999999
ORF1a	nsp6	3689	14.3695	0.682498	0.999999
ORF1b	nsp12	5	23.2996	0.319416	0.999999
ORF1a	nsp6	3769	7.05755	0.216348	0.999999
N	N	298	3.18238	0.0497972	0.999999
ORF1a	nsp6	3831	5.80673	0.152548	0.999999
ORF1b	nsp14	1730	7.12704	0.291533	0.999999
ORF1b	nsp16	2452	7.86959	0.258621	0.999999
ORF1b	nsp14	1759	9.9244	0.337981	0.999999
ORF1b	nsp16	2459	6.56361	0.154121	0.999999
ORF1b	nsp13	1345	7.06287	0.197667	0.999999
ORF1b	nsp16	2552	7.85832	0.217185	0.999999
ORF1b	nsp15	2172	9.42978	0.560596	0.999999
ORF1a	nsp3	1907	6.71477	0.194638	0.999999
Spike	Spike	432	5.6976	0.097986	0.999999
ORF1b	nsp12	491	38.4364	0.433525	0.999999
ORF1a	nsp2	341	6.20615	0.161002	0.999999
ORF1a	nsp3	2470	10.1661	0.261667	0.999999
N	N	19	13.2378	0.785097	0.999999
ORF1a	nsp3	1868	7.11858	0.298882	0.999999
ORF1a	nsp7	3920	6.50099	0.183254	0.999999
ORF1a	nsp2	740	6.73018	0.291571	0.999999
ORF1a	nsp9	4168	12.2894	0.261347	0.999998
ORF1a	nsp5	3568	7.00587	0.1826	0.999998
N	N	35	12.8195	2.28448	0.999998
ORF1b	nsp14	1531	7.03321	0.202737	0.999998
Spike	Spike	665	2.92443	0.0753343	0.999998
Spike	Spike	618	14.8931	0.61582	0.999998
M	M	117	8.29892	0.245791	0.999998
ORF6	ORF6	61	34.2532	15.5184	0.999998
Spike	Spike	55	2.83775	0.0574467	0.999998
M	M	121	7.71085	0.243796	0.999998
N	N	30	7.19564	0.598234	0.999998
ORF1a	nsp3	1426	7.11093	0.238525	0.999997
ORF1b	nsp12	446	8.69604	0.286915	0.999997
ORF1a	nsp3	1643	7.10152	0.279616	0.999997
ORF1b	nsp15	2135	8.87784	0.280532	0.999997
ORF1a	nsp3	1415	14.0672	0.839786	0.999997
ORF1a	nsp3	839	6.93967	0.202204	0.999997
ORF1b	nsp12	751	14.1838	0.375695	0.999997
ORF1a	nsp3	1873	7.1083	0.298872	0.999997
Spike	Spike	682	4.93292	0.100876	0.999996
ORF1a	nsp4	2986	7.05718	0.141929	0.999996
ORF1a	nsp4	3179	8.12613	0.156979	0.999996
ORF1a	nsp4	3234	6.13077	0.151695	0.999996
ORF1a	nsp6	3796	7.02519	0.42884	0.999996
ORF3a	ORF3a	7	6.52399	0.387411	0.999996
M	M	161	6.99677	0.190082	0.999995
ORF1a	nsp4	3198	7.15607	0.196361	0.999995
M	M	100	7.04487	0.393314	0.999995
ORF1a	nsp10	4361	10.4694	0.243248	0.999995
ORF1a	nsp4	3180	7.12174	0.195039	0.999995
ORF1b	nsp14	1969	6.9975	0.250208	0.999995
ORF1a	nsp2	454	7.1229	0.89738	0.999995
ORF3a	ORF3a	212	2.92451	0.177952	0.999994
ORF1a	nsp4	3153	7.05638	0.150632	0.999994
N	N	312	6.09633	0.0409652	0.999994
M	M	203	7.13695	0.241822	0.999993
ORF1b	nsp16	2412	7.0899	0.249535	0.999993
ORF1a	nsp4	2895	7.13292	0.489973	0.999992
ORF1b	nsp16	2530	7.34797	0.52704	0.999992
ORF1a	nsp3	1627	7.04539	0.279918	0.999991
ORF1a	nsp3	2445	7.09832	0.314144	0.999991
ORF1a	nsp3	1345	7.35008	0.233115	0.99999
ORF1a	nsp3	1673	7.31403	0.379383	0.99999
ORF1a	nsp5	3414	7.13025	0.291755	0.99999
M	M	56	7.13255	0.511045	0.999989
Spike	Spike	692	7.10824	0.571183	0.999988
ORF1a	nsp3	1144	6.98861	0.250676	0.999987
ORF1a	nsp4	3238	4.23011	0.127755	0.999987
ORF1a	nsp4	2955	8.20264	0.18538	0.999987
M	M	114	8.75105	0.127621	0.999987
Spike	Spike	473	6.90378	0.136063	0.999987
Spike	Spike	489	5.71761	0.12581	0.999987
ORF1b	nsp13	942	7.06993	0.188172	0.999987
ORF1a	nsp5	3321	6.98422	0.388009	0.999986
ORF1a	nsp3	1118	5.82598	0.22292	0.999986
ORF1a	nsp10	4266	19.5656	0.521828	0.999986
ORF1a	nsp4	2884	6.95641	0.152758	0.999985
N	N	54	4.8675	0.098881	0.999985
ORF1a	nsp8	4045	3.98178	0.110881	0.999984
ORF1b	nsp15	2227	6.99441	0.24157	0.999984
ORF3a	ORF3a	71	2.99439	0.201497	0.999982
M	M	160	7.1413	0.493303	0.999982
M	M	35	6.9854	0.218314	0.999982
ORF7a	ORF7a	31	4.41977	0.398481	0.999981
ORF1a	nsp4	3007	7.11586	0.214953	0.999979
ORF1b	nsp14	1617	8.55333	0.348191	0.999979
M	M	138	4.98468	0.140049	0.999978
ORF1b	nsp13	1036	7.18538	0.256291	0.999978
ORF1b	nsp14	1673	6.12046	0.233509	0.999978
Spike	Spike	707	4.75672	0.120013	0.999977
ORF1a	nsp6	3753	15.8201	2.10265	0.999977
ORF1a	nsp1	140	7.11197	0.506087	0.999976
ORF1a	nsp2	735	6.49623	0.602935	0.999976
ORF1b	nsp12	882	11.0502	0.592156	0.999971
Spike	Spike	1114	7.18561	0.569708	0.99997
ORF1b	nsp14	1907	7.14452	0.362163	0.999969
Spike	Spike	508	3.86167	0.114628	0.999967
ORF1a	nsp6	3813	6.95569	0.288996	0.999967
ORF1a	nsp6	3629	4.87366	0.21027	0.999966
ORF3a	ORF3a	130	2.80448	0.27115	0.999965
ORF1a	nsp5	3508	7.08203	0.279019	0.999965
Spike	Spike	276	2.84423	0.0940898	0.999965
ORF1a	nsp4	3197	7.51787	0.1768	0.99996
Spike	Spike	648	2.81633	0.095449	0.999959
N	N	192	7.09512	0.532493	0.999955
ORF1a	nsp8	3965	8.12056	0.296826	0.999955
ORF1a	nsp9	4205	7.5843	0.679312	0.999955
ORF1b	nsp13	965	6.89708	0.183954	0.999955
ORF1b	nsp12	875	7.0707	0.218148	0.999955
ORF6	ORF6	4	2.88669	0.518883	0.999954
ORF1a	nsp5	3291	7.08244	0.291088	0.999951
N	N	111	2.77204	0.0515163	0.999949
ORF1a	nsp3	1925	5.98091	0.433995	0.999949
ORF1a	nsp8	4070	6.87071	0.253179	0.999941
ORF1a	nsp2	387	2.96079	0.18357	0.99994
Spike	Spike	587	5.00998	0.104177	0.999938
ORF7a	ORF7a	40	3.91689	0.522318	0.999936
ORF8	ORF8	36	7.12452	1.6831	0.999931
M	M	207	7.44296	0.556781	0.999931
ORF1b	nsp14	1760	7.12712	0.778975	0.999926
ORF1b	nsp14	1627	6.66119	0.291801	0.999925
ORF1b	nsp13	1163	7.05335	0.222687	0.999925
ORF1b	nsp13	1150	7.04117	0.22221	0.999923
ORF1a	nsp5	3397	3.30946	0.13487	0.999923
ORF1a	nsp2	811	8.64692	0.552669	0.999922
ORF1a	nsp3	1652	3.0365	0.212222	0.999922
ORF1a	nsp9	4185	6.92513	0.248385	0.999922
Spike	Spike	1110	9.06666	0.325009	0.999919
ORF1b	nsp14	1901	7.12378	0.841502	0.999916
ORF1a	nsp3	2338	2.84653	0.227169	0.999908
Spike	Spike	789	2.88219	0.109262	0.999908
ORF1a	nsp3	1439	7.10518	0.359466	0.999907
ORF1a	nsp2	266	2.79203	0.12144	0.999901
ORF6	ORF6	16	3.33956	0.317028	0.999898
ORF1a	nsp5	3297	7.14719	0.646845	0.999898
ORF1b	nsp13	1060	6.98652	0.191498	0.999895
ORF1a	nsp7	3899	4.97846	0.43598	0.999895
ORF1a	nsp10	4358	12.2448	0.371756	0.999894
ORF1b	nsp13	954	6.98462	0.217797	0.999889
ORF1a	nsp4	2907	7.03606	0.215614	0.999888
N	N	157	2.81763	0.295146	0.999885
ORF1a	nsp2	565	2.87539	0.419992	0.999884
ORF1a	nsp3	927	10.6607	0.609706	0.999883
ORF1a	nsp3	1707	6.87673	0.485756	0.999879
M	M	102	6.08547	0.211764	0.999874
Spike	Spike	413	2.89163	0.0965336	0.999873
ORF1a	nsp8	4015	17.9713	0.44477	0.999872
Spike	Spike	83	2.84302	0.490589	0.99987
ORF1b	nsp12	830	7.47195	0.229499	0.999868
ORF1a	nsp3	2675	2.87386	0.180848	0.999865
ORF1a	nsp10	4284	6.49607	0.243134	0.999862
Spike	Spike	475	2.94608	0.31997	0.999862
ORF3a	ORF3a	36	2.75914	0.244859	0.999857
ORF1a	nsp7	3897	8.5841	0.937755	0.999855
ORF1a	nsp5	3479	7.1242	0.647491	0.999855
ORF1a	nsp2	190	3.63788	0.551533	0.999853
Spike	Spike	1178	6.94007	0.373577	0.999852
ORF1b	nsp14	1804	6.98697	0.36205	0.999851
ORF1a	nsp6	3636	6.53118	0.583179	0.999848
ORF1b	nsp12	590	6.37449	0.213218	0.999846
ORF8	ORF8	120	15.5172	7.12235	0.999845
Spike	Spike	294	2.69266	0.0639164	0.999844
ORF1a	nsp10	4312	7.88074	0.432746	0.99984
ORF1b	nsp12	619	7.0932	0.317868	0.999839
ORF6	ORF6	32	6.65093	0.690964	0.999828
Spike	Spike	234	2.7629	0.0902742	0.999824
ORF1a	nsp6	3834	3.602	0.225013	0.999823
ORF1a	nsp9	4172	7.13276	0.58696	0.999822
ORF1b	nsp12	692	7.11176	0.220591	0.999822
ORF1b	nsp12	585	4.58271	0.150277	0.999819
ORF1b	nsp13	952	6.34354	0.184721	0.999817
ORF1a	nsp1	97	2.82468	0.183645	0.999816
ORF1a	nsp1	136	2.8245	0.183646	0.999816
ORF1a	nsp4	2985	8.07622	0.226547	0.999816
N	N	341	6.93332	0.621235	0.999815
Spike	Spike	306	2.97402	0.507763	0.999803
ORF1a	nsp3	2560	6.9505	0.361221	0.999801
M	M	164	5.35993	0.20525	0.999797
ORF1a	nsp3	1960	3.38225	0.448724	0.999792
Spike	Spike	620	2.71663	0.089084	0.999784
ORF1a	nsp6	3785	3.1375	0.199057	0.999782
N	N	292	2.97223	0.609432	0.999781
ORF3a	ORF3a	20	3.05123	0.579976	0.999778
Spike	Spike	979	11.1595	0.636333	0.999767
ORF1b	nsp12	368	6.93111	0.42419	0.999767
ORF1a	nsp9	4186	2.8838	0.105841	0.999766
ORF1b	nsp12	470	6.80763	0.262909	0.999763
ORF1a	nsp3	1523	6.87395	0.299457	0.999761
ORF1a	nsp7	3867	3.13136	0.204831	0.999753
ORF1a	nsp3	1700	5.85888	0.297713	0.999751
ORF1b	nsp13	987	7.11267	0.563636	0.99974
ORF1b	nsp14	1906	5.67443	0.295467	0.999739
ORF1b	nsp12	635	13.84	1.04376	0.999731
ORF7a	ORF7a	52	2.79113	0.286374	0.999721
Spike	Spike	130	2.50087	0.0570428	0.999718
ORF1a	nsp2	615	6.45628	0.604157	0.999714
Spike	Spike	657	2.80645	0.118583	0.999705
ORF1a	nsp6	3803	5.59598	0.285924	0.999701
ORF1b	nsp13	1461	6.12692	0.28402	0.999693
ORF1a	nsp8	4073	3.0583	0.125083	0.999693
ORF1b	nsp14	1668	7.88214	0.385428	0.999691
ORF1a	nsp3	1749	7.10922	0.810701	0.99968
E	E	23	4.64191	0.24286	0.999679
ORF1b	nsp12	704	7.00822	0.316021	0.999675
ORF1b	nsp12	23	6.63834	0.38739	0.999673
Spike	Spike	1238	6.77977	0.621176	0.999646
ORF1a	nsp5	3394	7.76841	0.265636	0.999643
ORF1a	nsp3	1120	6.73271	0.142123	0.999636
ORF1b	nsp16	2493	3.05218	0.108259	0.999629
ORF1b	nsp14	1696	9.71013	0.713594	0.999625
ORF7a	ORF7a	15	3.07533	0.31899	0.99961
ORF1b	nsp12	749	3.47896	0.117345	0.999608
ORF1b	nsp12	829	7.13238	0.575393	0.999604
M	M	129	4.18869	0.200262	0.999595
ORF1b	nsp16	2418	4.59413	0.183976	0.999589
ORF1a	nsp3	1658	4.93226	0.296854	0.999568
ORF1a	nsp5	3502	6.17029	0.235393	0.999554
ORF1a	nsp2	440	8.54775	0.738465	0.999534
ORF1a	nsp2	748	7.0003	0.995587	0.999532
ORF1a	nsp3	1675	6.0856	0.29837	0.999528
ORF1b	nsp13	947	6.42069	0.424195	0.999456
ORF1a	nsp3	2676	2.87744	0.231844	0.999455
ORF1a	nsp4	2975	7.85977	0.505552	0.999441
ORF1a	nsp6	3690	5.38198	0.481479	0.999433
ORF3a	ORF3a	13	7.46081	0.839269	0.99943
M	M	202	3.35125	0.166336	0.999423
ORF1b	nsp13	1119	12.5371	0.305394	0.99942
ORF1a	nsp7	3928	6.96345	0.589437	0.999415
M	M	190	4.00762	0.189753	0.999398
ORF1b	nsp12	336	11.9322	0.348871	0.999384
ORF1a	nsp2	416	2.76088	0.26212	0.999381
ORF1b	nsp12	824	7.61629	0.258451	0.999381
ORF1a	nsp3	1744	6.85507	0.721572	0.999349
ORF3a	ORF3a	113	2.82498	0.615986	0.999339
ORF3a	ORF3a	193	41.1554	0.46109	0.999318
ORF1b	nsp12	543	7.45187	0.302307	0.999317
ORF1a	nsp5	3338	7.33225	2.72516	0.999317
ORF1b	nsp14	1740	3.82139	0.295943	0.999316
ORF1a	nsp9	4195	12.5695	0.343709	0.99929
ORF1a	nsp1	88	2.94581	0.266415	0.999285
N	N	158	2.18664	0.0517501	0.999283
ORF1b	nsp12	781	6.81951	0.311705	0.999272
ORF1b	nsp13	925	5.87085	0.180585	0.999246
ORF6	ORF6	20	7.70423	1.17336	0.999241
ORF1b	nsp13	1235	2.97564	0.244689	0.999229
ORF1b	nsp15	2387	4.18694	0.178187	0.999207
ORF1a	nsp6	3770	3.67011	0.485947	0.999194
ORF1a	nsp6	3828	6.82951	0.579464	0.99917
ORF1b	nsp14	1633	6.25825	0.362841	0.999139
ORF1b	nsp16	2427	7.0145	0.232378	0.999113
ORF1a	nsp3	1425	6.34804	0.314459	0.999108
N	N	78	2.67194	0.0980852	0.999105
ORF1a	nsp2	435	4.77671	0.502621	0.999103
ORF1a	nsp3	1441	7.03477	0.631236	0.999078
ORF1a	nsp3	2334	2.84717	0.443279	0.999062
ORF1a	nsp3	2584	13.103	2.58686	0.99905
ORF1b	nsp15	2237	9.21369	1.3443	0.99905
ORF1a	nsp3	1263	5.31174	0.215802	0.999048
ORF1b	nsp13	1444	10.3931	0.522115	0.999045
N	N	327	7.1194	2.32985	0.999045
ORF7a	ORF7a	69	2.83235	0.585419	0.999041
M	M	28	6.62451	0.68924	0.998991
Spike	Spike	43	2.19124	0.0655777	0.998952
ORF1a	nsp5	3426	2.74375	0.148382	0.99895
ORF10	ORF10	25	2.91077	0.330714	0.998923
Spike	Spike	856	14.5919	1.6954	0.998914
ORF1a	nsp5	3424	3.33381	0.197749	0.998892
ORF1b	nsp16	2585	12.6452	1.07272	0.998865
ORF3a	ORF3a	84	2.50595	0.199949	0.998862
N	N	159	2.39408	0.0703288	0.998851
ORF1a	nsp3	2172	2.81249	0.443304	0.998845
ORF1b	nsp12	766	5.69898	0.240538	0.998832
Spike	Spike	1148	2.67862	0.149857	0.998827
ORF1a	nsp3	2557	6.06833	0.501733	0.998808
ORF1b	nsp12	282	6.46485	0.38594	0.998804
ORF1a	nsp3	2433	2.69766	0.198671	0.998789
ORF3a	ORF3a	133	1.8401	0.110583	0.998785
ORF1a	nsp2	402	6.42574	0.852697	0.99878
N	N	367	6.77776	0.726978	0.998779
ORF1b	nsp14	2029	3.08342	0.146464	0.998754
ORF1a	nsp6	3719	5.54775	0.286119	0.998749
M	M	175	6.35079	0.584113	0.998718
ORF1b	nsp12	408	17.3337	0.377677	0.9987
Spike	Spike	960	5.14868	0.320314	0.998688
ORF1a	nsp5	3472	3.02079	0.194108	0.99868
Spike	Spike	824	5.12725	0.319687	0.998673
Spike	Spike	290	2.18847	0.0713465	0.998668
Spike	Spike	518	3.28382	0.379266	0.99866
ORF1a	nsp10	4328	3.02953	0.151407	0.998644
ORF8	ORF8	17	6.31268	0.969142	0.998642
ORF1a	nsp4	3259	6.23394	0.165842	0.998631
ORF1a	nsp1	106	2.83437	0.520764	0.99861
ORF1a	nsp8	3950	5.82765	0.710819	0.998598
ORF1a	nsp9	4163	2.94396	0.152828	0.998566
ORF1a	nsp1	126	2.78825	0.257866	0.998559
ORF1a	nsp2	189	2.78807	0.257848	0.998557
ORF1a	nsp2	570	2.79488	0.321894	0.998545
M	M	106	4.18796	0.150471	0.998542
ORF1a	nsp2	729	2.79435	0.321902	0.998541
Spike	Spike	569	3.12971	0.100643	0.998499
ORF1a	nsp3	2226	2.81972	0.300152	0.998491
N	N	116	2.51264	0.0854836	0.998485
Spike	Spike	636	3.62445	0.118242	0.99848
ORF1b	nsp14	1783	6.928	0.675378	0.998434
ORF1a	nsp5	3450	4.88112	0.249713	0.998398
ORF1a	nsp4	2992	7.31072	0.170533	0.998373
ORF1a	nsp4	3044	7.29167	0.170453	0.998361
ORF1a	nsp3	1369	7.52005	0.308577	0.998294
ORF1b	nsp13	928	5.59476	0.177437	0.998286
Spike	Spike	28	2.82794	0.470629	0.998273
ORF1b	nsp14	1850	3.81489	0.521119	0.998209
Spike	Spike	312	2.69534	0.381095	0.998038
N	N	257	3.86691	0.0929923	0.998021
ORF1a	nsp5	3290	3.45196	0.126166	0.997978
Spike	Spike	116	1.71382	0.0709581	0.99795
M	M	71	6.6458	0.662244	0.997929
ORF1a	nsp2	793	2.59292	0.245994	0.997928
Spike	Spike	407	2.2496	0.098863	0.99791
ORF1b	nsp12	569	6.67409	0.186682	0.997892
ORF1a	nsp5	3273	3.55502	0.133173	0.997881
Spike	Spike	709	3.63061	0.134673	0.997841
ORF1a	nsp3	2578	5.40545	0.478313	0.997786
ORF1a	nsp5	3439	3.974	0.237712	0.997734
ORF1b	nsp12	558	2.8306	0.14474	0.997729
ORF1a	nsp4	2935	6.10553	0.24997	0.997707
ORF1a	nsp4	3092	2.53661	0.185204	0.997687
ORF1a	nsp2	447	4.82971	0.588007	0.997679
N	N	353	1.84352	0.0895169	0.997658
ORF1a	nsp4	3081	6.0965	0.252371	0.997598
ORF1a	nsp3	2523	7.06398	0.856839	0.997577
ORF1a	nsp3	1797	2.7386	0.275278	0.997563
ORF1b	nsp16	2558	3.12707	0.150466	0.997511
ORF1b	nsp14	2011	5.12796	0.215984	0.99745
ORF1a	nsp6	3755	2.8126	0.435548	0.99742
ORF1a	nsp3	1174	2.79094	0.569072	0.997401
ORF1b	nsp12	691	6.47755	0.554029	0.997331
ORF1a	nsp4	2940	11.0388	0.309715	0.997301
Spike	Spike	937	4.88489	0.201539	0.997281
ORF1a	nsp3	1578	6.31571	0.370067	0.997263
Spike	Spike	691	3.22794	0.604434	0.997228
ORF6	ORF6	31	2.98968	0.655979	0.997182
ORF1b	nsp12	237	5.02205	0.563147	0.997163
ORF1a	nsp3	1025	4.397	0.645698	0.997163
ORF1b	nsp13	1483	8.54816	0.325184	0.997134
ORF1a	nsp3	1544	2.58712	0.227573	0.997116
ORF1a	nsp3	2206	2.46789	0.237723	0.99711
ORF1a	nsp3	2490	5.9378	0.568419	0.997075
ORF1a	nsp5	3271	2.88045	0.451272	0.99705
Spike	Spike	952	2.52832	0.176891	0.997046
ORF1a	nsp4	3098	4.30991	0.29034	0.997025
ORF1b	nsp14	1930	4.42996	0.363289	0.99702
ORF1a	nsp2	717	2.66499	0.310454	0.996994
ORF1a	nsp3	1702	5.88856	0.232005	0.996938
ORF1b	nsp13	1314	3.86196	0.284199	0.996901
N	N	225	2.45711	0.11617	0.996892
ORF1a	nsp3	1849	7.12764	1.91288	0.996871
M	M	5	3.29025	0.222136	0.996847
ORF1b	nsp12	603	3.27449	0.120645	0.996837
Spike	Spike	316	1.98531	0.0675108	0.996799
ORF1b	nsp15	2139	4.75514	0.244268	0.996795
N	N	329	2.4932	0.116189	0.99679
ORF1b	nsp12	519	2.63996	0.129161	0.996752
N	N	203	16.2161	2.94479	0.996748
M	M	150	3.12083	0.150763	0.996716
ORF1b	nsp12	427	26.6224	1.24835	0.996682
ORF7a	ORF7a	79	2.74847	0.624223	0.996676
Spike	Spike	1026	2.9509	0.175958	0.996592
ORF1a	nsp4	3089	3.9505	0.525936	0.996571
Spike	Spike	395	1.30345	0.0734507	0.996548
ORF1b	nsp14	1667	8.44728	0.378746	0.99652
Spike	Spike	1272	3.52963	0.277729	0.996499
ORF1a	nsp9	4247	3.6162	0.158194	0.996487
ORF1a	nsp1	160	4.36239	0.573528	0.996436
ORF1b	nsp16	2479	4.71049	0.151597	0.996432
ORF1b	nsp16	2683	2.80298	0.141587	0.996406
Spike	Spike	1100	4.92334	0.227077	0.996378
Spike	Spike	1062	2.34303	0.147511	0.996371
ORF1a	nsp2	742	2.9539	0.312171	0.996299
ORF1b	nsp12	51	6.76118	0.901674	0.996296
ORF1b	nsp12	251	6.75687	0.901497	0.996259
ORF1b	nsp16	2598	4.67594	0.153214	0.996256
ORF1b	nsp16	2597	4.67408	0.153181	0.996253
ORF1b	nsp12	332	7.8024	0.304681	0.996251
M	M	184	3.03721	0.12337	0.996219
ORF1b	nsp14	1787	5.23259	0.593037	0.996165
ORF10	ORF10	32	6.20338	0.376988	0.996143
Spike	Spike	733	2.97098	0.105199	0.996133
ORF1a	nsp2	815	1.87317	0.19938	0.996119
ORF1a	nsp2	304	2.64677	0.189761	0.996034
Spike	Spike	541	1.71706	0.0887286	0.99601
Spike	Spike	663	2.2235	0.115271	0.995996
ORF1a	nsp2	757	3.83243	0.784484	0.995993
ORF1a	nsp6	3700	2.77985	0.2015	0.995901
ORF1a	nsp8	3945	2.2461	0.160757	0.995891
ORF1a	nsp3	1423	3.70937	0.34048	0.995865
ORF1a	nsp7	3926	2.65399	0.263274	0.995834
ORF1b	nsp12	729	8.11145	1.13201	0.995787
ORF1b	nsp15	2124	6.80434	0.332709	0.995753
ORF1a	nsp7	3903	4.24311	0.24949	0.995736
M	M	113	4.2691	0.224738	0.995686
ORF1a	nsp4	2962	4.74723	0.213421	0.995679
N	N	174	5.31452	0.148364	0.995509
Spike	Spike	267	1.40868	0.0719417	0.995421
N	N	404	1.01889	0.0771526	0.995392
ORF1b	nsp12	285	2.98525	0.298539	0.995379
ORF1a	nsp4	3257	2.51945	0.173357	0.99534
Spike	Spike	345	1.30192	0.0820286	0.995324
ORF1b	nsp12	625	2.59002	0.144023	0.995284
ORF3a	ORF3a	65	2.8275	1.05805	0.995247
ORF1b	nsp12	372	2.65955	0.245791	0.995177
ORF1a	nsp3	2623	6.09268	0.410922	0.995161
ORF1a	nsp2	809	4.53152	0.192395	0.995122
ORF1a	nsp3	1157	2.64518	0.396189	0.995103
ORF1a	nsp3	2679	11.5444	0.434134	0.995086
ORF1b	nsp16	2582	4.72655	0.17561	0.995048
ORF1b	nsp12	903	4.20964	0.184256	0.994971
ORF1a	nsp4	2998	11.5956	0.73679	0.994886
ORF1a	nsp3	1342	5.58637	0.235391	0.994882
Spike	Spike	940	7.14323	2.70686	0.994798
ORF1a	nsp3	1565	4.97064	0.539159	0.994746
ORF1a	nsp7	3940	4.87396	0.757372	0.994709
ORF3a	ORF3a	148	1.07262	0.110494	0.994653
ORF1b	nsp12	488	4.71366	0.262466	0.994628
Spike	Spike	146	3.0104	0.816073	0.994622
ORF1b	nsp12	159	3.43911	0.34276	0.994583
E	E	60	3.62948	0.199311	0.99452
Spike	Spike	313	2.47455	0.114757	0.994495
ORF1a	nsp3	1903	2.71381	0.34184	0.994494
ORF3a	ORF3a	253	2.79696	1.03193	0.994481
ORF1a	nsp8	4077	4.11772	0.213934	0.994451
ORF1a	nsp10	4283	4.11406	0.213866	0.99444
ORF1a	nsp3	1922	2.80472	0.366764	0.994438
ORF1a	nsp3	1919	6.04869	0.382352	0.994411
ORF1b	nsp16	2547	2.52218	0.116739	0.994367
ORF1a	nsp2	786	2.76415	0.568452	0.994356
Spike	Spike	585	2.00943	0.0882639	0.994336
ORF1a	nsp2	410	2.60139	0.249594	0.994319
ORF1a	nsp3	1273	6.72625	0.690352	0.994318
ORF1a	nsp9	4235	4.6075	0.271521	0.994307
ORF1b	nsp12	549	3.28469	0.156924	0.994248
ORF1a	nsp3	1203	7.06412	1.26356	0.994247
ORF1b	nsp13	1157	5.48189	0.138622	0.994237
N	N	314	0.712931	0.0486865	0.994204
ORF1a	nsp6	3774	4.25213	0.28398	0.994133
ORF1b	nsp16	2540	5.00315	0.203051	0.994127
ORF8	ORF8	80	5.0259	0.508522	0.994115
ORF1b	nsp12	345	11.7205	0.929743	0.994063
ORF1a	nsp3	1489	5.42506	0.322754	0.994052
ORF1b	nsp14	1983	8.54359	0.58776	0.994016
ORF1b	nsp12	670	6.92348	0.283456	0.994012
ORF1a	nsp5	3329	2.25292	0.144415	0.99396
ORF1b	nsp14	1934	4.69247	0.415919	0.993941
Spike	Spike	606	2.21549	0.134348	0.993893
ORF1a	nsp10	4325	3.34422	0.14196	0.993845
ORF1a	nsp3	1935	4.22269	0.707038	0.993832
N	N	128	7.12563	2.83296	0.993728
Spike	Spike	578	2.68721	0.118292	0.993703
ORF1a	nsp3	1139	3.68685	0.346201	0.9937
ORF1a	nsp7	3935	4.81716	0.605775	0.993675
ORF1b	nsp12	28	5.10779	0.643034	0.993503
ORF1a	nsp5	3314	2.73923	0.238355	0.9935
ORF1a	nsp2	616	2.83249	0.778981	0.993396
ORF1b	nsp13	1320	5.44854	0.717039	0.993384
Spike	Spike	878	2.92014	0.223763	0.993217
Spike	Spike	815	2.83751	0.174253	0.993206
ORF1a	nsp6	3849	2.24783	0.197723	0.993134
ORF1b	nsp15	2317	11.3851	0.391535	0.993107
ORF1b	nsp13	1422	1.93218	0.174659	0.993102
Spike	Spike	32	2.796	0.755768	0.9931
ORF1a	nsp2	791	1.87238	0.193486	0.992987
Spike	Spike	431	1.74483	0.118717	0.992979
ORF1a	nsp3	2302	1.89553	0.142337	0.992938
ORF3a	ORF3a	112	2.82786	1.04722	0.992923
ORF1b	nsp13	1005	9.64929	0.576094	0.992853
ORF1a	nsp4	2852	4.95025	0.13588	0.992836
ORF1a	nsp8	4063	2.68592	0.120423	0.992761
ORF1a	nsp2	441	6.48717	0.62854	0.992754
Spike	Spike	389	1.83331	0.0807576	0.992681
N	N	228	2.85357	0.601041	0.992666
ORF1a	nsp3	833	2.47395	0.266741	0.992666
ORF1b	nsp14	1559	2.97807	0.257417	0.99254
ORF1a	nsp3	1393	7.32868	1.14906	0.992476
ORF1b	nsp12	394	2.99251	0.330942	0.992397
M	M	66	3.02483	0.166233	0.992199
ORF7a	ORF7a	56	2.38311	0.414102	0.992183
Spike	Spike	795	5.2916	0.159052	0.992153
ORF1b	nsp13	986	3.08973	0.13604	0.992108
ORF1b	nsp14	2015	2.76365	0.191358	0.992073
ORF1a	nsp2	810	2.81286	0.636841	0.992043
ORF1b	nsp13	1179	6.89079	0.97052	0.992035
ORF1a	nsp4	2829	2.81816	0.340267	0.992026
Spike	Spike	503	2.00165	0.102099	0.992002
ORF1a	nsp3	1796	3.76026	0.295508	0.991775
ORF1b	nsp12	826	5.51382	0.164523	0.991766
ORF1b	nsp13	933	5.50597	0.164496	0.991746
ORF1a	nsp8	4010	2.35809	0.156764	0.991724
ORF1a	nsp3	1581	7.65173	1.59417	0.991574
ORF1a	nsp5	3355	3.91358	0.249805	0.991502
ORF7a	ORF7a	75	2.57169	0.389612	0.991437
ORF1a	nsp3	1680	2.47864	0.242836	0.991328
Spike	Spike	58	1.00175	0.0822831	0.991267
ORF1b	nsp12	818	5.57319	0.496026	0.991207
ORF1a	nsp3	2693	2.82713	0.35495	0.991137
ORF1a	nsp9	4173	3.22296	0.23302	0.991107
Spike	Spike	172	1.38413	0.0750349	0.991078
Spike	Spike	1018	2.21102	0.189707	0.991066
Spike	Spike	507	2.10813	0.0879072	0.991036
ORF1a	nsp3	2633	3.33753	0.227838	0.99102
N	N	50	3.46718	0.878359	0.99094
ORF1a	nsp10	4264	4.55407	0.163272	0.990807
ORF1a	nsp3	2678	6.75145	0.857836	0.990745
ORF1a	nsp3	2749	11.526	0.528767	0.990665
ORF1b	nsp14	1946	4.99765	0.402323	0.990533
ORF1b	nsp13	1328	2.8268	0.271638	0.990508
ORF1a	nsp4	3171	2.1554	0.22174	0.990456
ORF1b	nsp12	410	2.28043	0.145237	0.990428
ORF1a	nsp3	1750	5.87774	0.885088	0.990356
ORF1b	nsp12	828	2.37758	0.191256	0.990355
ORF1a	nsp10	4253	10.454	0.428713	0.990327
ORF7a	ORF7a	116	4.84428	1.08292	0.990284
ORF3a	ORF3a	272	1.3856	0.164591	0.990255
ORF1a	nsp5	3405	3.91466	0.2622	0.990223
ORF1a	nsp3	1811	2.11809	0.148279	0.990157
ORF1a	nsp3	1961	2.11311	0.148274	0.990119
ORF1a	nsp3	2238	4.30302	0.626934	0.990055
ORF1a	nsp5	3407	3.95325	0.153215	0.990031
ORF1a	nsp5	3402	3.94849	0.153187	0.990013
Spike	Spike	848	2.35142	0.219341	0.989987
ORF1a	nsp3	1387	10.694	0.74124	0.98997
ORF1b	nsp12	477	2.57493	0.190752	0.989934
ORF1b	nsp12	202	3.78902	0.334591	0.989918
ORF1a	nsp3	1437	7.67969	0.737291	0.989841
Spike	Spike	109	1.38067	0.0800542	0.989781
ORF1a	nsp10	4330	2.39681	0.176172	0.989715
Spike	Spike	397	1.24605	0.0621146	0.989688
ORF7a	ORF7a	101	1.05091	0.105219	0.98965
ORF1a	nsp3	2351	1.8087	0.216585	0.98964
ORF1b	nsp12	403	4.13662	0.644263	0.989632
ORF1b	nsp15	2146	3.57876	0.194264	0.989435
ORF1a	nsp6	3856	1.74886	0.159279	0.989371
Spike	Spike	321	2.72212	0.145982	0.989355
ORF1b	nsp12	217	7.42375	2.50008	0.989331
ORF7a	ORF7a	86	1.26442	0.207156	0.989295
ORF1b	nsp12	732	2.91655	0.145611	0.989287
ORF1b	nsp12	462	2.91655	0.145611	0.989287
Spike	Spike	1181	12.2384	0.746691	0.989258
ORF1a	nsp6	3728	5.60053	0.710773	0.989063
ORF1b	nsp13	1015	3.4961	0.212092	0.989057
ORF1a	nsp2	223	2.8186	0.649065	0.989051
ORF1b	nsp16	2529	2.49229	0.159911	0.988981
ORF1a	nsp3	2385	5.20487	0.67654	0.9889
ORF8	ORF8	62	7.12499	2.86291	0.988651
ORF1a	nsp4	3132	2.22543	0.24959	0.988574
ORF1b	nsp12	835	5.50514	0.192311	0.988561
ORF1b	nsp12	210	2.27514	0.23506	0.988518
ORF1b	nsp13	1462	3.91529	0.200065	0.988442
M	M	123	3.59586	0.127472	0.988412
ORF1b	nsp13	1300	3.89957	0.199973	0.98839
ORF1b	nsp13	1458	3.89957	0.199973	0.98839
ORF1a	nsp3	2516	3.33628	0.256462	0.988329
Spike	Spike	666	3.12927	0.351908	0.988322
ORF1b	nsp12	489	2.67268	0.196077	0.988248
ORF1a	nsp8	4022	4.35606	0.245941	0.988237
ORF1b	nsp15	2272	2.15605	0.156271	0.988215
N	N	177	5.85461	0.642747	0.988189
Spike	Spike	668	2.11571	0.101698	0.988076
ORF1b	nsp13	1365	6.6435	0.95903	0.988029
Spike	Spike	359	0.830637	0.0767781	0.988001
ORF1a	nsp4	2906	5.21558	0.663564	0.987963
ORF1a	nsp8	4052	4.6033	0.188138	0.987946
ORF1a	nsp2	210	5.91579	0.548019	0.987934
Spike	Spike	735	4.81298	0.539442	0.987927
ORF1b	nsp13	1034	5.54462	0.198717	0.987922
Spike	Spike	1054	3.29383	0.256842	0.98791
ORF1a	nsp6	3730	3.88753	0.847377	0.987858
ORF1a	nsp4	2905	2.57469	0.335324	0.987798
ORF1b	nsp15	2169	8.92571	0.626734	0.987734
ORF1b	nsp14	1616	5.03221	0.374491	0.987682
ORF3a	ORF3a	138	1.46822	0.0966387	0.987672
ORF1a	nsp2	644	2.66592	0.572308	0.987654
ORF1a	nsp3	2686	4.12249	0.514057	0.987607
ORF1b	nsp14	1571	3.95482	0.311237	0.987605
ORF1b	nsp13	1324	2.44969	0.333582	0.987568
Spike	Spike	110	1.8652	0.12099	0.987466
ORF1b	nsp12	297	2.2747	0.243372	0.987451
ORF1b	nsp12	755	3.25752	0.177212	0.987338
ORF1b	nsp14	2035	2.52169	0.200334	0.987227
ORF1b	nsp12	568	9.68814	0.326496	0.98716
ORF1b	nsp12	705	9.68814	0.326496	0.98716
ORF1a	nsp5	3361	3.97674	0.174793	0.987154
ORF1b	nsp14	1972	2.67934	0.220704	0.98705
Spike	Spike	466	2.72679	0.125571	0.987031
ORF1a	nsp3	2489	2.55311	0.330315	0.986878
ORF1a	nsp3	2526	2.94114	0.391061	0.9868
ORF1a	nsp6	3679	2.98367	0.62781	0.986716
ORF3a	ORF3a	210	2.84576	0.967504	0.98656
ORF1a	nsp5	3459	8.08515	1.86986	0.986526
ORF1a	nsp8	4019	4.72867	0.27752	0.986494
ORF1b	nsp15	2120	2.40719	0.171353	0.986485
ORF1a	nsp4	3088	4.84349	0.188269	0.986408
ORF6	ORF6	51	8.53083	1.00552	0.98635
Spike	Spike	816	2.84073	0.176795	0.9863
Spike	Spike	1030	2.84073	0.176795	0.9863
ORF1a	nsp3	2145	2.29318	0.217428	0.986213
ORF1a	nsp3	2211	2.86013	0.557219	0.986184
ORF1a	nsp3	1485	3.79743	0.527114	0.986127
ORF8	ORF8	105	1.99966	0.200318	0.985982
Spike	Spike	361	1.19124	0.072141	0.985894
ORF1a	nsp4	3141	4.84431	0.192682	0.985834
ORF1a	nsp2	202	4.00529	0.259992	0.985834
ORF1a	nsp3	1847	2.80455	0.713474	0.985817
ORF1a	nsp3	1031	2.64306	0.300098	0.985731
ORF1a	nsp3	1651	3.76112	0.366223	0.985684
ORF1b	nsp12	633	2.91561	0.169674	0.98557
Spike	Spike	590	1.77301	0.100516	0.985517
Spike	Spike	760	1.77301	0.100516	0.985517
ORF1a	nsp3	2457	4.55216	0.252116	0.985476
ORF1b	nsp12	672	4.05919	0.170497	0.985341
ORF1a	nsp10	4299	2.953	0.186481	0.985189
N	N	149	1.00481	0.120565	0.985117
ORF1b	nsp14	1599	1.89782	0.234796	0.985078
ORF1a	nsp7	3906	4.2961	0.322181	0.98499
ORF1b	nsp13	1489	2.76185	0.596879	0.984987
ORF1a	nsp5	3378	2.59655	0.216492	0.984924
Spike	Spike	603	3.74419	0.431178	0.984832
ORF1a	nsp9	4184	2.23736	0.18212	0.98468
ORF1b	nsp14	1966	3.10993	0.336932	0.984668
Spike	Spike	107	0.923116	0.0663713	0.98463
ORF1a	nsp3	1987	2.53933	0.210826	0.98458
ORF1a	nsp5	3306	2.67747	0.526504	0.984534
Spike	Spike	849	1.66679	0.158682	0.984516
Spike	Spike	1200	1.66737	0.158735	0.984515
ORF1a	nsp3	1570	3.79667	0.541095	0.984481
ORF1b	nsp14	1557	1.43579	0.161482	0.984405
ORF1a	nsp6	3743	2.33749	0.3005	0.984398
ORF1a	nsp5	3283	3.99467	0.193927	0.984386
ORF1b	nsp14	1543	2.72917	0.256563	0.984308
N	N	403	0.572172	0.0470289	0.984258
ORF1a	nsp4	2912	3.00886	0.214805	0.984098
Spike	Spike	638	2.09693	0.117346	0.984084
ORF1a	nsp3	2436	2.14113	0.255103	0.984081
ORF1a	nsp2	545	3.40878	0.405372	0.984057
ORF3a	ORF3a	228	0.904853	0.122437	0.984033
ORF1a	nsp4	3225	2.22855	0.219881	0.983809
Spike	Spike	458	1.94623	0.112995	0.983799
ORF1a	nsp3	2646	4.55897	0.266902	0.983792
ORF1a	nsp3	1808	3.59725	0.203008	0.983724
ORF1a	nsp6	3703	4.32798	0.543427	0.983618
ORF1b	nsp16	2401	2.23017	0.133145	0.983312
ORF1b	nsp12	849	2.49416	0.168547	0.983279
Spike	Spike	411	2.54658	0.331787	0.983215
ORF1b	nsp13	1237	2.00774	0.204186	0.983145
ORF1a	nsp2	473	5.76338	1.07115	0.983137
ORF1b	nsp15	2111	3.31509	0.221098	0.98303
ORF1b	nsp13	1217	1.90457	0.249035	0.983029
ORF1b	nsp14	2039	3.62405	0.238363	0.983026
ORF1b	nsp12	317	2.59568	0.239021	0.982973
M	M	26	1.70256	0.15666	0.982918
ORF1b	nsp14	2037	11.4661	0.496022	0.982914
ORF1a	nsp1	16	3.43999	0.950273	0.982853
ORF1b	nsp13	1475	3.95503	0.251322	0.982792
Spike	Spike	881	2.88436	0.20042	0.982741
ORF1b	nsp15	2206	4.32273	0.209578	0.982693
ORF1b	nsp15	2091	4.32273	0.209578	0.982693
ORF1a	nsp3	1456	3.26228	0.619223	0.982677
Spike	Spike	1160	2.87138	0.20025	0.982654
Spike	Spike	998	2.86948	0.200225	0.982642
ORF1a	nsp4	2787	2.82878	0.701901	0.982559
Spike	Spike	38	1.27011	0.132335	0.982456
Spike	Spike	342	1.18718	0.0815253	0.982428
ORF1b	nsp15	2186	5.02761	0.235608	0.982425
ORF1b	nsp12	566	3.15611	0.202605	0.982371
ORF1a	nsp7	3895	1.8502	0.211602	0.982183
ORF1b	nsp14	2045	3.30703	0.267268	0.982162
ORF1b	nsp12	292	2.59951	0.245093	0.982052
ORF1a	nsp3	2475	2.40595	0.305783	0.981994
Spike	Spike	808	4.66522	0.594704	0.981982
Spike	Spike	921	5.6749	0.317221	0.981966
ORF1b	nsp14	2007	2.04403	0.182171	0.981849
N	N	106	1.64376	0.0984328	0.981801
N	N	73	1.64297	0.098446	0.981791
ORF1b	nsp12	851	2.76261	0.186823	0.981791
ORF1a	nsp12	4396	8.92367	0.696999	0.981721
ORF1a	nsp3	2235	2.71593	0.557701	0.9817
Spike	Spike	699	1.28164	0.0945529	0.981655
Spike	Spike	513	1.28064	0.0945615	0.981638
ORF1b	nsp16	2647	3.15806	0.151027	0.981548
ORF1b	nsp14	1924	5.78214	0.351967	0.981546
ORF7a	ORF7a	21	9.51581	1.01115	0.98139
ORF1b	nsp12	548	4.0897	0.196167	0.981293
ORF1b	nsp12	653	4.08718	0.19615	0.981278
ORF1a	nsp3	1368	2.48756	0.224739	0.981275
ORF1b	nsp13	1255	4.84849	0.304695	0.981157
ORF1b	nsp13	1313	4.84849	0.304695	0.981157
ORF1a	nsp2	782	1.81704	0.161301	0.981066
ORF1a	nsp8	4091	2.96029	0.211394	0.980819
ORF1a	nsp9	4206	2.96028	0.211394	0.980819
Spike	Spike	114	0.762249	0.0879855	0.980786
ORF1b	nsp13	1460	3.97786	0.371451	0.980784
N	N	41	3.49094	0.98015	0.980741
ORF1a	nsp1	3	1.89693	0.225299	0.980717
ORF1a	nsp2	599	2.7881	0.923152	0.980703
ORF1a	nsp3	1264	3.68938	0.295825	0.980674
M	M	181	1.99345	0.183453	0.980624
ORF1b	nsp14	1820	5.05637	0.643472	0.980542
ORF1a	nsp2	548	2.66396	0.731964	0.98051
E	E	74	3.64154	0.641562	0.980459
ORF1a	nsp9	4156	1.90334	0.179782	0.980459
ORF1b	nsp16	2466	3.15883	0.156305	0.9804
ORF1b	nsp14	1761	3.37623	0.320194	0.980347
ORF1b	nsp14	1721	3.37623	0.320194	0.980347
ORF1a	nsp3	2386	1.37495	0.21236	0.980303
ORF1a	nsp3	2573	6.18821	0.757538	0.980197
Spike	Spike	864	1.714	0.165839	0.980076
ORF1a	nsp3	830	1.8391	0.258686	0.979999
ORF1a	nsp4	2830	6.58948	0.295223	0.979947
ORF1b	nsp13	1079	7.85758	0.333967	0.979834
ORF1a	nsp3	1722	3.59326	0.229096	0.979572
ORF1a	nsp2	448	2.08083	0.315887	0.979552
ORF1b	nsp13	1061	1.41343	0.152766	0.979543
ORF1a	nsp5	3373	4.10432	0.308931	0.979495
ORF1a	nsp2	424	2.63739	0.486279	0.979494
ORF1b	nsp12	474	2.24379	0.206847	0.979391
ORF1a	nsp3	1184	2.66303	0.658661	0.979362
ORF1b	nsp12	902	2.797	0.288936	0.979336
ORF1b	nsp13	1100	2.797	0.288936	0.979336
ORF1b	nsp13	979	4.00156	0.254813	0.979325
ORF1b	nsp13	1520	1.7431	0.19861	0.979321
Spike	Spike	857	1.66629	0.181188	0.979314
N	N	287	1.10454	0.129829	0.9793
N	N	175	1.10366	0.129834	0.979288
ORF1a	nsp1	35	3.24307	0.69896	0.979286
ORF1a	nsp3	1864	2.42458	0.237204	0.979036
ORF1b	nsp14	1602	7.09697	0.429024	0.978907
ORF1a	nsp3	1076	3.46455	0.612414	0.978856
Spike	Spike	31	0.919964	0.0798337	0.978694
ORF1a	nsp3	2006	3.24315	0.38435	0.978675
ORF1b	nsp16	2526	3.15543	0.164441	0.978544
Spike	Spike	297	1.23304	0.0934717	0.978496
Spike	Spike	877	1.84846	0.218612	0.978403
ORF1b	nsp16	2420	4.14602	0.211737	0.978327
M	M	77	2.44956	0.426986	0.978293
Spike	Spike	980	1.72058	0.190913	0.978284
ORF1a	nsp5	3296	5.38142	0.669856	0.978274
ORF3a	ORF3a	273	2.40379	0.598294	0.978026
ORF1a	nsp4	3003	5.74819	0.280845	0.978025
Spike	Spike	336	0.701275	0.0785345	0.977936
Spike	Spike	873	1.87057	0.209985	0.977822
ORF1b	nsp14	2042	2.76288	0.260242	0.977764
ORF1b	nsp13	1470	2.02387	0.236676	0.977694
ORF1b	nsp16	2646	4.1484	0.215565	0.977645
E	E	75	2.21348	0.285819	0.977589
ORF1a	nsp3	1462	2.47336	0.24439	0.977566
Spike	Spike	659	3.22088	0.362945	0.977518
ORF1b	nsp14	1705	2.62258	0.584148	0.97751
ORF1a	nsp3	1284	3.2099	0.212682	0.977438
ORF1b	nsp16	2483	3.30182	0.177237	0.97725
ORF1b	nsp12	521	2.91267	0.214742	0.977242
Spike	Spike	117	1.00327	0.126532	0.977139
ORF1b	nsp13	1310	1.39231	0.186818	0.977109
ORF1a	nsp3	2447	3.49653	0.653982	0.97695
ORF1a	nsp6	3788	2.87216	0.276594	0.976946
Spike	Spike	442	1.7586	0.127996	0.976943
Spike	Spike	1065	3.63691	0.703728	0.976929
ORF1a	nsp2	180	2.22284	0.246424	0.976906
ORF1a	nsp5	3494	2.21528	0.255735	0.976855
Spike	Spike	1008	1.72196	0.179445	0.976823
ORF1a	nsp3	1793	2.11187	0.223711	0.976672
ORF1a	nsp2	588	1.45412	0.184221	0.976636
ORF1b	nsp12	157	4.15338	0.283014	0.976623
ORF1b	nsp12	118	1.68769	0.211174	0.97661
ORF1a	nsp6	3717	1.27016	0.163233	0.976502
ORF1a	nsp7	3879	1.27016	0.163233	0.976502
Spike	Spike	683	2.46403	0.507593	0.976405
ORF1a	nsp2	787	2.07646	0.282364	0.976361
ORF1b	nsp12	265	2.27422	0.312038	0.976224
ORF1a	nsp3	2479	5.17202	0.351858	0.97611
ORF1b	nsp14	1686	2.44398	0.275325	0.976062
Spike	Spike	734	3.23501	0.372594	0.976022
ORF1a	nsp9	4192	5.95115	0.315869	0.975865
ORF1a	nsp9	4221	5.94834	0.31584	0.975853
Spike	Spike	1075	1.37119	0.15226	0.975847
ORF1a	nsp10	4281	5.94551	0.31581	0.975841
ORF1a	nsp3	1985	1.90761	0.242039	0.975831
ORF1b	nsp12	383	1.68589	0.214161	0.975823
ORF1a	nsp10	4319	5.95266	0.316977	0.975686
ORF1a	nsp9	4208	5.95266	0.316977	0.975686
Spike	Spike	206	1.06759	0.0932398	0.975683
E	E	65	2.34323	0.344603	0.975669
ORF1a	nsp3	1256	3.68918	0.329278	0.975668
Spike	Spike	225	0.77283	0.0551409	0.975635
ORF1a	nsp3	1788	7.24798	2.76863	0.975631
Spike	Spike	674	1.75666	0.131966	0.975587
Spike	Spike	612	1.75504	0.131983	0.975556
ORF1b	nsp16	2651	2.59365	0.19006	0.975528
ORF1b	nsp14	1588	4.18333	0.639367	0.975513
N	N	112	0.714688	0.0986977	0.975152
ORF1b	nsp12	643	1.75174	0.172109	0.975032
ORF1b	nsp16	2457	2.35823	0.142975	0.975027
ORF1a	nsp3	1156	2.77037	0.605679	0.975009
ORF1a	nsp3	2002	1.72179	0.221929	0.97474
ORF1b	nsp15	2187	3.65253	0.281585	0.97471
ORF1b	nsp15	2055	3.65253	0.281585	0.97471
ORF1b	nsp15	2133	3.65253	0.281585	0.97471
ORF1a	nsp3	879	1.17662	0.246206	0.974699
ORF1b	nsp16	2429	3.16182	0.18148	0.974646
Spike	Spike	1242	1.87511	0.216182	0.974583
ORF1b	nsp16	2527	3.15278	0.181466	0.974543
ORF1a	nsp3	2643	3.37576	0.362699	0.974494
ORF1a	nsp3	2456	3.37576	0.362699	0.974494
ORF1b	nsp16	2471	2.35823	0.14486	0.974472
ORF1b	nsp16	2670	2.35646	0.144882	0.974444
ORF1b	nsp16	2605	3.03844	0.176733	0.974401
ORF1a	nsp3	2467	3.36475	0.362653	0.974354
ORF1b	nsp13	1004	2.32983	0.160093	0.974349
ORF6	ORF6	57	4.13619	0.667381	0.974341
ORF1b	nsp12	819	1.98913	0.226842	0.974295
ORF1a	nsp3	1328	2.47396	0.261363	0.974273
ORF1a	nsp4	3245	2.51058	0.22704	0.974046
ORF1a	nsp3	1636	2.55025	0.658262	0.973745
ORF1b	nsp14	1615	1.68821	0.261236	0.973692
ORF1a	nsp8	4125	1.85189	0.14368	0.973691
ORF1b	nsp16	2634	5.1562	0.505875	0.973685
ORF1a	nsp3	886	4.09082	0.491661	0.973674
ORF1b	nsp13	969	3.99656	0.284777	0.973519
ORF1a	nsp10	4310	4.90491	0.692605	0.973502
ORF1a	nsp2	244	1.4023	0.182573	0.973492
N	N	74	0.637172	0.0756125	0.973462
ORF1a	nsp9	4233	4.69189	0.281156	0.973428
ORF1a	nsp2	421	1.08444	0.196102	0.973278
N	N	223	0.69793	0.108705	0.973261
ORF1b	nsp15	2267	6.27404	0.686581	0.973195
N	N	415	2.56533	0.690766	0.973136
ORF1b	nsp14	1986	3.40075	0.36824	0.973125
ORF1a	nsp8	3992	1.85174	0.257537	0.972927
ORF1a	nsp3	1243	3.56701	0.667748	0.972853
ORF1a	nsp8	4062	6.96339	0.198119	0.972749
ORF1a	nsp3	2090	2.65732	0.46922	0.972662
M	M	119	1.5675	0.165125	0.972618
M	M	205	4.84622	0.258189	0.972456
M	M	180	4.84622	0.258189	0.972456
Spike	Spike	1057	1.54372	0.154837	0.972321
ORF1a	nsp3	1800	3.98834	0.412747	0.972305
ORF1a	nsp3	1977	4.19883	1.04721	0.972302
ORF1a	nsp3	1770	2.54627	0.604405	0.972252
ORF1a	nsp3	2610	6.2743	0.422298	0.972123
ORF1a	nsp3	2478	6.27028	0.422267	0.972109
ORF1a	nsp2	711	2.64938	0.57367	0.972084
ORF1a	nsp3	2177	1.77582	0.293306	0.972046
ORF1a	nsp4	3200	1.79113	0.173374	0.971972
N	N	286	0.500925	0.0400924	0.971862
ORF1a	nsp2	231	1.06277	0.179538	0.9718
ORF1a	nsp9	4188	2.11843	0.194418	0.971643
ORF1a	nsp9	4169	2.11784	0.194414	0.971633
ORF1b	nsp12	49	6.03035	0.399994	0.971487
ORF1b	nsp15	2353	2.25275	0.168888	0.971459
ORF1b	nsp14	1915	9.08426	0.946921	0.971434
Spike	Spike	669	1.27229	0.120476	0.971222
ORF1a	nsp3	2393	2.244	0.231946	0.97121
Spike	Spike	1051	1.22519	0.154171	0.971181
ORF1a	nsp6	3656	1.24904	0.137122	0.97111
ORF1b	nsp13	1165	5.81802	0.401191	0.97099
ORF1b	nsp12	451	2.14955	0.217799	0.970976
ORF1a	nsp9	4200	2.96073	0.257964	0.970873
ORF1a	nsp4	3144	3.29212	0.311132	0.970271
ORF1b	nsp12	525	2.91439	0.247027	0.970258
ORF1a	nsp3	1676	1.32303	0.149922	0.969806
ORF1a	nsp3	1679	9.50004	2.89854	0.96952
ORF1b	nsp16	2694	2.01724	0.195085	0.969473
ORF1b	nsp16	2486	2.0317	0.175173	0.969398
ORF1b	nsp15	2295	3.34811	0.286994	0.96934
ORF1b	nsp12	381	2.627	0.317698	0.969154
Spike	Spike	919	1.87073	0.245654	0.969135
Spike	Spike	717	1.75187	0.150133	0.969127
ORF1a	nsp5	3517	1.66005	0.150148	0.969106
ORF1b	nsp12	674	4.15403	0.263184	0.969104
ORF1b	nsp12	212	2.62401	0.31766	0.9691
ORF1a	nsp4	2958	3.28507	0.317708	0.968947
ORF1a	nsp4	2824	3.28507	0.317708	0.968947
ORF1a	nsp5	3325	1.65298	0.150259	0.968933
Spike	Spike	500	1.27082	0.125749	0.968909
ORF1a	nsp5	3386	1.65006	0.150306	0.968861
Spike	Spike	57	0.635106	0.0559403	0.968857
Spike	Spike	337	0.635013	0.0559407	0.968851
Spike	Spike	295	0.635013	0.0559407	0.968851
N	N	104	0.550301	0.0674194	0.96885
ORF1a	nsp3	2448	1.72463	0.2587	0.968765
Spike	Spike	966	1.54363	0.16545	0.96873
Spike	Spike	1001	1.54363	0.16545	0.96873
Spike	Spike	948	1.54322	0.165452	0.968718
ORF1a	nsp3	2671	3.38009	0.39691	0.968333
ORF1a	nsp3	2736	3.37637	0.396893	0.968278
ORF1a	nsp4	2767	3.37274	0.396877	0.968225
ORF1a	nsp3	1385	3.19962	0.256929	0.968101
ORF1a	nsp3	1799	8.49386	1.08887	0.967954
Spike	Spike	343	0.828572	0.123358	0.96793
ORF1b	nsp16	2536	2.33584	0.165452	0.967874
ORF1a	nsp3	1554	6.89018	1.44157	0.967871
ORF1b	nsp14	1630	1.55377	0.186267	0.96785
ORF1b	nsp16	2545	2.33758	0.165997	0.96773
Spike	Spike	1149	2.11479	0.218163	0.96756
ORF1b	nsp14	2003	2.49817	0.237836	0.967409
ORF1a	nsp8	4135	1.83749	0.161881	0.967369
ORF1a	nsp2	492	4.45769	0.594591	0.967252
ORF1b	nsp13	1158	2.30712	0.225976	0.967144
M	M	196	1.67181	0.211576	0.967123
Spike	Spike	870	1.78207	0.191201	0.967014
Spike	Spike	923	1.78207	0.191201	0.967014
Spike	Spike	1172	1.78033	0.191176	0.966983
ORF1b	nsp16	2398	1.77959	0.158975	0.966903
ORF1a	nsp5	3300	1.72731	0.228089	0.966899
ORF1a	nsp4	3250	1.7273	0.228089	0.966899
ORF1a	nsp4	3226	1.7273	0.228089	0.966899
ORF1b	nsp13	1265	1.62564	0.194858	0.96682
ORF1b	nsp13	1367	1.62566	0.194902	0.966807
N	N	75	1.51392	0.211573	0.966604
N	N	153	1.51202	0.211739	0.966516
Spike	Spike	903	1.54309	0.171837	0.966488
ORF1b	nsp12	189	2.63089	0.331938	0.966278
ORF1a	nsp5	3507	5.08007	0.361151	0.965995
ORF1a	nsp7	3908	1.70882	0.181969	0.965994
ORF1b	nsp13	1082	1.81356	0.167399	0.965979
ORF1b	nsp13	1384	1.29253	0.166851	0.965964
ORF1b	nsp14	1554	3.53572	0.734772	0.965916
ORF1a	nsp7	3892	4.72633	0.949011	0.965816
ORF1b	nsp13	1323	1.40795	0.228939	0.965706
ORF1b	nsp14	1650	5.04239	0.728674	0.965548
ORF1b	nsp14	1810	1.87368	0.216263	0.965439
ORF1a	nsp7	3891	1.70719	0.183657	0.965396
N	N	109	0.693297	0.096593	0.965365
ORF1a	nsp6	3798	1.70496	0.183667	0.965344
ORF1b	nsp13	998	2.31312	0.18843	0.965285
ORF1a	nsp1	41	2.48099	0.285246	0.965226
Spike	Spike	412	1.13812	0.0923984	0.96515
Spike	Spike	600	1.1378	0.0923999	0.965141
Spike	Spike	589	1.13682	0.0924044	0.965115
Spike	Spike	426	1.13682	0.0924044	0.965115
Spike	Spike	767	1.33432	0.137812	0.965102
ORF1a	nsp3	890	2.76346	0.690481	0.965099
ORF1a	nsp3	828	1.66598	0.367951	0.964792
Spike	Spike	121	1.17367	0.122292	0.964789
ORF1a	nsp6	3706	1.68663	0.184623	0.964663
ORF1a	nsp3	2629	1.62419	0.261671	0.964633
ORF1a	nsp3	2052	2.40574	0.470099	0.964591
ORF1b	nsp13	1233	1.29388	0.170872	0.964533
ORF1b	nsp13	1409	1.29348	0.170865	0.964521
ORF1a	nsp3	2296	2.31615	0.328355	0.96451
ORF1b	nsp13	1258	1.29736	0.171495	0.964434
ORF1a	nsp4	3252	1.99504	0.130569	0.964217
ORF1a	nsp4	3253	1.99504	0.130569	0.964217
ORF1a	nsp5	3272	1.99302	0.130575	0.964186
ORF1a	nsp1	142	3.80466	0.697193	0.964034
N	N	313	1.82102	0.396612	0.963855
ORF1b	nsp13	1221	1.46915	0.245168	0.963721
ORF1a	nsp3	1982	3.61175	0.317784	0.963692
ORF1a	nsp3	2487	1.88677	0.211771	0.963585
ORF1a	nsp3	2558	1.8837	0.211778	0.963505
ORF1b	nsp13	1020	2.31013	0.193763	0.963488
ORF1b	nsp12	823	2.62487	0.147645	0.963488
ORF1b	nsp12	435	4.21194	0.292944	0.963475
ORF1b	nsp12	859	2.62142	0.147656	0.963451
ORF1b	nsp13	995	2.30769	0.193788	0.963448
ORF1b	nsp14	1853	1.55775	0.199821	0.963414
ORF1b	nsp13	946	2.61395	0.14768	0.96337
ORF1b	nsp12	825	2.61394	0.14768	0.96337
Spike	Spike	957	17.6459	2.45394	0.963321
ORF1a	nsp9	4209	1.71307	0.215626	0.963269
ORF1b	nsp14	1612	1.70426	0.304635	0.963175
M	M	22	1.79037	0.234243	0.963031
ORF1b	nsp14	1595	5.29245	0.829593	0.96297
Spike	Spike	924	2.1796	0.46264	0.962655
Spike	Spike	118	0.634489	0.0642515	0.962602
Spike	Spike	270	0.634489	0.0642515	0.962602
ORF1a	nsp3	1709	2.80612	0.724184	0.962602
ORF1b	nsp12	413	1.8803	0.16922	0.96258
ORF1a	nsp3	2721	1.95066	0.268039	0.962492
Spike	Spike	1067	1.93028	0.21938	0.96243
Spike	Spike	967	1.36607	0.190388	0.962342
ORF1b	nsp13	955	1.97825	0.271815	0.961941
ORF1b	nsp12	364	3.18609	0.580715	0.9619
ORF1b	nsp14	1978	1.56103	0.205304	0.961614
ORF1b	nsp14	1636	1.55998	0.205288	0.96159
ORF1b	nsp12	242	2.33604	0.320549	0.961493
ORF1a	nsp10	4372	1.3919	0.203604	0.96148
N	N	181	3.27271	0.221392	0.961479
ORF1b	nsp14	1838	2.36593	0.568408	0.961464
Spike	Spike	328	0.87765	0.0839477	0.961448
ORF1a	nsp3	2599	4.75812	0.493017	0.961422
ORF8	ORF8	43	0.714476	0.115406	0.96135
ORF1a	nsp8	3960	1.24928	0.161736	0.961107
ORF1a	nsp3	857	0.90979	0.215283	0.961059
Spike	Spike	363	0.63458	0.0664361	0.960938
ORF1a	nsp3	860	1.76189	0.293037	0.960836
ORF1a	nsp3	2301	2.31705	0.342836	0.960832
Spike	Spike	559	0.97952	0.0921377	0.96082
Spike	Spike	464	0.97913	0.0921388	0.960806
Spike	Spike	782	0.978313	0.0921388	0.96078
ORF1b	nsp14	1688	6.26392	0.278237	0.960746
Spike	Spike	160	1.17192	0.130914	0.960655
Spike	Spike	37	1.17192	0.130914	0.960655
Spike	Spike	365	1.17115	0.130924	0.960627
ORF7a	ORF7a	117	3.38529	0.294963	0.960577
Spike	Spike	427	2.60328	0.387086	0.960548
Spike	Spike	867	1.93315	0.225912	0.96049
N	N	328	1.59152	0.154995	0.960431
ORF1a	nsp3	2312	3.8887	0.583863	0.96039
Spike	Spike	971	1.5417	0.188652	0.960358
N	N	316	1.58575	0.155006	0.960333
ORF1b	nsp13	1426	6.62089	1.28176	0.960268
ORF1a	nsp6	3742	1.24899	0.163875	0.960183
ORF1a	nsp4	3237	1.64304	0.173459	0.960108
ORF1b	nsp14	1645	2.81652	0.462456	0.959798
Spike	Spike	770	1.4451	0.115918	0.959734
Spike	Spike	598	1.44352	0.115924	0.959699
ORF1a	nsp2	488	2.65378	0.648531	0.959692
Spike	Spike	1061	1.22152	0.183477	0.959464
Spike	Spike	103	0.532505	0.067831	0.959406
ORF3a	ORF3a	222	2.80843	1.09698	0.959231
ORF1a	nsp5	3304	1.77342	0.184313	0.959096
ORF1b	nsp13	1101	4.50634	0.317521	0.95889
ORF1a	nsp8	4068	1.38806	0.210468	0.958811
ORF1b	nsp12	108	6.09058	0.521167	0.958738
N	N	66	0.715774	0.191129	0.958707
ORF1b	nsp14	1932	4.66623	0.795762	0.958483
ORF1b	nsp14	1845	2.06382	0.316822	0.958376
Spike	Spike	391	0.574393	0.0776851	0.95813
ORF1b	nsp13	1194	3.40876	0.261473	0.958037
Spike	Spike	381	0.767351	0.0820928	0.957965
ORF1b	nsp16	2567	2.26136	0.191877	0.957931
ORF1a	nsp2	654	0.890571	0.194683	0.957562
ORF1a	nsp2	230	0.856618	0.178796	0.957556
ORF1a	nsp6	3602	2.76337	0.528045	0.957486
Spike	Spike	729	0.751842	0.113045	0.957486
ORF1a	nsp4	3096	2.35321	0.166868	0.957414
ORF1a	nsp4	3033	2.35321	0.166868	0.957414
ORF1a	nsp3	2502	2.16207	0.25756	0.95729
ORF1a	nsp3	2175	1.77302	0.28904	0.957183
ORF1a	nsp3	2113	1.77253	0.289051	0.95716
ORF1a	nsp2	539	2.87331	0.584296	0.957157
Spike	Spike	695	0.85967	0.146055	0.956963
ORF1a	nsp2	606	1.45297	0.24428	0.956952
ORF1b	nsp15	2219	2.14788	0.208433	0.956938
ORF1b	nsp14	1991	2.29363	0.19144	0.95652
N	N	288	0.873338	0.169219	0.956438
ORF1b	nsp14	1953	2.28656	0.191399	0.956435
ORF1a	nsp3	1046	1.28174	0.248874	0.956124
ORF1b	nsp16	2584	1.48226	0.185844	0.95596
Spike	Spike	462	2.30174	0.154154	0.955951
E	E	29	2.27082	0.290427	0.955937
M	M	165	1.01431	0.146052	0.955859
ORF1a	nsp6	3572	1.81941	0.196315	0.955854
ORF1a	nsp9	4214	2.72459	0.250564	0.955779
ORF1a	nsp5	3496	1.81627	0.196361	0.95576
ORF1b	nsp12	863	3.98361	0.48833	0.95574
ORF1a	nsp3	1208	4.61458	0.390252	0.955711
ORF1b	nsp13	1120	3.40612	0.27015	0.955644
ORF1a	nsp3	1910	4.99104	0.47154	0.955644
ORF1b	nsp13	1236	1.30203	0.195048	0.955608
ORF1b	nsp13	1487	1.30045	0.195014	0.955548
ORF1b	nsp14	1803	1.88755	0.249627	0.955404
ORF1a	nsp3	1916	1.64447	0.14933	0.95534
ORF1a	nsp4	2851	1.72373	0.326391	0.955247
ORF1b	nsp14	1855	1.80292	0.35072	0.955167
ORF3a	ORF3a	196	2.56471	0.414808	0.955136
Spike	Spike	897	1.58032	0.161165	0.955134
ORF1b	nsp13	1234	1.64508	0.234065	0.955079
M	M	54	1.04137	0.177191	0.955004
Spike	Spike	238	0.746269	0.084811	0.954907
Spike	Spike	377	0.746199	0.0848115	0.954903
Spike	Spike	392	0.746199	0.0848115	0.954903
Spike	Spike	106	0.746199	0.0848115	0.954903
Spike	Spike	86	0.746198	0.0848115	0.954903
Spike	Spike	338	0.746197	0.0848115	0.954903
Spike	Spike	329	0.746196	0.0848115	0.954903
ORF1b	nsp14	1528	4.27124	0.517638	0.954894
Spike	Spike	133	0.74603	0.0848127	0.954892
Spike	Spike	79	0.745853	0.084814	0.954881
M	M	30	5.84245	0.742853	0.954669
ORF1b	nsp12	337	1.74981	0.297831	0.95445
ORF1b	nsp12	29	1.74851	0.297838	0.954388
ORF1b	nsp12	490	6.58279	1.18109	0.95438
ORF1b	nsp14	1830	4.91513	0.772571	0.954282
ORF1b	nsp13	1447	4.09175	0.66718	0.954274
ORF1b	nsp12	196	1.81597	0.326846	0.953977
Spike	Spike	1147	5.92667	0.870046	0.953758
ORF1a	nsp3	864	0.788121	0.184425	0.953696
ORF1a	nsp3	2701	1.76413	0.231689	0.953686
ORF1b	nsp14	1665	2.55314	0.460194	0.953617
ORF3a	ORF3a	168	0.620522	0.120864	0.953512
ORF10	ORF10	26	1.00746	0.250634	0.953475
E	E	25	3.53652	0.289218	0.953468
Spike	Spike	662	0.977766	0.104202	0.953462
Spike	Spike	738	0.977766	0.104202	0.953462
Spike	Spike	525	0.977378	0.104205	0.953446
ORF1a	nsp2	411	0.938701	0.211493	0.953412
ORF1a	nsp2	741	0.938584	0.211493	0.953403
ORF1a	nsp7	3872	1.73726	0.264768	0.953395
ORF1a	nsp7	3894	1.73657	0.264759	0.95337
ORF1a	nsp4	2942	1.75345	0.228549	0.953262
ORF1a	nsp4	2999	1.74937	0.228619	0.95316
ORF1b	nsp13	1260	1.30457	0.201512	0.953154
ORF1b	nsp13	1366	1.30423	0.201503	0.953142
ORF1b	nsp13	1517	1.30303	0.201476	0.953095
Spike	Spike	996	1.20194	0.173437	0.953047
N	N	145	6.91429	2.77202	0.952948
ORF1b	nsp14	1708	1.26431	0.249259	0.952865
ORF1a	nsp3	2425	1.88002	0.245707	0.952753
Spike	Spike	461	0.594239	0.095132	0.95266
N	N	85	0.682897	0.131866	0.95263
ORF1a	nsp3	1038	3.97225	0.643413	0.952629
ORF1b	nsp13	1332	1.04228	0.191936	0.952591
ORF1a	nsp4	3232	1.76477	0.201091	0.952587
ORF1a	nsp4	3152	1.9524	0.240781	0.952547
E	E	8	4.2049	0.321617	0.952535
ORF1b	nsp15	2118	2.00514	0.156658	0.952532
ORF1b	nsp12	743	1.86031	0.195195	0.952466
M	M	204	2.97437	0.48696	0.952452
ORF1b	nsp15	2065	2.75326	0.592648	0.952441
N	N	172	0.577909	0.0951299	0.952437
ORF1b	nsp13	1375	1.17061	0.186855	0.952386
ORF1b	nsp13	1331	1.73593	0.178074	0.952359
ORF1a	nsp1	31	0.811093	0.142428	0.952298
ORF1a	nsp5	3322	1.73889	0.200185	0.952241
ORF1a	nsp3	1621	1.65022	0.266782	0.952161
Spike	Spike	1173	1.9381	0.252515	0.952133
Spike	Spike	563	2.30396	0.16328	0.952124
Spike	Spike	762	2.30396	0.16328	0.952124
ORF1a	nsp9	4196	1.06192	0.186742	0.952021
ORF1a	nsp10	4269	1.06192	0.186742	0.952021
ORF1b	nsp15	2359	1.07712	0.18436	0.951828
ORF1a	nsp3	1097	0.982318	0.187103	0.951737
ORF1a	nsp2	802	0.982597	0.187156	0.95173
ORF1a	nsp6	3800	2.27622	0.611508	0.951699
ORF1b	nsp13	1113	1.97416	0.305749	0.951661
ORF1a	nsp8	4003	2.91894	0.277197	0.951647
ORF1b	nsp13	1152	2.59559	0.17584	0.951635
Spike	Spike	20	6.9083	2.77572	0.951482
ORF1a	nsp8	4093	2.26328	0.173161	0.951387
ORF1a	nsp9	4143	2.91892	0.278178	0.951359
ORF1b	nsp13	1446	1.74691	0.181316	0.951307
ORF1a	nsp5	3365	2.51462	0.257926	0.951287
ORF1a	nsp4	3215	2.51416	0.257921	0.951278
ORF1b	nsp13	1459	1.74304	0.181284	0.951239
ORF1b	nsp13	1347	1.73793	0.181241	0.951151
ORF1b	nsp15	2298	1.75629	0.199332	0.951145
Spike	Spike	334	0.701448	0.122742	0.951115
ORF1b	nsp13	1476	3.12916	0.736612	0.951076
ORF1a	nsp5	3530	1.98432	0.160734	0.951033
ORF1a	nsp1	89	1.64418	0.214199	0.950987
ORF1b	nsp12	46	1.20368	0.218057	0.950925
ORF1a	nsp3	966	2.13987	0.529234	0.950902
ORF1a	nsp3	1476	1.43782	0.21922	0.950849
ORF1b	nsp12	309	1.49092	0.220408	0.9507
ORF1a	nsp3	2044	2.25798	0.561072	0.95066
ORF1a	nsp3	2484	2.91996	0.535111	0.950517
ORF1b	nsp12	583	1.69906	0.246334	0.950477
ORF1a	nsp5	3277	2.51237	0.260704	0.9504
ORF1b	nsp12	167	2.20581	0.516446	0.950358
Spike	Spike	652	0.75205	0.124379	0.950284
ORF1b	nsp12	387	1.66599	0.23857	0.950192
Spike	Spike	1257	1.12971	0.195756	0.950144
Spike	Spike	88	0.745464	0.0915225	0.950068
Spike	Spike	454	1.41176	0.13326	0.950003
Spike	Spike	567	1.41176	0.13326	0.950003
N	N	79	0.69357	0.120858	0.949984
Spike	Spike	1097	1.5817	0.173323	0.949813
Spike	Spike	810	1.57951	0.17332	0.949748
Spike	Spike	611	0.750832	0.0940465	0.949503
ORF1a	nsp4	2897	1.72405	0.345738	0.949494
ORF1a	nsp2	733	1.53801	0.318169	0.949484
ORF1a	nsp3	1379	1.43436	0.222426	0.949441
ORF1b	nsp14	1954	1.57433	0.240052	0.949417
ORF1a	nsp4	2983	1.72183	0.345765	0.949379
ORF1a	nsp3	2577	3.72496	0.768815	0.94931
Spike	Spike	723	1.61678	0.382063	0.949108
ORF1a	nsp10	4307	5.19418	0.504887	0.949004
ORF1b	nsp13	1043	1.46172	0.244389	0.948903
ORF1b	nsp12	27	1.74808	0.315114	0.948878
Spike	Spike	823	1.0009	0.16117	0.948838
ORF1b	nsp13	1438	1.65464	0.253916	0.948813
ORF1a	nsp1	58	3.90932	0.578899	0.948685
ORF1a	nsp2	518	2.49465	0.327601	0.948683
ORF1a	nsp2	794	2.49464	0.327601	0.948683
Spike	Spike	40	0.574717	0.0891879	0.948651
Spike	Spike	556	2.42334	0.609643	0.948624
ORF1a	nsp3	2319	1.27471	0.217806	0.948579
Spike	Spike	807	3.22017	0.445523	0.948572
ORF1a	nsp4	2839	2.54986	0.677327	0.94854
ORF1a	nsp10	4332	1.43096	0.239514	0.948375
ORF1a	nsp2	660	1.89383	0.487545	0.94827
ORF1a	nsp6	3830	1.13811	0.139172	0.948015
ORF1b	nsp14	1600	2.05326	0.532418	0.947843
ORF1a	nsp4	2881	1.94225	0.254035	0.94781
ORF1a	nsp4	2964	1.94225	0.254035	0.94781
ORF1a	nsp1	72	2.33002	0.270696	0.947789
ORF1a	nsp1	11	2.32908	0.270686	0.947772
ORF1a	nsp3	2453	1.87861	0.260691	0.947742
ORF1a	nsp3	2494	1.87711	0.260697	0.947688
ORF1b	nsp15	2375	2.2346	0.241544	0.947648
Spike	Spike	45	0.532902	0.0810483	0.947546
ORF1a	nsp3	2559	1.87172	0.260717	0.947489
ORF1a	nsp3	1459	1.36413	0.258033	0.947415
Spike	Spike	956	1.58231	0.178711	0.947411
Spike	Spike	893	1.58231	0.178711	0.947411
ORF1b	nsp12	496	2.00217	0.16166	0.947385
ORF1b	nsp12	668	2.00217	0.16166	0.947385
ORF1a	nsp6	3645	2.61811	0.859874	0.94735
Spike	Spike	972	1.5801	0.178705	0.947345
Spike	Spike	944	1.57946	0.178703	0.947326
Spike	Spike	1204	3.68221	0.512717	0.94732
Spike	Spike	602	1.1308	0.1238	0.947116
Spike	Spike	1193	1.51041	0.219703	0.94701
ORF1b	nsp12	431	1.22378	0.199385	0.946942
ORF1b	nsp16	2447	1.60257	0.236867	0.946797
ORF1a	nsp2	187	1.67099	0.288128	0.946565
Spike	Spike	991	1.20471	0.187409	0.946557
Spike	Spike	951	1.20471	0.187409	0.946557
ORF1b	nsp15	2087	2.23412	0.244853	0.946492
ORF1b	nsp15	2352	2.23412	0.244853	0.946492
ORF1b	nsp14	1874	0.97736	0.202279	0.946416
ORF1a	nsp6	3586	4.31131	0.471689	0.946319
ORF1b	nsp12	104	1.66624	0.24893	0.946285
Spike	Spike	843	3.21206	0.57682	0.946088
ORF1a	nsp2	514	3.15198	0.565646	0.946028
ORF7a	ORF7a	87	2.11691	0.651112	0.945941
Spike	Spike	1091	2.31525	0.461948	0.945927
ORF1a	nsp9	4150	3.7481	0.352545	0.945826
ORF1b	nsp15	2112	1.07247	0.196403	0.945697
ORF1a	nsp9	4237	1.5041	0.22848	0.945573
ORF1a	nsp9	4149	1.50396	0.228489	0.945566
ORF1b	nsp14	1545	4.26259	0.568274	0.945474
Spike	Spike	274	0.634257	0.085886	0.94547
Spike	Spike	236	0.633618	0.0858881	0.945401
ORF1a	nsp3	1968	1.48192	0.225437	0.945398
Spike	Spike	393	0.633525	0.0858884	0.945391
Spike	Spike	108	0.633524	0.0858885	0.945391
ORF1b	nsp12	330	1.80334	0.197129	0.945262
Spike	Spike	191	0.982566	0.11631	0.945196
Spike	Spike	298	0.982565	0.11631	0.945196
ORF1b	nsp14	1574	1.04481	0.208128	0.945157
ORF1a	nsp3	2522	2.91217	0.557423	0.945018
ORF1a	nsp3	863	3.54549	0.388331	0.944981
ORF1a	nsp4	2956	0.949736	0.211421	0.944972
M	M	183	1.00733	0.165828	0.944923
ORF1a	nsp4	3258	2.4186	0.683802	0.944849
ORF1a	nsp3	2252	1.27583	0.226671	0.944674
ORF1b	nsp12	367	1.49342	0.23565	0.944586
ORF1b	nsp12	390	1.49342	0.23565	0.944586
ORF1a	nsp5	3403	0.942049	0.182344	0.94449
ORF1a	nsp4	3241	0.941852	0.182349	0.944476
Spike	Spike	637	0.750943	0.101204	0.944337
Spike	Spike	514	0.750943	0.101204	0.944337
Spike	Spike	591	0.750737	0.101204	0.944324
ORF1a	nsp1	162	1.39908	0.291416	0.944198
ORF1b	nsp13	1289	5.34528	1.06123	0.944125
ORF1a	nsp3	1674	1.53888	0.234576	0.943697
ORF1a	nsp3	1787	1.53888	0.234576	0.943697
ORF1b	nsp14	1544	2.16654	0.477917	0.943209
Spike	Spike	1004	1.6386	0.204929	0.94297
Spike	Spike	73	0.533071	0.0860515	0.942923
ORF1b	nsp13	1330	1.75122	0.202522	0.94291
ORF1b	nsp15	2283	1.12434	0.2057	0.942873
ORF1b	nsp12	266	1.2479	0.241791	0.942745
ORF1b	nsp12	39	1.24761	0.241795	0.942727
ORF1b	nsp12	339	1.24761	0.241795	0.942727
Spike	Spike	840	0.998625	0.172929	0.942262
ORF1b	nsp14	1971	1.30596	0.282778	0.942183
ORF1a	nsp2	504	2.50286	0.350222	0.942166
ORF1b	nsp14	1671	7.2126	0.786804	0.942056
ORF1b	nsp14	1679	7.2126	0.786804	0.942056
ORF1a	nsp8	3947	1.7925	0.255729	0.942036
ORF1a	nsp7	3918	2.15096	0.498926	0.941876
ORF1b	nsp12	654	1.64193	0.208083	0.941797
ORF1b	nsp13	1033	2.58469	0.198511	0.94172
Spike	Spike	1121	1.20385	0.160112	0.941594
Spike	Spike	970	1.20385	0.160112	0.941594
Spike	Spike	1042	1.20385	0.160112	0.941594
ORF1b	nsp15	2129	1.56128	0.264301	0.941435
ORF1a	nsp10	4349	1.93872	0.239292	0.941154
ORF1a	nsp8	4013	1.93872	0.239292	0.941154
ORF1a	nsp10	4379	1.93872	0.239292	0.941154
ORF1b	nsp15	2302	1.5971	0.286923	0.941149
ORF1b	nsp12	384	1.48951	0.243576	0.941099
ORF1a	nsp6	3793	1.34436	0.269107	0.940964
ORF1a	nsp3	1077	3.18374	0.740702	0.940807
ORF1a	nsp3	846	1.77757	0.362298	0.940697
ORF1a	nsp6	3787	0.952271	0.197332	0.940682
ORF1a	nsp3	1646	1.2762	0.291442	0.940682
ORF1b	nsp12	116	4.40507	0.536529	0.94061
ORF1a	nsp4	3223	1.97763	0.183636	0.940464
ORF1a	nsp5	3464	1.97692	0.183639	0.940448
ORF1a	nsp3	2720	2.19072	0.223496	0.940392
ORF1a	nsp3	2658	2.19072	0.223496	0.940392
ORF1a	nsp8	4067	2.25459	0.19902	0.940195
ORF1a	nsp9	4183	2.25459	0.19902	0.940195
ORF1a	nsp8	4123	2.25459	0.19902	0.940195
ORF1a	nsp8	4023	2.25377	0.199024	0.940178
N	N	126	2.58062	0.837654	0.940158
M	M	191	1.5667	0.152306	0.940102
ORF1b	nsp16	2397	6.28086	0.484032	0.940034
N	N	400	0.418322	0.0557029	0.939991
ORF1b	nsp13	1373	2.56486	0.723374	0.939776
ORF1a	nsp4	2961	1.8316	0.271053	0.939365
ORF1a	nsp9	4171	1.42386	0.261169	0.939363
Spike	Spike	1136	1.58136	0.19617	0.939363
ORF1a	nsp3	916	0.926077	0.231909	0.939232
ORF1a	nsp4	2939	1.55108	0.328805	0.939202
ORF1b	nsp14	1562	1.27165	0.230657	0.939074
ORF1a	nsp9	4229	1.4183	0.261545	0.939039
ORF3a	ORF3a	121	0.818223	0.120522	0.938884
Spike	Spike	575	0.750823	0.108655	0.938841
ORF1a	nsp2	736	1.03929	0.157898	0.938697
ORF1a	nsp2	370	0.810712	0.165359	0.938589
ORF1a	nsp4	3214	1.24597	0.244638	0.938492
Spike	Spike	610	0.751033	0.109256	0.938409
Spike	Spike	230	1.11428	0.254962	0.938403
Spike	Spike	433	0.75083	0.109308	0.938356
ORF1b	nsp12	64	2.02796	0.307642	0.938343
ORF1b	nsp12	360	2.02796	0.307642	0.938343
ORF1b	nsp13	1412	1.49901	0.327323	0.938243
ORF1a	nsp2	765	3.20371	0.635907	0.938173
ORF1a	nsp2	594	2.40626	0.573546	0.938146
Spike	Spike	358	0.551388	0.0957885	0.938005
N	N	305	0.881406	0.121407	0.937884
ORF1a	nsp2	225	3.35843	0.751601	0.937705
ORF1a	nsp10	4258	2.25221	0.204905	0.937574
ORF1a	nsp10	4300	2.25053	0.204914	0.937538
Spike	Spike	1043	1.20245	0.167703	0.937393
Spike	Spike	1119	1.35999	0.251584	0.93729
Spike	Spike	1135	1.3597	0.251587	0.937272
ORF1b	nsp12	695	1.54903	0.212211	0.937202
ORF3a	ORF3a	230	0.521592	0.0994316	0.937195
M	M	211	0.765689	0.153076	0.937086
ORF3a	ORF3a	62	2.15382	0.72164	0.937057
ORF1b	nsp12	57	1.61524	0.267103	0.937013
ORF1a	nsp5	3305	2.83776	0.512269	0.936995
Spike	Spike	1226	0.703631	0.15829	0.93695
ORF1b	nsp14	1791	2.33441	0.246693	0.936837
ORF1b	nsp14	1949	2.33215	0.246677	0.936798
ORF1a	nsp3	1772	1.19821	0.289611	0.936763
ORF1a	nsp2	744	1.85215	0.303999	0.936686
ORF1b	nsp14	1609	5.56286	0.740629	0.936492
ORF1a	nsp3	2687	1.71438	0.364332	0.936488
N	N	282	2.79823	1.0548	0.936324
ORF1b	nsp12	571	1.17478	0.218572	0.936012
N	N	304	0.472792	0.0718435	0.935915
ORF1a	nsp3	2418	2.18944	0.235038	0.935826
Spike	Spike	1066	2.32042	0.496756	0.935778
Spike	Spike	386	0.980278	0.131105	0.935646
Spike	Spike	41	0.980278	0.131105	0.935646
Spike	Spike	202	0.980278	0.131105	0.935646
Spike	Spike	129	0.980278	0.131105	0.935646
Spike	Spike	310	0.980649	0.13114	0.935641
ORF1a	nsp3	897	1.14929	0.278801	0.935584
ORF1a	nsp3	1931	3.67411	0.500716	0.93554
ORF1b	nsp13	1070	1.25506	0.256827	0.935492
Spike	Spike	571	0.659084	0.131395	0.935304
Spike	Spike	586	0.659084	0.131395	0.935304
ORF1b	nsp13	1151	2.57699	0.2128	0.9353
ORF1b	nsp13	1154	2.57512	0.212809	0.935267
ORF1a	nsp3	1579	0.90262	0.219682	0.93502
N	N	396	0.562345	0.112121	0.934938
N	N	82	0.717562	0.166184	0.934877
N	N	358	0.717543	0.16619	0.93487
M	M	140	1.10334	0.222443	0.934836
ORF1b	nsp14	1756	5.5011	0.71065	0.934784
ORF1a	nsp3	1469	0.900013	0.219641	0.934772
Spike	Spike	467	0.973687	0.133144	0.934703
Spike	Spike	737	0.973687	0.133144	0.934703
ORF1a	nsp4	3218	1.74852	0.245859	0.934381
ORF1a	nsp4	3242	1.74736	0.245878	0.934332
ORF1a	nsp2	308	0.936729	0.145393	0.934267
ORF1b	nsp12	745	1.9868	0.188752	0.934184
ORF1b	nsp12	663	1.9868	0.188752	0.934184
ORF1b	nsp12	673	1.98441	0.188776	0.934124
ORF3a	ORF3a	135	0.499063	0.0959107	0.934077
ORF1b	nsp12	269	2.0322	0.320879	0.933995
Spike	Spike	416	1.12491	0.145159	0.93389
Spike	Spike	601	1.12491	0.145159	0.93389
ORF1a	nsp2	443	6.91914	2.89716	0.933803
ORF8	ORF8	15	0.72366	0.124643	0.933787
ORF1a	nsp3	1434	2.44721	0.49443	0.933621
ORF1b	nsp12	107	2.32978	0.493173	0.933605
N	N	42	0.555216	0.111889	0.933325
ORF1b	nsp15	2386	7.30811	1.00571	0.933251
ORF1a	nsp5	3362	0.998712	0.141391	0.933212
ORF1b	nsp14	1549	1.76621	0.227012	0.933208
ORF1b	nsp12	507	1.83095	0.242219	0.932959
ORF1b	nsp12	597	1.83095	0.242219	0.932959
ORF1b	nsp14	1952	2.34175	0.257188	0.932947
ORF1b	nsp12	719	1.8299	0.242245	0.932916
ORF1a	nsp2	777	1.885	0.365554	0.932828
ORF1b	nsp12	515	11.0903	0.921394	0.93281
ORF1a	nsp8	4057	2.60458	0.487147	0.932794
ORF1b	nsp16	2504	1.70622	0.172926	0.932584
ORF1b	nsp16	2476	1.70622	0.172926	0.932584
ORF1b	nsp16	2442	1.70572	0.172939	0.932565
ORF1b	nsp13	973	1.07003	0.223328	0.932528
Spike	Spike	519	2.60725	0.514234	0.932419
ORF1a	nsp6	3654	1.71587	0.273146	0.932372
ORF1a	nsp8	3954	1.71587	0.273146	0.932372
Spike	Spike	113	2.2082	0.549875	0.932323
ORF1a	nsp6	3822	1.71406	0.273141	0.932303
ORF1b	nsp15	2225	1.99732	0.200289	0.932179
ORF1a	nsp3	2673	2.15356	0.338369	0.932151
Spike	Spike	995	1.19564	0.176571	0.93215
Spike	Spike	905	1.19564	0.176571	0.93215
ORF1b	nsp15	2275	1.12861	0.197273	0.932139
Spike	Spike	423	0.973114	0.137326	0.931893
ORF1a	nsp3	2378	1.22344	0.197551	0.931826
ORF1b	nsp14	2002	2.22991	0.286206	0.931781
N	N	293	1.24167	0.149754	0.931613
ORF1b	nsp14	1738	0.950299	0.225858	0.931456
Spike	Spike	1080	0.920692	0.181274	0.93142
ORF1a	nsp8	3995	3.71388	0.724706	0.931354
ORF1a	nsp3	2341	0.829927	0.150947	0.931353
ORF1a	nsp3	2013	0.829694	0.150944	0.931331
ORF1b	nsp12	254	3.58404	0.692566	0.931013
Spike	Spike	1187	3.23721	0.641538	0.930532
ORF1a	nsp4	3124	2.25672	0.229573	0.930421
ORF1b	nsp12	334	1.8154	0.231005	0.93041
ORF1a	nsp3	2424	2.19311	0.249454	0.930149
ORF1b	nsp13	1408	4.3014	0.670692	0.930128
Spike	Spike	700	0.751108	0.120283	0.930116
Spike	Spike	799	0.751108	0.120283	0.930116
Spike	Spike	593	0.750884	0.120283	0.930098
Spike	Spike	744	0.750688	0.120283	0.930083
ORF1b	nsp12	165	4.47648	0.597334	0.930073
ORF6	ORF6	12	1.45978	0.317049	0.929955
ORF1a	nsp3	2028	1.02256	0.288606	0.929936
ORF1b	nsp12	484	1.16388	0.230033	0.929761
ORF1b	nsp14	1865	2.36214	0.266619	0.929727
ORF1a	nsp7	3883	1.13778	0.17124	0.929703
ORF1a	nsp8	3953	1.13723	0.17124	0.929677
ORF1a	nsp1	38	0.831554	0.224985	0.929635
ORF1a	nsp2	195	1.00147	0.266865	0.929599
ORF3a	ORF3a	34	2.71734	1.1575	0.929495
ORF1b	nsp16	2549	1.43849	0.243662	0.929305
ORF1a	nsp3	2706	3.4304	0.680908	0.928979
ORF1a	nsp6	3692	1.25359	0.283612	0.928927
ORF1a	nsp5	3265	1.60966	0.246437	0.928849
ORF1a	nsp1	74	2.66703	0.82463	0.928755
ORF1a	nsp4	2779	4.86225	1.06714	0.928434
ORF1b	nsp12	321	1.42904	0.265724	0.928417
ORF1a	nsp2	219	2.238	0.636641	0.928387
Spike	Spike	925	2.39086	0.632863	0.928272
ORF1b	nsp12	415	6.43168	1.16925	0.928076
ORF1a	nsp3	2330	2.29061	0.431079	0.927959
Spike	Spike	875	1.01799	0.164794	0.927783
ORF1b	nsp15	2093	1.18679	0.209849	0.927678
Spike	Spike	186	2.04803	0.645232	0.927601
Spike	Spike	1123	1.0152	0.16483	0.927558
ORF1a	nsp3	2346	1.70742	0.514466	0.927514
Spike	Spike	1090	1.01535	0.164945	0.927497
N	N	93	1.31894	0.212259	0.927494
N	N	88	1.31843	0.212267	0.927477
ORF1b	nsp14	1809	0.980038	0.238664	0.927447
ORF1b	nsp13	1122	1.02489	0.227823	0.927433
Spike	Spike	221	3.59953	1.11015	0.927265
Spike	Spike	1044	1.58713	0.22225	0.927242
ORF1a	nsp8	3996	0.755708	0.164306	0.926987
ORF1a	nsp7	3907	0.755648	0.164307	0.926977
ORF1a	nsp3	2519	2.90297	0.657822	0.926922
Spike	Spike	99	2.0454	0.621746	0.926821
ORF1b	nsp12	675	1.82305	0.257929	0.926267
ORF1b	nsp12	614	1.82305	0.257929	0.926267
ORF1b	nsp12	516	1.82305	0.257929	0.926267
ORF1b	nsp12	752	1.82199	0.257961	0.926219
ORF1b	nsp16	2467	1.74106	0.186622	0.926084
Spike	Spike	531	0.750291	0.125634	0.92596
ORF1a	nsp10	4384	4.53838	0.742697	0.925923
ORF1a	nsp3	1734	2.54712	0.826064	0.925909
ORF1a	nsp3	1325	2.01432	0.32801	0.925526
ORF1b	nsp15	2182	2.00586	0.214659	0.925491
ORF1a	nsp3	1590	2.01229	0.328009	0.925466
ORF1a	nsp6	3732	0.755471	0.166455	0.925445
ORF1b	nsp12	563	2.9011	0.535388	0.925277
ORF3a	ORF3a	79	0.512827	0.0902188	0.924963
ORF3a	ORF3a	56	0.512827	0.0902188	0.924963
N	N	386	2.29539	0.482107	0.924955
ORF1b	nsp12	845	1.04415	0.166794	0.924771
ORF1b	nsp13	1088	1.04358	0.166863	0.924699
Spike	Spike	125	0.742793	0.125357	0.924586
Spike	Spike	331	0.742792	0.125357	0.924586
Spike	Spike	196	0.742792	0.125357	0.924586
Spike	Spike	74	0.742792	0.125357	0.924585
ORF1b	nsp13	930	1.04402	0.167123	0.924553
N	N	61	0.869661	0.140165	0.92447
N	N	375	0.869705	0.14018	0.924457
ORF6	ORF6	30	1.22849	0.256063	0.924439
Spike	Spike	137	0.744786	0.126038	0.924237
ORF1a	nsp3	1357	1.42685	0.213095	0.923976
ORF1b	nsp13	1295	0.81844	0.182729	0.923968
ORF1b	nsp16	2448	1.73698	0.190512	0.923894
ORF1b	nsp12	834	1.21644	0.179275	0.923886
ORF1a	nsp5	3319	1.73936	0.270919	0.923779
ORF1b	nsp16	2455	1.689	0.188717	0.923646
ORF1b	nsp16	2588	1.68815	0.18874	0.92361
N	N	123	0.507812	0.0923449	0.923416
Spike	Spike	626	3.31647	0.646482	0.92332
ORF1a	nsp3	1169	0.989622	0.243692	0.923229
ORF1b	nsp13	1018	2.26407	0.303694	0.923229
ORF1a	nsp2	196	2.25716	0.701149	0.922984
ORF1b	nsp12	560	3.18271	0.263416	0.922901
ORF1b	nsp12	717	3.18271	0.263416	0.922901
ORF1a	nsp4	3037	1.02583	0.185594	0.922625
ORF1b	nsp16	2622	1.73464	0.192771	0.922617
Spike	Spike	868	2.34913	0.285598	0.922597
Spike	Spike	819	2.34913	0.285598	0.922597
Spike	Spike	990	2.34913	0.285598	0.922597
Spike	Spike	1072	2.34913	0.285598	0.922597
ORF1b	nsp13	1490	2.06777	0.273529	0.922464
ORF1b	nsp13	1502	2.06543	0.273447	0.922433
N	N	336	0.556403	0.124428	0.922331
ORF1a	nsp10	4353	1.12016	0.171973	0.922312
N	N	222	0.480993	0.100518	0.922239
ORF1a	nsp2	506	1.12032	0.246685	0.922147
N	N	44	0.563585	0.126945	0.922095
N	N	278	0.563584	0.126945	0.922095
ORF1a	nsp3	1713	0.820219	0.150286	0.922013
ORF1a	nsp3	1914	0.820219	0.150286	0.922013
ORF1a	nsp10	4321	1.19805	0.178496	0.921781
ORF1a	nsp9	4215	1.19805	0.178496	0.921781
ORF1b	nsp12	891	1.4174	0.247272	0.921563
ORF1b	nsp13	1086	1.4174	0.247272	0.921563
ORF8	ORF8	6	0.556015	0.122476	0.921471
ORF1a	nsp8	4059	1.21314	0.226953	0.921406
ORF1a	nsp8	4001	1.21286	0.22697	0.921385
ORF1a	nsp10	4282	1.91078	0.288087	0.92127
ORF1a	nsp5	3404	0.991831	0.159073	0.921218
ORF1b	nsp12	677	1.9698	0.214477	0.921147
ORF1a	nsp3	819	2.26194	0.444375	0.921129
Spike	Spike	122	0.575696	0.120728	0.921106
ORF1a	nsp1	26	1.01585	0.219474	0.92103
Spike	Spike	497	0.47949	0.085633	0.921017
ORF1b	nsp14	2016	2.19795	0.23369	0.920887
ORF1b	nsp15	2249	2.19564	0.233645	0.920857
ORF1a	nsp10	4255	1.74917	0.274307	0.920838
ORF1b	nsp12	600	1.97076	0.215383	0.92072
ORF1b	nsp14	1866	0.94546	0.180996	0.920698
ORF1b	nsp14	1859	0.945116	0.180993	0.920672
N	N	51	0.413832	0.0698186	0.920646
N	N	184	0.413832	0.0698186	0.920646
ORF1a	nsp3	1569	2.0184	0.342343	0.920415
Spike	Spike	1046	0.917608	0.198653	0.920376
Spike	Spike	1171	0.917608	0.198653	0.920376
N	N	170	0.556608	0.126662	0.920344
Spike	Spike	984	1.01273	0.176051	0.920309
Spike	Spike	841	1.01273	0.176051	0.920309
ORF1b	nsp13	1244	4.32913	0.718355	0.920296
ORF1b	nsp13	1343	5.97245	0.804058	0.920248
ORF1a	nsp4	3181	1.26801	0.333078	0.920242
ORF1b	nsp12	226	1.66831	0.314717	0.920168
ORF1b	nsp12	20	1.66678	0.314717	0.920088
ORF3a	ORF3a	153	0.513082	0.0950763	0.920019
ORF1b	nsp13	1496	0.864073	0.165301	0.9198
Spike	Spike	1131	3.28198	0.555934	0.919785
ORF1a	nsp2	494	1.03499	0.270109	0.919576
ORF1a	nsp3	1619	1.54088	0.29161	0.919571
ORF1a	nsp3	1882	1.53965	0.291607	0.919509
ORF1b	nsp13	1394	0.832598	0.192868	0.919355
ORF1b	nsp15	2362	1.60913	0.263204	0.919333
ORF1b	nsp13	1385	5.96348	0.808639	0.919207
ORF1b	nsp12	782	1.81572	0.274542	0.919181
ORF1b	nsp12	450	1.81571	0.274542	0.919181
ORF1a	nsp5	3563	0.935457	0.226129	0.918932
ORF1a	nsp3	1331	1.43869	0.292497	0.918867
ORF1a	nsp3	1524	1.43869	0.292497	0.918867
Spike	Spike	544	0.970531	0.156514	0.91877
Spike	Spike	422	0.970531	0.156514	0.91877
Spike	Spike	437	0.970531	0.156514	0.91877
Spike	Spike	448	0.970528	0.156539	0.918752
N	N	150	0.694625	0.164912	0.91867
ORF1a	nsp5	3396	1.73698	0.283466	0.918516
ORF1a	nsp5	3358	1.73697	0.283466	0.918516
ORF1a	nsp5	3477	1.73697	0.283466	0.918516
Spike	Spike	546	0.78051	0.138794	0.918415
Spike	Spike	763	0.780447	0.138784	0.918414
Spike	Spike	650	0.780459	0.138806	0.918403
ORF3a	ORF3a	73	0.968912	0.398293	0.918156
Spike	Spike	542	0.660666	0.153887	0.918073
Spike	Spike	266	0.742605	0.133904	0.917969
Spike	Spike	369	0.742318	0.133876	0.917964
Spike	Spike	204	0.742317	0.133876	0.917964
ORF1a	nsp3	1746	4.18057	0.633024	0.917959
Spike	Spike	200	0.741995	0.133878	0.917932
ORF1a	nsp3	1604	2.11936	0.505056	0.917775
ORF1a	nsp4	3026	1.73661	0.319371	0.917757
Spike	Spike	983	1.01205	0.180031	0.917722
ORF1a	nsp4	3199	1.73514	0.319419	0.917688
ORF1b	nsp15	2101	1.0564	0.171341	0.917664
ORF1b	nsp14	1854	1.887	0.557178	0.917662
ORF1b	nsp13	1364	0.989344	0.187295	0.917643
ORF1b	nsp14	1535	0.989344	0.187295	0.917643
ORF1b	nsp12	140	2.2758	0.638784	0.917638
Spike	Spike	10	0.577943	0.125203	0.917619
ORF1b	nsp12	166	2.27443	0.638775	0.917521
ORF1b	nsp12	656	3.77396	0.300891	0.917505
ORF1b	nsp12	594	3.77592	0.301086	0.917465
ORF1b	nsp12	499	3.77592	0.301086	0.917465
ORF1b	nsp12	584	3.77592	0.301086	0.917465
ORF1b	nsp13	1500	0.86423	0.169114	0.917233
ORF1b	nsp14	1912	1.93893	0.36363	0.917066
ORF1b	nsp12	669	1.52342	0.253864	0.916961
ORF1b	nsp13	1207	0.865003	0.169654	0.916953
ORF1b	nsp13	1368	0.864394	0.169651	0.916885
ORF1b	nsp12	588	1.52194	0.253914	0.916877
ORF1a	nsp3	2100	1.22922	0.225578	0.91685
ORF1a	nsp3	2372	1.22777	0.225569	0.916773
ORF1a	nsp3	1546	1.27838	0.316108	0.916739
ORF1a	nsp2	587	1.04353	0.195513	0.916695
ORF1b	nsp16	2480	1.37218	0.18422	0.916617
ORF1a	nsp6	3576	0.904866	0.225733	0.916501
ORF1b	nsp16	2424	1.37482	0.184618	0.916468
Spike	Spike	882	0.937442	0.208307	0.916317
ORF1b	nsp16	2649	1.37167	0.184716	0.916301
ORF1b	nsp16	2671	1.37167	0.18475	0.916281
ORF1a	nsp3	1400	1.42675	0.227732	0.916199
ORF1b	nsp16	2672	1.36944	0.18481	0.916168
ORF1a	nsp8	4082	1.90819	0.301022	0.916115
ORF1a	nsp10	4315	1.90819	0.301022	0.916115
ORF1a	nsp8	4134	1.90819	0.301022	0.916115
Spike	Spike	1025	1.01218	0.182698	0.916026
ORF1a	nsp4	3256	0.989105	0.166579	0.916018
Spike	Spike	1022	1.01132	0.182716	0.915944
ORF8	ORF8	28	0.637165	0.130651	0.915922
ORF1a	nsp8	4121	1.904	0.301145	0.915908
Spike	Spike	1	1.55177	0.0533072	0.915793
ORF1b	nsp16	2637	1.36986	0.186479	0.915178
ORF1b	nsp16	2542	1.36986	0.186479	0.915178
N	N	56	0.691532	0.244574	0.914983
M	M	139	1.54703	0.19494	0.914816
ORF7a	ORF7a	16	1.03776	0.247238	0.914781
ORF1a	nsp2	382	0.811034	0.202118	0.914765
ORF1a	nsp3	1327	0.901021	0.254783	0.914511
M	M	187	1.53656	0.195032	0.914488
M	M	88	1.53637	0.195033	0.914482
ORF1a	nsp3	1958	1.65359	0.236065	0.91429
ORF1a	nsp3	1908	1.65359	0.236065	0.91429
ORF1b	nsp13	1413	1.15584	0.214339	0.914121
ORF1b	nsp13	1080	2.63191	0.517781	0.914078
ORF1a	nsp4	2945	1.88715	0.340706	0.914076
ORF1b	nsp13	1205	1.79385	0.2746	0.914008
ORF1b	nsp15	2167	1.25695	0.192705	0.913661
ORF1a	nsp3	2752	2.16113	0.394916	0.913587
ORF1a	nsp3	2439	2.16112	0.394916	0.913587
ORF1a	nsp3	2451	2.15899	0.394913	0.913491
ORF1a	nsp8	3948	0.99412	0.183968	0.913343
ORF1a	nsp6	3639	0.994107	0.183968	0.913342
ORF1a	nsp8	3991	0.994104	0.183968	0.913342
ORF1a	nsp6	3628	0.993778	0.183973	0.913315
ORF1a	nsp6	3611	0.993771	0.183973	0.913314
ORF1b	nsp12	827	2.8164	0.273184	0.913262
ORF1a	nsp2	199	1.53372	0.292821	0.913248
ORF1a	nsp1	176	1.53372	0.292821	0.913248
Spike	Spike	166	0.432963	0.076466	0.913229
ORF1a	nsp5	3561	4.41481	0.626426	0.913199
ORF1a	nsp3	1758	5.83184	1.56684	0.912845
ORF3a	ORF3a	60	2.82218	1.30912	0.912669
ORF1b	nsp13	1134	1.06474	0.259604	0.912622
ORF1b	nsp15	2106	1.25592	0.194498	0.912529
ORF1b	nsp15	2173	1.25592	0.194498	0.912529
ORF1b	nsp14	2038	1.25647	0.194602	0.91249
Spike	Spike	1095	1.97911	0.433886	0.912484
ORF1b	nsp15	2245	1.25511	0.194521	0.912479
ORF1b	nsp14	2030	1.25585	0.194608	0.912459
E	E	38	2.57554	0.360411	0.912423
ORF1b	nsp12	356	2.07541	0.285678	0.912312
ORF1b	nsp12	296	2.07628	0.285732	0.912306
ORF1a	nsp6	3810	1.96512	0.488355	0.912247
ORF1b	nsp12	805	1.03767	0.185501	0.912226
M	M	131	4.16003	0.521208	0.912154
ORF1a	nsp6	3747	1.13738	0.200362	0.912142
ORF1b	nsp12	852	1.03625	0.185531	0.912129
ORF1b	nsp14	1670	1.04844	0.20719	0.912055
ORF1b	nsp14	1955	1.04844	0.20719	0.912055
ORF1b	nsp12	22	1.82578	0.271366	0.911955
ORF1b	nsp12	389	1.82578	0.271366	0.911955
ORF1b	nsp16	2680	1.77524	0.214947	0.911877
ORF1b	nsp16	2676	1.77531	0.214999	0.911846
ORF1b	nsp14	1920	0.76823	0.195267	0.911824
ORF1a	nsp4	2949	2.10793	0.694223	0.911812
Spike	Spike	163	1.76053	0.579755	0.91178
ORF1a	nsp3	1973	5.11456	0.795078	0.911683
ORF1a	nsp3	1087	0.706553	0.16108	0.911623
ORF1a	nsp3	1606	5.11599	0.795813	0.911604
ORF1a	nsp3	2657	1.28903	0.274583	0.911569
ORF1a	nsp3	2725	1.33304	0.316644	0.911534
ORF1b	nsp14	1834	2.56509	0.326087	0.911531
ORF1a	nsp4	2924	1.88399	0.347308	0.911386
ORF1b	nsp16	2674	4.6118	0.598522	0.911153
ORF1a	nsp1	71	0.707415	0.206076	0.91106
N	N	43	5.09205	0.968154	0.911044
ORF1b	nsp15	2220	1.99136	0.243896	0.911009
ORF1a	nsp8	3943	0.817241	0.165081	0.910743
ORF1a	nsp8	3967	0.81724	0.165081	0.910743
ORF1a	nsp8	3958	0.81724	0.165081	0.910743
Spike	Spike	144	7.48451	3.1161	0.910649
ORF1a	nsp4	2798	6.45007	0.888933	0.910568
ORF1a	nsp8	4047	1.38982	0.326053	0.910544
Spike	Spike	814	1.27655	0.224119	0.910387
ORF1a	nsp4	2847	1.88447	0.349999	0.910344
ORF1a	nsp4	3159	1.88272	0.350036	0.910272
ORF1a	nsp3	825	0.767253	0.177188	0.910215
ORF1a	nsp4	3025	1.88102	0.350072	0.910201
ORF1a	nsp3	1353	1.05522	0.210804	0.910002
ORF1a	nsp10	4373	1.03377	0.263445	0.909955
ORF1a	nsp2	385	2.79402	1.13432	0.909782
ORF1a	nsp3	1917	1.27718	0.364651	0.909396
Spike	Spike	1031	1.27636	0.225951	0.909351
ORF1a	nsp6	3622	0.818466	0.167226	0.909306
ORF1a	nsp3	2295	1.18799	0.285119	0.909283
ORF1a	nsp3	2117	1.18799	0.285119	0.909283
ORF1a	nsp8	3989	0.817107	0.167235	0.909146
Spike	Spike	1142	2.37506	0.323465	0.909073
Spike	Spike	895	2.37506	0.323465	0.909073
Spike	Spike	992	2.37505	0.323465	0.909073
Spike	Spike	853	2.3738	0.32343	0.909053
ORF1a	nsp4	2951	1.26583	0.357376	0.909049
ORF1b	nsp13	1448	0.960736	0.197023	0.90891
ORF1b	nsp13	1256	0.960736	0.197023	0.90891
Spike	Spike	1011	2.38408	0.324514	0.908907
ORF1b	nsp14	1994	0.948168	0.199489	0.90887
ORF1b	nsp14	1754	0.947385	0.19938	0.90887
ORF1b	nsp14	1931	0.947036	0.199376	0.90884
ORF1b	nsp14	1718	0.947036	0.199376	0.90884
ORF1a	nsp3	2066	1.77111	0.47627	0.908827
ORF1b	nsp13	1451	0.976041	0.239437	0.908788
ORF1a	nsp10	4268	1.1049	0.192411	0.908715
ORF1a	nsp5	3557	1.0448	0.182805	0.908641
ORF1a	nsp5	3493	1.0448	0.182805	0.908641
ORF1a	nsp5	3448	1.04429	0.182816	0.908602
ORF1b	nsp12	342	1.35876	0.332929	0.908593
ORF6	ORF6	7	2.21985	0.541947	0.908587
ORF1b	nsp12	307	1.5132	0.320939	0.908552
ORF1a	nsp2	796	1.89626	0.423179	0.908504
ORF1b	nsp12	198	1.51278	0.320993	0.908502
ORF1a	nsp3	2297	0.833521	0.185619	0.908254
ORF1a	nsp4	3156	1.68282	0.539143	0.907916
ORF1a	nsp8	4137	1.61007	0.493571	0.907792
ORF1a	nsp8	3999	0.816982	0.169254	0.907648
ORF1a	nsp3	2270	1.51414	0.338437	0.907463
ORF1a	nsp3	2095	1.79691	0.562775	0.907413
Spike	Spike	911	1.0085	0.195588	0.907392
ORF1a	nsp3	2201	3.22869	0.744961	0.907168
ORF1a	nsp3	1376	2.33651	0.406423	0.907157
ORF1a	nsp3	1924	0.978777	0.293975	0.907136
ORF1a	nsp5	3550	1.24443	0.253365	0.907133
Spike	Spike	65	0.433084	0.0815198	0.906944
ORF1a	nsp3	1979	0.902979	0.183051	0.906918
ORF1a	nsp3	1690	0.902979	0.183051	0.906918
ORF1a	nsp3	1930	0.903358	0.183165	0.906874
ORF1a	nsp3	1928	0.903358	0.183165	0.906874
ORF1b	nsp12	661	1.14743	0.27205	0.906845
ORF1a	nsp4	3006	1.0186	0.210703	0.906774
ORF1a	nsp4	3074	2.18581	0.693971	0.906758
Spike	Spike	1094	1.65187	0.484304	0.906513
ORF1b	nsp15	2244	1.10267	0.27287	0.906491
N	N	356	0.509602	0.109453	0.906433
ORF1b	nsp16	2654	1.35986	0.200422	0.906359
ORF1a	nsp4	3138	2.18896	0.734522	0.906324
N	N	284	0.870475	0.165881	0.906303
N	N	310	0.582938	0.150761	0.90625
N	N	176	0.582938	0.150761	0.90625
N	N	143	1.49887	0.205078	0.906141
N	N	233	1.49973	0.205133	0.906134
N	N	266	1.49973	0.205133	0.906134
ORF1b	nsp16	2445	1.35584	0.200599	0.906097
ORF1b	nsp16	2516	3.19948	0.493972	0.906047
N	N	363	0.721966	0.282471	0.905992
ORF1a	nsp3	2354	0.935747	0.206029	0.90598
ORF1a	nsp3	2390	0.93548	0.206019	0.905959
ORF1a	nsp3	2350	0.935479	0.206019	0.905959
ORF1b	nsp16	2472	1.70628	0.22183	0.905939
ORF1b	nsp16	2503	1.70628	0.22183	0.905939
ORF1a	nsp3	2328	0.935052	0.206016	0.905917
ORF1a	nsp3	2223	0.935048	0.206016	0.905917
ORF1b	nsp13	1472	0.81775	0.20965	0.905771
ORF1a	nsp3	2213	0.833075	0.189538	0.90545
ORF1b	nsp13	1309	0.865678	0.186876	0.905196
ORF1b	nsp13	1456	0.865678	0.186876	0.905196
ORF1b	nsp14	1564	0.865678	0.186876	0.905196
ORF3a	ORF3a	3	0.471099	0.0966804	0.905144
ORF1b	nsp13	1402	0.86506	0.186872	0.905121
ORF1b	nsp13	1372	0.864913	0.186871	0.905104
ORF1a	nsp3	2594	1.24749	0.343032	0.905057
ORF1b	nsp16	2520	2.08217	0.245617	0.904853
ORF1b	nsp16	2611	2.08217	0.245617	0.904853
ORF1b	nsp16	2650	2.08217	0.245617	0.904853
Spike	Spike	1112	3.33586	0.622859	0.904843
ORF1b	nsp16	2534	2.08414	0.245851	0.904791
ORF1a	nsp4	3206	2.00897	0.260792	0.90475
ORF1b	nsp13	1503	2.16732	0.697192	0.904401
Spike	Spike	880	1.00781	0.200212	0.904319
Spike	Spike	1059	1.00781	0.200212	0.904319
Spike	Spike	908	1.00781	0.200212	0.904319
ORF1b	nsp13	1153	1.20306	0.210024	0.904236
ORF1b	nsp12	801	1.20306	0.210024	0.904236
Spike	Spike	1077	1.00778	0.200366	0.904215
N	N	1	2.25531	0.045826	0.903771
ORF1b	nsp13	1370	2.36188	0.344793	0.90344
ORF1b	nsp14	1886	3.09704	0.38355	0.903329
ORF1a	nsp1	158	2.29561	0.397027	0.903317
ORF1b	nsp12	78	2.75233	0.661805	0.903312
ORF1b	nsp14	1981	3.09555	0.38352	0.903307
ORF1a	nsp2	205	1.01525	0.299618	0.903225
ORF1b	nsp13	1125	3.40539	0.32722	0.903196
ORF1b	nsp13	1069	3.40539	0.32722	0.903196
ORF1b	nsp13	1062	3.40539	0.32722	0.903196
ORF1b	nsp12	840	3.40539	0.32722	0.903196
ORF1b	nsp13	999	3.40367	0.327202	0.903172
ORF7a	ORF7a	32	3.31024	0.524986	0.902976
ORF1a	nsp1	79	0.932965	0.193304	0.902864
ORF1b	nsp13	1270	2.36288	0.346482	0.902864
ORF1a	nsp5	3311	2.27953	0.671008	0.902622
ORF1b	nsp12	689	3.80405	0.346931	0.902433
ORF1a	nsp6	3744	0.989519	0.270324	0.902219
ORF1b	nsp15	2335	11.5131	1.21394	0.902149
ORF1a	nsp2	808	1.15006	0.243988	0.901933
ORF1b	nsp13	1181	7.17987	3.18627	0.901869
ORF1b	nsp12	611	0.966914	0.185386	0.901635
ORF1a	nsp3	835	0.994661	0.282359	0.901537
ORF1b	nsp13	1225	0.864823	0.192079	0.901465
ORF1a	nsp3	1963	1.07777	0.265507	0.901265
ORF1a	nsp3	2276	1.29444	0.482447	0.90125
ORF1a	nsp1	40	1.57434	0.386787	0.901227
N	N	87	0.430452	0.0900441	0.9012
Spike	Spike	223	0.616741	0.134704	0.901064
ORF1a	nsp5	3342	1.95445	0.264929	0.901061
Spike	Spike	48	0.616699	0.134715	0.901047
Spike	Spike	7	0.616698	0.134715	0.901047
ORF1a	nsp4	3219	1.95372	0.264928	0.901038
Spike	Spike	387	0.616634	0.134716	0.901034
Spike	Spike	241	0.618296	0.135078	0.901008
ORF1b	nsp14	1980	2.39342	0.341405	0.900947
ORF1a	nsp8	4014	6.59057	0.781873	0.900714
Spike	Spike	171	0.397774	0.0765231	0.90068
ORF1a	nsp5	3389	0.930796	0.255674	0.900567
ORF1a	nsp3	1250	1.42624	0.256404	0.900531
ORF1b	nsp12	833	1.20075	0.215743	0.900516
ORF1b	nsp13	950	1.20075	0.215743	0.900516
ORF1b	nsp13	1035	1.20075	0.215743	0.900516
Spike	Spike	671	0.48215	0.105058	0.900476
Spike	Spike	749	0.48215	0.105058	0.900476
ORF1b	nsp14	2021	1.04413	0.196526	0.900335
ORF1b	nsp14	2012	1.04382	0.196537	0.900309

## Sheet: S3. Selection Over Time
SUPPLEMENTAL TABLE S3. Comprehensive list of sites under diversifying and purifying selection over time.
Gene	Site	Pre-Vaccine	Post-Vaccine	Post-Omicron
E	4	P	P	P			LEGEND
E	5	D	N	N
E	6	P	P	P			P = purifying selection (at least one timepoint with purifying selection within the time period)
E	8	N	N	P			D = diversifying selection (at least one timepoint with diversifying selection in time period)
E	9	D	D	D			D+P = at least one timepoint with purifying selection and another timepoint with diversifying selection within the time period
E	21	D	D	D			N = neutral selection (no timepoints with either diversifying nor purifying selection within the time period)
E	23	P	P	P
E	24	N	D	N			Pre-Vaccine Timepoints: 2020-03-31, 2020-06-30, 2020-09-30, 2020-12-31
E	25	P	P	P			Post-Vaccine Timepoints: 2021-03-31, 2021-06-30, 2021-09-30, 2021-12-31
E	29	N	P	P			Post-Omicron Timepoints: 2022-03-31, 2022-06-30, 2022-09-30
E	30	N	D	N
E	32	N	P	P
E	38	N	P	P
E	49	N	D	D
E	54	P	P	N
E	55	N	D	D
E	58	N	D	D
E	60	P	P	P
E	61	N	N	D
E	62	D	D	D
E	64	N	P	P
E	65	P	P	P
E	68	D	D	D
E	69	N	D	N
E	70	N	D	N
E	71	D	D	D
E	72	D	D	N
E	73	D	D	D
E	74	P	P	P
E	75	P	N	P
M	3	D	D	D
M	4	N	N	P
M	5	N	P	P
M	7	N	D	D
M	8	P	P	P
M	9	P	P	P
M	10	P	N	P
M	12	P	P	P
M	13	N	P	P
M	14	N	N	P
M	16	N	P	N
M	17	D	D	D
M	18	N	P	P
M	19	N	N	D
M	22	N	P	P
M	23	D	D	D
M	24	P	P	N
M	26	P	P	P
M	28	P	P	P
M	29	N	D	D
M	30	P	P	P
M	32	N	P	P
M	33	N	P	P
M	34	N	N	D
M	35	P	P	P
M	38	N	N	P
M	40	N	D+P	D
M	41	P	P	P
M	47	N	N	P
M	49	N	P	N
M	50	N	N	P
M	51	N	P	N
M	52	N	D+P	N
M	53	P	P	P
M	54	P	P	P
M	56	P	P	P
M	57	N	P	P
M	59	P	P	P
M	60	N	P	P
M	62	N	P	N
M	63	D	D	D
M	65	N	P	P
M	66	P	P	P
M	67	N	P	N
M	68	N	P	N
M	69	N	D	D
M	70	D	D	D
M	71	P	P	P
M	73	P	N	N
M	74	D	N	N
M	76	P	N	N
M	77	P	P	P
M	78	D	D	D
M	79	P	P	P
M	82	N	D	D
M	88	P	P	P
M	90	N	P	P
M	93	P	P	P
M	94	N	D	N
M	95	N	P	N
M	96	N	P	N
M	97	P	N	N
M	98	P	D+P	N
M	99	P	P	P
M	100	P	P	P
M	101	N	N	P
M	102	P	P	P
M	104	P	P	P
M	105	N	P	N
M	106	P	P	P
M	107	D	N	N
M	108	N	P	P
M	111	N	P	P
M	112	P	P	P
M	113	P	P	P
M	114	P	P	P
M	115	N	N	P
M	116	N	P	P
M	117	P	P	P
M	118	P	P	P
M	119	N	P	P
M	120	P	P	P
M	121	P	P	P
M	122	N	P	N
M	123	N	P	P
M	124	P	P	P
M	125	D	D	D
M	126	P	N	N
M	127	N	P	P
M	129	P	P	P
M	130	P	P	P
M	131	N	N	P
M	132	P	P	P
M	133	N	P	P
M	134	P	P	P
M	135	P	P	P
M	137	N	P	P
M	138	P	P	P
M	139	P	P	P
M	140	P	P	P
M	141	N	P	P
M	143	P	P	P
M	144	N	N	P
M	145	P	P	P
M	146	N	P	P
M	147	N	P	P
M	148	N	P	P
M	149	N	P	N
M	150	P	P	P
M	151	N	P	N
M	153	N	P	N
M	154	N	P	P
M	155	D	D	N
M	156	N	P	P
M	157	N	N	P
M	158	N	P	P
M	159	N	P	N
M	160	P	P	P
M	161	P	P	P
M	164	P	P	P
M	165	N	P	P
M	166	N	P	N
M	167	N	N	P
M	168	N	N	P
M	169	N	N	P
M	171	N	P	N
M	172	P	P	P
M	173	N	N	D
M	174	N	P	N
M	175	P	P	P
M	176	N	P	N
M	179	P	P	P
M	180	N	N	P
M	181	P	P	P
M	182	N	P	P
M	183	N	P	P
M	184	P	P	P
M	186	N	P	P
M	187	P	P	P
M	190	P	P	P
M	191	N	N	P
M	194	N	P	N
M	195	P	P	P
M	196	P	P	P
M	198	N	P	N
M	199	N	N	P
M	200	N	P	N
M	202	P	P	P
M	203	P	P	P
M	204	P	P	P
M	205	P	P	P
M	206	N	P	N
M	207	P	P	P
M	209	D	D	D
M	210	N	P	P
M	211	N	P	P
M	218	N	P	P
M	220	N	P	N
N	1	P	P	P
N	2	N	D	N
N	3	D	D	D
N	5	N	D	N
N	6	N	P	N
N	7	D	D	D
N	8	D	D	N
N	9	D	D	D
N	11	D	N	D
N	12	D	D	N
N	13	D	D	D
N	14	D	D	N
N	15	N	P	N
N	16	P	P	N
N	18	D	D	D
N	19	N	P	P
N	20	N	N	P
N	21	N	P	P
N	22	D	D	D
N	23	N	P	P
N	24	D	D	D
N	25	D	D	D
N	26	N	N	D
N	27	N	P	N
N	29	N	N	D
N	30	D	P	P
N	31	P	P	P
N	32	D	D	D
N	33	D	D	D
N	34	D	D	N
N	35	P	P	P
N	36	N	P	N
N	37	N	P	P
N	38	N	P	N
N	39	N	N	P
N	40	D	D	D
N	41	P	P	P
N	42	P	P	P
N	43	N	P	P
N	44	N	N	P
N	45	N	P	P
N	46	N	D	D
N	49	N	D	D
N	50	P	N	P
N	51	P	P	P
N	52	P	P	P
N	53	P	P	P
N	54	P	P	P
N	55	D	D	D
N	56	N	P	P
N	58	P	N	N
N	60	P	P	P
N	61	N	P	P
N	63	D	D	D
N	64	P	P	P
N	65	P	P	P
N	66	P	P	P
N	67	D	D	D
N	68	N	P	N
N	69	N	P	N
N	71	P	N	P
N	72	D	D	D
N	73	P	P	P
N	74	N	P	P
N	75	N	P	P
N	78	P	P	P
N	79	N	N	P
N	80	D	N	N
N	82	N	P	P
N	85	P	P	P
N	86	P	P	P
N	87	N	P	P
N	88	N	P	P
N	89	P	P	N
N	90	D	D	D
N	93	N	N	P
N	95	N	D	N
N	96	N	D	N
N	98	P	P	P
N	102	N	P	P
N	103	D	D	N
N	104	P	P	P
N	106	P	P	P
N	107	P	P	P
N	108	P	P	P
N	109	P	P	P
N	110	P	P	P
N	111	P	P	P
N	112	P	P	P
N	114	P	P	N
N	115	P	P	P
N	116	P	P	P
N	117	P	P	P
N	118	P	N	P
N	119	D	D	D
N	120	N	D	D
N	121	P	P	P
N	122	N	D	D
N	123	N	P	P
N	125	D	N	D
N	126	P	P	P
N	128	N	P	P
N	130	N	P	N
N	131	N	P	P
N	132	P	P	P
N	133	N	P	P
N	135	D	D	D
N	137	N	P	N
N	138	N	P	N
N	139	D	D	D
N	140	N	P	N
N	141	D	D	D
N	142	D	N	N
N	143	P	P	P
N	144	D	N	D
N	145	D	N	P
N	146	P	P	P
N	147	N	N	D
N	149	P	P	P
N	150	P	P	P
N	151	D	D	D
N	152	D	D	D
N	153	P	P	P
N	154	N	P	P
N	155	D	D	D
N	157	P	P	P
N	158	P	P	P
N	159	P	P	P
N	164	D	N	P
N	166	N	D	D
N	168	D	D	D
N	169	N	N	P
N	170	N	P	P
N	171	N	P	N
N	172	P	P	P
N	173	P	P	P
N	174	P	P	P
N	175	P	P	P
N	176	N	P	P
N	177	P	P	P
N	178	N	P	N
N	179	D	D	D
N	180	D	N	N
N	181	N	N	P
N	182	D	D	D
N	183	D	D	N
N	184	N	P	P
N	185	D	D	N
N	187	D	N	N
N	189	N	N	D
N	190	D	D	D
N	191	N	P	P
N	192	P	P	P
N	193	D	D	D
N	194	N	D	D
N	195	D	P	D
N	196	N	D	N
N	198	D	N	N
N	199	D	N	N
N	200	D	D	D
N	201	D	D	N
N	202	D	D	D
N	203	P	P	P
N	204	D	D	D
N	205	D	D	D
N	206	D	D	D
N	207	D	D	D
N	208	D	D	D
N	209	D	D	D
N	211	D	D	D
N	212	D	D	D
N	214	P	P	N
N	215	D	D	D
N	216	N	P	N
N	217	D	D	D
N	218	N	D	D
N	219	N	D	N
N	220	D	D	D
N	221	P	N	N
N	222	P	P	P
N	223	P	P	P
N	225	P	P	P
N	226	N	P	P
N	227	P	P	P
N	228	P	P	P
N	229	D	D	D
N	230	N	D	D
N	231	N	N	P
N	232	D	D	N
N	233	N	P	P
N	234	D	D	N
N	235	N	D	N
N	236	D	D	D
N	238	D	D	D
N	242	N	P	D
N	243	D	D	D
N	245	N	D	D
N	246	N	P	P
N	247	D	N	D
N	248	P	P	N
N	249	N	P	P
N	250	N	P	P
N	251	D	D	D
N	252	D	D	N
N	253	N	P	P
N	255	N	P	P
N	257	P	P	P
N	259	P	P	P
N	260	P	N	N
N	261	P	P	P
N	264	N	P	N
N	265	D	D	D
N	266	N	P	P
N	267	N	N	D
N	268	P	P	P
N	270	N	D	N
N	271	D	D	D
N	272	P	N	N
N	273	N	D	N
N	274	P	P	P
N	275	P	P	P
N	278	N	P	P
N	279	D	N	N
N	280	N	P	P
N	281	N	N	D
N	282	P	P	P
N	284	P	P	P
N	285	P	P	P
N	286	P	P	P
N	287	P	P	P
N	288	N	N	P
N	289	D	N	N
N	290	N	P	N
N	291	P	P	P
N	292	P	P	P
N	293	N	P	P
N	295	P	N	N
N	296	D	D	D
N	297	N	D	N
N	298	P	P	P
N	300	N	D	D
N	301	P	P	P
N	302	P	P	P
N	304	P	P	P
N	305	N	P	P
N	306	N	D	N
N	307	P	P	P
N	308	D	N	N
N	309	P	P	P
N	310	N	P	P
N	312	P	P	P
N	313	P	P	P
N	314	P	P	P
N	315	P	P	P
N	316	P	P	P
N	317	P	N	N
N	318	P	P	P
N	320	P	N	N
N	321	N	N	P
N	324	N	N	P
N	325	D	D	D
N	326	D	D	D
N	327	P	P	P
N	328	N	P	P
N	329	P	P	P
N	331	P	P	P
N	332	N	P	P
N	333	P	P	P
N	334	D	D	D
N	336	D	N	P
N	337	P	P	P
N	339	N	P	P
N	341	P	P	P
N	343	N	P	N
N	345	N	D	N
N	346	P	P	P
N	348	D	N	N
N	350	N	N	D
N	351	N	N	P
N	352	P	P	P
N	353	P	P	P
N	354	N	P	P
N	356	N	P	P
N	357	P	N	N
N	358	P	P	P
N	360	P	P	P
N	361	N	P	N
N	362	D	D	D
N	363	P	P	P
N	364	D	D	D
N	365	D	D	D
N	366	D	D	D
N	367	P	P	P
N	368	D	D	N
N	369	N	N	P
N	371	D	N	N
N	373	D	D	D
N	375	N	N	P
N	377	D	D	D
N	378	D	D	D
N	379	D	D	D
N	381	N	P	N
N	382	N	P	N
N	383	N	N	P
N	386	N	N	P
N	387	D	N	N
N	388	N	N	P
N	389	D	N	N
N	391	D	D	D
N	392	P	P	P
N	393	D	D	D
N	394	N	P	N
N	395	P	N	N
N	396	N	P	P
N	397	N	P	N
N	398	D	D	D
N	399	D	D	N
N	400	P	P	P
N	401	D	D	D
N	402	D	D	N
N	403	P	P	P
N	404	P	P	P
N	405	N	P	P
N	406	N	P	N
N	407	P	P	P
N	409	N	P	N
N	410	P	P	P
N	412	N	P	P
N	413	D	D	D
N	414	D	D	D
N	415	P	P	P
N	416	P	P	P
N	417	N	D	D
N	418	N	D	D
N	419	N	P	P
ORF10	4	D	D	D
ORF10	5	N	N	D
ORF10	8	D	D	D
ORF10	10	D	D	D
ORF10	12	N	N	P
ORF10	14	N	N	D
ORF10	15	N	N	D
ORF10	16	N	D	N
ORF10	19	P	P	P
ORF10	20	N	P	N
ORF10	22	D	D	N
ORF10	23	D	D	D
ORF10	24	D	D	D
ORF10	25	D	P	P
ORF10	26	N	P	P
ORF10	28	D	D	N
ORF10	30	D	D	D
ORF10	31	D	D	D
ORF10	32	N	P	P
ORF10	34	N	P	N
ORF10	37	D	D	D
ORF1a	3	P	N	P
ORF1a	7	N	D	D
ORF1a	8	N	D	N
ORF1a	9	N	N	P
ORF1a	11	N	P	P
ORF1a	12	N	P	N
ORF1a	13	N	P	N
ORF1a	16	P	P	P
ORF1a	19	N	P	P
ORF1a	24	N	P	N
ORF1a	26	P	P	P
ORF1a	27	P	P	P
ORF1a	28	N	D	D
ORF1a	29	N	N	D
ORF1a	31	N	P	P
ORF1a	32	P	P	P
ORF1a	34	N	P	N
ORF1a	35	P	P	P
ORF1a	36	N	P	N
ORF1a	37	D	D	N
ORF1a	38	N	N	P
ORF1a	39	N	P	P
ORF1a	40	P	N	P
ORF1a	41	N	N	P
ORF1a	43	N	D	N
ORF1a	45	D	N	N
ORF1a	48	N	D	N
ORF1a	49	N	D	D
ORF1a	54	N	P	P
ORF1a	58	N	N	P
ORF1a	60	N	P	N
ORF1a	62	N	D	N
ORF1a	66	P	P	N
ORF1a	67	P	P	N
ORF1a	69	N	P	P
ORF1a	70	N	P	P
ORF1a	71	N	N	P
ORF1a	72	N	P	P
ORF1a	74	P	P	P
ORF1a	75	D	D	D
ORF1a	79	N	N	P
ORF1a	81	N	N	D
ORF1a	82	N	N	D
ORF1a	84	P	P	P
ORF1a	86	N	D	N
ORF1a	87	D	D	D
ORF1a	88	P	P	P
ORF1a	89	P	P	P
ORF1a	92	D	D	N
ORF1a	94	N	D	D
ORF1a	96	N	N	P
ORF1a	97	N	P	P
ORF1a	99	N	N	D
ORF1a	100	N	D	D
ORF1a	101	N	P	N
ORF1a	106	P	P	P
ORF1a	107	N	N	D
ORF1a	108	N	P	N
ORF1a	109	P	P	P
ORF1a	110	D	D	D
ORF1a	111	P	N	N
ORF1a	112	N	N	D
ORF1a	113	N	P	N
ORF1a	115	N	P	P
ORF1a	116	N	P	P
ORF1a	120	D	D	D
ORF1a	124	D	D	D
ORF1a	126	N	P	P
ORF1a	130	P	P	N
ORF1a	131	N	N	D
ORF1a	133	N	P	P
ORF1a	135	N	N	D
ORF1a	136	P	P	P
ORF1a	137	N	D	N
ORF1a	138	D	D	D
ORF1a	139	D	N	D
ORF1a	140	P	P	P
ORF1a	142	N	P	P
ORF1a	144	N	D	D
ORF1a	146	N	P	N
ORF1a	147	D	D	N
ORF1a	149	N	P	N
ORF1a	150	N	D	N
ORF1a	151	N	P	N
ORF1a	158	N	N	P
ORF1a	160	P	P	P
ORF1a	162	N	N	P
ORF1a	166	D	D	D
ORF1a	169	P	P	P
ORF1a	170	N	D	N
ORF1a	171	N	P	N
ORF1a	172	N	P	P
ORF1a	175	N	P	N
ORF1a	176	N	N	P
ORF1a	178	N	P	N
ORF1a	179	N	N	P
ORF1a	180	N	P	P
ORF1a	181	N	P	N
ORF1a	182	D	N	N
ORF1a	184	D	D	D
ORF1a	186	P	P	P
ORF1a	187	N	P	P
ORF1a	188	P	P	P
ORF1a	189	P	P	P
ORF1a	190	P	P	P
ORF1a	191	N	N	P
ORF1a	193	D	D	D
ORF1a	194	D	N	N
ORF1a	195	N	P	P
ORF1a	196	P	P	P
ORF1a	197	D	N	N
ORF1a	198	P	N	N
ORF1a	199	N	N	P
ORF1a	200	N	N	P
ORF1a	202	N	N	P
ORF1a	203	D	D	N
ORF1a	204	D	D	D
ORF1a	205	P	P	P
ORF1a	206	N	D	N
ORF1a	207	D	D	D
ORF1a	209	N	N	D
ORF1a	210	P	P	P
ORF1a	211	N	D	N
ORF1a	213	P	N	N
ORF1a	214	N	D	N
ORF1a	215	N	P	N
ORF1a	216	P	P	P
ORF1a	218	N	P	N
ORF1a	219	P	P	P
ORF1a	220	N	N	P
ORF1a	222	D	D	D
ORF1a	223	N	P	P
ORF1a	224	D	D	D
ORF1a	225	P	N	P
ORF1a	226	N	D	D
ORF1a	227	N	D	D
ORF1a	228	P	P	P
ORF1a	229	N	D+P	N
ORF1a	230	N	N	P
ORF1a	231	P	P	P
ORF1a	232	N	N	D
ORF1a	234	N	P	N
ORF1a	235	P	P	N
ORF1a	236	N	P	P
ORF1a	237	N	P	N
ORF1a	242	P	N	P
ORF1a	243	N	P	N
ORF1a	244	N	P	P
ORF1a	246	P	N	N
ORF1a	249	N	P	N
ORF1a	250	N	N	P
ORF1a	256	N	P	N
ORF1a	258	N	P	N
ORF1a	260	N	P	N
ORF1a	264	P	P	N
ORF1a	265	N	D	N
ORF1a	266	P	P	P
ORF1a	268	N	D	D
ORF1a	269	N	P	N
ORF1a	270	N	P	N
ORF1a	271	N	D	D
ORF1a	273	N	P	N
ORF1a	274	N	P	N
ORF1a	279	N	P	P
ORF1a	281	N	P	N
ORF1a	283	N	D	N
ORF1a	292	N	D	N
ORF1a	293	N	N	D
ORF1a	294	D	N	N
ORF1a	295	N	D	N
ORF1a	300	D	N	D
ORF1a	302	D	D	D
ORF1a	304	N	P	P
ORF1a	305	N	P	N
ORF1a	306	D	D	D
ORF1a	307	P	P	P
ORF1a	308	N	P	P
ORF1a	309	D	D	D
ORF1a	310	N	P	N
ORF1a	312	N	P	N
ORF1a	313	N	P	N
ORF1a	314	N	N	D
ORF1a	318	D	D	D
ORF1a	320	N	D	N
ORF1a	322	N	D	D
ORF1a	324	D	D	N
ORF1a	327	N	D	N
ORF1a	328	N	P	N
ORF1a	330	P	P	N
ORF1a	332	N	D	N
ORF1a	333	P	P	N
ORF1a	334	N	P	N
ORF1a	335	D	D	D
ORF1a	337	N	D	D
ORF1a	339	N	D	N
ORF1a	340	N	N	D
ORF1a	341	P	P	P
ORF1a	346	D	D	D
ORF1a	347	N	D	D
ORF1a	348	N	N	D
ORF1a	349	N	P	N
ORF1a	350	D	D	D
ORF1a	352	N	N	D
ORF1a	354	D	N	N
ORF1a	359	P	P	P
ORF1a	362	N	N	D
ORF1a	365	N	N	D
ORF1a	366	D	N	N
ORF1a	370	N	P	P
ORF1a	371	N	D	D
ORF1a	372	N	D	D
ORF1a	374	P	D	N
ORF1a	376	D	D	N
ORF1a	378	P	P	N
ORF1a	380	N	D	N
ORF1a	381	P	N	N
ORF1a	382	N	N	P
ORF1a	385	N	P	P
ORF1a	386	N	P	N
ORF1a	387	P	P	P
ORF1a	388	D	D	D
ORF1a	389	D	N	N
ORF1a	391	N	N	D
ORF1a	395	N	D	N
ORF1a	398	D	D	D
ORF1a	400	D	D	D
ORF1a	402	P	P	P
ORF1a	403	D	D	D
ORF1a	405	D	N	D
ORF1a	408	N	N	P
ORF1a	410	P	P	P
ORF1a	411	N	P	P
ORF1a	414	N	P	P
ORF1a	415	N	N	D
ORF1a	416	N	P	P
ORF1a	417	D	D	D
ORF1a	418	N	P	P
ORF1a	420	N	D	N
ORF1a	421	P	P	P
ORF1a	424	P	N	P
ORF1a	425	N	P	N
ORF1a	427	N	D	N
ORF1a	428	N	D	N
ORF1a	431	N	N	D
ORF1a	434	N	P	N
ORF1a	435	N	N	P
ORF1a	436	N	N	P
ORF1a	439	D	N	P
ORF1a	440	N	N	P
ORF1a	441	N	P	P
ORF1a	442	N	D	D
ORF1a	443	N	D+P	P
ORF1a	445	D	D	D
ORF1a	446	P	N	D
ORF1a	447	P	P	P
ORF1a	448	N	N	P
ORF1a	450	N	N	D
ORF1a	451	N	D	N
ORF1a	454	P	P	P
ORF1a	455	N	N	D
ORF1a	460	D	D	N
ORF1a	465	N	D	D
ORF1a	466	D	D	N
ORF1a	469	N	D	N
ORF1a	473	P	P	P
ORF1a	474	N	N	D
ORF1a	478	N	P	P
ORF1a	480	N	N	P
ORF1a	481	N	P	N
ORF1a	482	N	N	D
ORF1a	483	N	P	N
ORF1a	486	D	D	D
ORF1a	488	N	P	P
ORF1a	491	P	P	P
ORF1a	492	N	P	P
ORF1a	493	D	N	D
ORF1a	494	P	N	P
ORF1a	498	D	D	D
ORF1a	502	P	N	N
ORF1a	503	N	N	P
ORF1a	504	N	P	P
ORF1a	505	P	N	N
ORF1a	506	N	N	P
ORF1a	510	N	N	P
ORF1a	511	N	P	N
ORF1a	514	N	N	P
ORF1a	516	N	D	D
ORF1a	518	N	P	P
ORF1a	519	D	D	D
ORF1a	526	N	N	D
ORF1a	527	P	P	N
ORF1a	530	P	N	N
ORF1a	531	N	D	N
ORF1a	535	P	P	P
ORF1a	537	P	P	P
ORF1a	538	D	N	N
ORF1a	539	N	N	P
ORF1a	540	D	D	D
ORF1a	541	D	D	N
ORF1a	542	D	D	N
ORF1a	545	N	P	P
ORF1a	546	N	P	N
ORF1a	548	N	P	P
ORF1a	549	P	P	P
ORF1a	550	D	D	D
ORF1a	552	D	N	D
ORF1a	555	N	D	D
ORF1a	556	N	N	D
ORF1a	557	N	P	N
ORF1a	558	N	N	D
ORF1a	559	N	P	N
ORF1a	560	D	D	D
ORF1a	561	D	D	D
ORF1a	564	D	N	N
ORF1a	565	P	P	P
ORF1a	566	N	D	D
ORF1a	568	D	D	D
ORF1a	570	N	P	P
ORF1a	571	D	N	D
ORF1a	574	P	P	P
ORF1a	575	N	D	D
ORF1a	576	N	N	D
ORF1a	578	N	P	N
ORF1a	580	D	D	N
ORF1a	583	N	N	D
ORF1a	586	N	P	N
ORF1a	587	N	P	P
ORF1a	588	N	P	P
ORF1a	590	D	D	D
ORF1a	591	D	D	D
ORF1a	592	D	D	D
ORF1a	594	N	P	P
ORF1a	595	N	P	P
ORF1a	596	N	P	N
ORF1a	599	P	P	P
ORF1a	600	N	N	P
ORF1a	603	N	P	N
ORF1a	605	N	P	P
ORF1a	606	N	P	P
ORF1a	607	D	D	N
ORF1a	609	D	D	D
ORF1a	610	P	N	D
ORF1a	613	N	N	P
ORF1a	614	D	D	D
ORF1a	615	P	P	P
ORF1a	616	P	P	P
ORF1a	618	N	N	P
ORF1a	620	N	N	P
ORF1a	621	D	N	N
ORF1a	623	N	P	N
ORF1a	624	P	P	N
ORF1a	626	P	P	P
ORF1a	627	D	D	D
ORF1a	628	N	D	N
ORF1a	629	N	D	D
ORF1a	632	N	P	P
ORF1a	633	N	N	D
ORF1a	634	N	D	D
ORF1a	636	P	N	N
ORF1a	637	N	P	N
ORF1a	639	N	P	N
ORF1a	642	D	D	D
ORF1a	644	P	P	P
ORF1a	645	D	N	N
ORF1a	651	N	N	P
ORF1a	652	N	P	N
ORF1a	654	N	N	P
ORF1a	655	N	N	D
ORF1a	656	N	D	D
ORF1a	660	N	P	P
ORF1a	661	N	D	D
ORF1a	662	N	P	N
ORF1a	665	D	D	D
ORF1a	669	N	N	D
ORF1a	672	P	P	N
ORF1a	675	N	P	P
ORF1a	676	D	D	D
ORF1a	677	N	P	P
ORF1a	678	N	P	N
ORF1a	680	D	D	D
ORF1a	681	D	D	D
ORF1a	683	N	N	P
ORF1a	687	N	D	N
ORF1a	690	D	D	D
ORF1a	693	N	D	D
ORF1a	697	P	P	D
ORF1a	701	P	P	N
ORF1a	702	N	D	N
ORF1a	708	D	D	D
ORF1a	710	P	P	N
ORF1a	711	P	P	P
ORF1a	712	N	P	N
ORF1a	713	N	P	P
ORF1a	714	N	P	P
ORF1a	715	N	P	P
ORF1a	717	P	P	P
ORF1a	722	P	N	N
ORF1a	725	N	P	N
ORF1a	727	D	D	D
ORF1a	728	D	D	D
ORF1a	729	P	P	P
ORF1a	730	P	P	P
ORF1a	733	N	P	P
ORF1a	735	N	P	P
ORF1a	736	P	P	P
ORF1a	740	P	P	P
ORF1a	741	P	P	P
ORF1a	742	P	P	P
ORF1a	744	P	P	P
ORF1a	747	P	N	N
ORF1a	748	P	P	P
ORF1a	749	N	P	N
ORF1a	751	N	P	N
ORF1a	753	N	D	D
ORF1a	754	P	D	D
ORF1a	755	D	P	N
ORF1a	756	N	P	N
ORF1a	757	P	P	P
ORF1a	761	N	P	N
ORF1a	762	D	N	N
ORF1a	765	N	P	P
ORF1a	766	P	N	N
ORF1a	768	N	N	D
ORF1a	769	N	D	N
ORF1a	770	P	N	N
ORF1a	775	P	N	N
ORF1a	777	P	P	P
ORF1a	778	P	P	N
ORF1a	781	N	N	D
ORF1a	782	N	P	P
ORF1a	786	N	P	P
ORF1a	787	N	P	P
ORF1a	790	N	P	N
ORF1a	791	P	P	P
ORF1a	792	N	N	D
ORF1a	793	P	P	P
ORF1a	794	P	P	P
ORF1a	795	D	D	N
ORF1a	796	N	P	P
ORF1a	798	D	N	N
ORF1a	799	N	P	N
ORF1a	802	N	N	P
ORF1a	804	D	D	D
ORF1a	808	N	N	P
ORF1a	809	P	P	P
ORF1a	810	P	P	P
ORF1a	811	P	P	P
ORF1a	813	N	P	P
ORF1a	814	D	D	N
ORF1a	815	P	P	P
ORF1a	816	P	N	N
ORF1a	817	N	P	P
ORF1a	819	N	N	P
ORF1a	820	N	N	P
ORF1a	822	P	P	N
ORF1a	823	P	N	N
ORF1a	825	N	N	P
ORF1a	828	N	D	P
ORF1a	830	P	P	P
ORF1a	833	P	P	P
ORF1a	835	N	N	P
ORF1a	836	N	P	P
ORF1a	839	P	P	P
ORF1a	841	N	N	P
ORF1a	842	N	N	D
ORF1a	843	N	N	P
ORF1a	845	N	P	N
ORF1a	846	N	P	P
ORF1a	848	D	N	P
ORF1a	850	N	P	P
ORF1a	854	N	P	N
ORF1a	856	N	D	D
ORF1a	857	P	P	P
ORF1a	859	N	D	D
ORF1a	860	P	P	P
ORF1a	861	N	P	N
ORF1a	863	N	P	P
ORF1a	864	N	N	P
ORF1a	866	N	P	N
ORF1a	868	P	P	N
ORF1a	869	N	D	D
ORF1a	871	N	P	N
ORF1a	872	N	N	D
ORF1a	875	N	P	P
ORF1a	877	N	N	D
ORF1a	879	N	P	P
ORF1a	882	D	D	D
ORF1a	885	N	N	D
ORF1a	886	N	P	P
ORF1a	888	N	N	P
ORF1a	890	N	N	P
ORF1a	891	N	D	D
ORF1a	892	D	D	D
ORF1a	893	N	P	N
ORF1a	894	D	N	N
ORF1a	897	N	N	P
ORF1a	898	N	P	N
ORF1a	903	D	D	D
ORF1a	904	P	N	P
ORF1a	905	N	D	N
ORF1a	908	N	N	P
ORF1a	913	D	D	D
ORF1a	914	N	P	P
ORF1a	916	P	P	P
ORF1a	917	N	N	P
ORF1a	919	N	D	N
ORF1a	922	N	P	N
ORF1a	923	N	P	P
ORF1a	924	P	P	P
ORF1a	925	N	P	N
ORF1a	927	N	D	P
ORF1a	928	P	N	N
ORF1a	929	N	P	P
ORF1a	930	D	D	N
ORF1a	932	N	P	N
ORF1a	934	N	N	D
ORF1a	935	N	D	D
ORF1a	936	N	P	N
ORF1a	940	D	N	D
ORF1a	942	N	D	N
ORF1a	944	D	D	D
ORF1a	950	D	N	N
ORF1a	951	D	D	D
ORF1a	952	D	N	N
ORF1a	953	N	D	D
ORF1a	956	D	N	N
ORF1a	959	D	D	D
ORF1a	960	N	P	P
ORF1a	961	N	P	N
ORF1a	962	N	P	N
ORF1a	963	D	D	D
ORF1a	964	N	D	N
ORF1a	966	P	N	P
ORF1a	967	N	D	D
ORF1a	971	D	D	D
ORF1a	973	N	P	N
ORF1a	975	P	P	N
ORF1a	981	N	D	N
ORF1a	983	D	N	D
ORF1a	985	D	D	D
ORF1a	987	N	P	N
ORF1a	989	D	D	D
ORF1a	992	N	D	N
ORF1a	993	D	D	D
ORF1a	995	D	D	D
ORF1a	996	D	D	D
ORF1a	997	P	P	N
ORF1a	998	D	D	D
ORF1a	999	N	D	D
ORF1a	1000	D	D	D
ORF1a	1001	D	D	D
ORF1a	1007	D	N	N
ORF1a	1008	P	N	N
ORF1a	1013	D	D	D
ORF1a	1018	N	N	D
ORF1a	1020	N	D	N
ORF1a	1021	D	D	D
ORF1a	1022	N	D	N
ORF1a	1024	N	D+P	N
ORF1a	1025	P	P	P
ORF1a	1026	N	D	N
ORF1a	1031	N	N	P
ORF1a	1036	D	D	D
ORF1a	1038	N	P	P
ORF1a	1043	N	N	D
ORF1a	1046	P	P	P
ORF1a	1047	D	N	D
ORF1a	1049	D	D	D
ORF1a	1051	N	P	N
ORF1a	1054	D	N	N
ORF1a	1055	D	D	D
ORF1a	1056	D	D	N
ORF1a	1060	N	P	N
ORF1a	1061	N	N	D
ORF1a	1070	P	N	N
ORF1a	1072	P	P	P
ORF1a	1073	D	N	D
ORF1a	1074	N	D	N
ORF1a	1076	N	N	P
ORF1a	1077	N	N	P
ORF1a	1079	N	N	P
ORF1a	1084	P	P	P
ORF1a	1086	N	P	P
ORF1a	1087	N	P	P
ORF1a	1093	D	D	D
ORF1a	1094	P	P	N
ORF1a	1097	N	N	P
ORF1a	1099	N	P	N
ORF1a	1100	D	N	N
ORF1a	1102	D	D	D
ORF1a	1103	N	P	P
ORF1a	1108	N	D	D
ORF1a	1109	P	P	P
ORF1a	1111	P	N	N
ORF1a	1112	P	N	N
ORF1a	1113	D	D	D
ORF1a	1118	P	P	P
ORF1a	1119	N	D	D
ORF1a	1120	P	P	P
ORF1a	1123	P	N	N
ORF1a	1125	D	D	D
ORF1a	1130	D	D	D
ORF1a	1131	D	N	N
ORF1a	1135	N	N	P
ORF1a	1137	N	N	D
ORF1a	1138	N	P	N
ORF1a	1139	P	N	P
ORF1a	1142	D	D	N
ORF1a	1143	D	D	D
ORF1a	1144	P	P	P
ORF1a	1147	P	N	P
ORF1a	1148	N	N	P
ORF1a	1151	N	D	D
ORF1a	1155	D	D	D
ORF1a	1156	P	P	P
ORF1a	1157	P	P	P
ORF1a	1158	D	D	D
ORF1a	1160	D	D	D
ORF1a	1161	N	N	P
ORF1a	1166	N	P	N
ORF1a	1167	P	P	N
ORF1a	1168	D	D	D
ORF1a	1169	N	N	P
ORF1a	1170	D	D	D
ORF1a	1173	P	P	P
ORF1a	1174	P	P	P
ORF1a	1176	N	N	D
ORF1a	1178	N	N	P
ORF1a	1182	P	D+P	N
ORF1a	1184	P	P	P
ORF1a	1188	D	D	D
ORF1a	1189	N	N	D
ORF1a	1190	N	P	N
ORF1a	1191	N	N	D+P
ORF1a	1192	D	D	N
ORF1a	1196	N	P	N
ORF1a	1197	P	N	N
ORF1a	1198	D	N	N
ORF1a	1202	D	D	D
ORF1a	1203	N	P	P
ORF1a	1205	P	N	P
ORF1a	1206	N	N	D
ORF1a	1207	D	D	D
ORF1a	1208	N	N	P
ORF1a	1211	N	D	D
ORF1a	1216	N	D	N
ORF1a	1217	P	N	N
ORF1a	1220	N	D	D
ORF1a	1221	N	P	N
ORF1a	1222	P	N	N
ORF1a	1225	P	N	N
ORF1a	1226	N	N	P
ORF1a	1227	N	N	D
ORF1a	1228	N	D	D
ORF1a	1230	D	D	D
ORF1a	1232	N	N	P
ORF1a	1235	N	P	N
ORF1a	1237	P	N	N
ORF1a	1242	D	D	N
ORF1a	1243	P	P	P
ORF1a	1244	N	N	P
ORF1a	1246	D	D	N
ORF1a	1248	N	P	N
ORF1a	1250	N	P	P
ORF1a	1252	N	P	P
ORF1a	1254	N	P	N
ORF1a	1256	N	P	P
ORF1a	1259	N	D	N
ORF1a	1260	N	P	P
ORF1a	1261	N	P	P
ORF1a	1262	N	P	N
ORF1a	1263	P	P	P
ORF1a	1264	P	P	P
ORF1a	1265	N	P	N
ORF1a	1267	N	P	P
ORF1a	1268	N	D	N
ORF1a	1273	P	P	P
ORF1a	1274	N	P	N
ORF1a	1275	N	P	P
ORF1a	1276	N	D	N
ORF1a	1278	N	P	P
ORF1a	1279	P	P	N
ORF1a	1280	D	D	D
ORF1a	1282	N	P	N
ORF1a	1283	D	D	D
ORF1a	1284	N	P	P
ORF1a	1290	N	N	P
ORF1a	1291	N	D	D
ORF1a	1292	D	N	P
ORF1a	1295	N	N	D
ORF1a	1298	D	D	D
ORF1a	1299	P	P	P
ORF1a	1302	N	P	P
ORF1a	1305	D	N	D
ORF1a	1307	N	N	D
ORF1a	1309	N	P	P
ORF1a	1310	P	N	P
ORF1a	1311	D	N	N
ORF1a	1313	P	P	P
ORF1a	1314	N	P	P
ORF1a	1319	N	P	N
ORF1a	1320	P	N	P
ORF1a	1321	N	P	N
ORF1a	1322	D	N	N
ORF1a	1324	N	P	P
ORF1a	1325	N	P	P
ORF1a	1327	P	P	P
ORF1a	1328	N	N	P
ORF1a	1329	N	P	N
ORF1a	1330	P	P	P
ORF1a	1331	N	P	P
ORF1a	1332	N	P	P
ORF1a	1335	N	P	N
ORF1a	1337	P	P	P
ORF1a	1338	N	P	N
ORF1a	1340	N	N	P
ORF1a	1342	P	P	P
ORF1a	1344	P	P	N
ORF1a	1345	P	P	P
ORF1a	1346	N	N	P
ORF1a	1353	P	P	P
ORF1a	1355	N	N	P
ORF1a	1356	P	P	P
ORF1a	1357	P	P	P
ORF1a	1358	N	P	P
ORF1a	1359	N	P	N
ORF1a	1362	P	P	P
ORF1a	1368	N	P	P
ORF1a	1369	P	P	P
ORF1a	1370	N	N	P
ORF1a	1371	N	P	P
ORF1a	1372	N	N	P
ORF1a	1376	P	P	P
ORF1a	1379	P	P	P
ORF1a	1380	N	P	P
ORF1a	1385	N	P	P
ORF1a	1386	N	D+P	P
ORF1a	1387	N	P	P
ORF1a	1388	N	P	P
ORF1a	1390	N	P	N
ORF1a	1391	N	P	P
ORF1a	1392	N	P	N
ORF1a	1393	P	P	P
ORF1a	1397	N	N	P
ORF1a	1400	N	N	P
ORF1a	1404	N	D	N
ORF1a	1406	N	P	N
ORF1a	1407	P	N	N
ORF1a	1415	P	P	P
ORF1a	1421	P	P	N
ORF1a	1422	N	N	P
ORF1a	1423	P	P	P
ORF1a	1424	N	P	N
ORF1a	1425	P	P	P
ORF1a	1426	P	P	P
ORF1a	1429	D	D	N
ORF1a	1431	N	P	N
ORF1a	1432	N	P	N
ORF1a	1433	N	P	P
ORF1a	1434	N	N	P
ORF1a	1435	P	P	N
ORF1a	1437	P	P	P
ORF1a	1438	P	P	P
ORF1a	1439	P	P	P
ORF1a	1440	N	D	N
ORF1a	1441	P	P	P
ORF1a	1445	N	P	N
ORF1a	1447	N	P	P
ORF1a	1449	N	N	P
ORF1a	1450	N	P	P
ORF1a	1451	N	P	N
ORF1a	1453	P	N	N
ORF1a	1454	N	P	N
ORF1a	1455	N	P	P
ORF1a	1456	N	P	P
ORF1a	1457	P	P	P
ORF1a	1459	P	P	P
ORF1a	1462	N	N	P
ORF1a	1463	P	N	N
ORF1a	1465	P	D	N
ORF1a	1467	N	P	N
ORF1a	1468	N	D	N
ORF1a	1469	N	P	P
ORF1a	1470	N	P	N
ORF1a	1473	D	D	D
ORF1a	1474	P	N	N
ORF1a	1476	N	N	P
ORF1a	1478	N	D	N
ORF1a	1479	N	P	P
ORF1a	1480	N	P	N
ORF1a	1482	P	N	N
ORF1a	1483	P	N	N
ORF1a	1484	N	P	P
ORF1a	1485	P	P	P
ORF1a	1486	N	N	P
ORF1a	1489	P	P	P
ORF1a	1490	N	N	P
ORF1a	1492	P	N	N
ORF1a	1493	N	P	P
ORF1a	1497	D	D	D
ORF1a	1499	P	P	N
ORF1a	1500	N	D	D
ORF1a	1501	P	P	N
ORF1a	1502	N	P	N
ORF1a	1504	P	N	N
ORF1a	1505	P	P	P
ORF1a	1506	N	N	P
ORF1a	1507	N	D	N
ORF1a	1509	N	P	N
ORF1a	1510	P	N	N
ORF1a	1515	N	N	P
ORF1a	1520	N	N	D
ORF1a	1523	P	P	P
ORF1a	1524	N	N	P
ORF1a	1526	N	P	N
ORF1a	1528	N	N	P
ORF1a	1530	N	N	P
ORF1a	1532	N	N	D
ORF1a	1535	P	P	P
ORF1a	1538	N	D	D
ORF1a	1540	P	P	P
ORF1a	1541	N	N	P
ORF1a	1542	D	N	P
ORF1a	1543	D	D	D
ORF1a	1544	P	P	P
ORF1a	1546	P	P	P
ORF1a	1547	D	D	D
ORF1a	1553	P	P	N
ORF1a	1554	P	P	P
ORF1a	1558	N	P	P
ORF1a	1562	P	N	N
ORF1a	1563	N	P	N
ORF1a	1565	P	P	P
ORF1a	1567	D	D	D
ORF1a	1569	N	N	P
ORF1a	1570	N	P	P
ORF1a	1572	N	P	N
ORF1a	1573	P	P	P
ORF1a	1575	N	N	P
ORF1a	1576	P	P	P
ORF1a	1578	P	P	P
ORF1a	1579	N	N	P
ORF1a	1581	P	P	P
ORF1a	1582	D	N	N
ORF1a	1583	N	D	N
ORF1a	1584	P	N	N
ORF1a	1585	N	N	P
ORF1a	1590	P	P	P
ORF1a	1592	N	P	N
ORF1a	1594	N	P	P
ORF1a	1597	D	D	D
ORF1a	1599	N	N	P
ORF1a	1601	N	P	N
ORF1a	1602	P	P	P
ORF1a	1604	P	P	P
ORF1a	1605	N	N	D
ORF1a	1606	N	N	P
ORF1a	1608	N	N	P
ORF1a	1614	D	N	N
ORF1a	1617	N	P	N
ORF1a	1618	N	P	N
ORF1a	1619	N	P	P
ORF1a	1621	P	P	P
ORF1a	1625	N	D	P
ORF1a	1626	N	P	N
ORF1a	1627	P	P	P
ORF1a	1628	D	N	N
ORF1a	1629	N	P	N
ORF1a	1630	P	P	P
ORF1a	1632	N	P	N
ORF1a	1633	N	D	D
ORF1a	1635	P	P	P
ORF1a	1636	P	P	P
ORF1a	1637	D	N	N
ORF1a	1638	D	N	N
ORF1a	1640	D	D	D
ORF1a	1643	P	P	P
ORF1a	1645	P	N	P
ORF1a	1646	N	P	P
ORF1a	1648	N	P	P
ORF1a	1649	N	P	N
ORF1a	1650	N	P	N
ORF1a	1651	N	P	P
ORF1a	1652	P	P	P
ORF1a	1655	D	D	D
ORF1a	1658	P	P	P
ORF1a	1664	N	P	N
ORF1a	1666	N	P	N
ORF1a	1670	N	N	P
ORF1a	1673	P	P	P
ORF1a	1674	N	N	P
ORF1a	1675	P	P	P
ORF1a	1676	N	P	P
ORF1a	1679	N	N	P
ORF1a	1680	P	P	P
ORF1a	1682	D	D	D
ORF1a	1684	P	N	N
ORF1a	1690	N	P	P
ORF1a	1691	P	P	N
ORF1a	1692	D	N	N
ORF1a	1693	N	P	N
ORF1a	1694	N	P	N
ORF1a	1696	N	P	P
ORF1a	1697	N	P	N
ORF1a	1700	P	P	P
ORF1a	1702	N	P	P
ORF1a	1703	P	P	P
ORF1a	1704	N	P	N
ORF1a	1707	P	N	P
ORF1a	1708	N	D	N
ORF1a	1709	P	P	P
ORF1a	1712	N	P	P
ORF1a	1713	N	N	P
ORF1a	1716	N	N	D
ORF1a	1717	N	P	N
ORF1a	1720	D	P	D
ORF1a	1722	N	P	P
ORF1a	1724	D	N	D
ORF1a	1728	N	P	P
ORF1a	1729	N	N	P
ORF1a	1733	N	D	D
ORF1a	1734	P	P	P
ORF1a	1735	N	P	N
ORF1a	1738	N	D	P
ORF1a	1739	N	P	P
ORF1a	1741	P	P	N
ORF1a	1744	P	P	P
ORF1a	1746	N	N	P
ORF1a	1747	N	P	N
ORF1a	1749	P	P	P
ORF1a	1750	N	P	P
ORF1a	1751	P	P	N
ORF1a	1754	D	D	D
ORF1a	1756	P	P	N
ORF1a	1758	P	P	P
ORF1a	1759	N	D	N
ORF1a	1760	N	N	D
ORF1a	1761	D	N	N
ORF1a	1763	D	D	D
ORF1a	1765	P	P	P
ORF1a	1767	P	P	P
ORF1a	1770	N	P	P
ORF1a	1772	N	P	P
ORF1a	1773	N	P	P
ORF1a	1775	N	P	N
ORF1a	1778	N	P	N
ORF1a	1781	N	P	P
ORF1a	1783	N	P	N
ORF1a	1784	N	D	D
ORF1a	1786	D	D	D
ORF1a	1787	N	N	P
ORF1a	1788	P	P	P
ORF1a	1791	N	N	P
ORF1a	1793	N	P	P
ORF1a	1796	P	P	P
ORF1a	1797	P	P	P
ORF1a	1798	N	P	N
ORF1a	1799	N	N	P
ORF1a	1800	P	P	P
ORF1a	1803	D	D	D
ORF1a	1808	N	P	P
ORF1a	1811	N	N	P
ORF1a	1812	D	N	N
ORF1a	1813	D	N	N
ORF1a	1816	N	P	N
ORF1a	1817	D	D	N
ORF1a	1818	P	D	N
ORF1a	1820	P	N	N
ORF1a	1821	P	P	N
ORF1a	1822	D	D	D
ORF1a	1827	N	P	P
ORF1a	1828	D	D	D
ORF1a	1832	P	N	N
ORF1a	1835	N	P	N
ORF1a	1836	N	N	P
ORF1a	1840	D	D	D
ORF1a	1844	N	N	D
ORF1a	1847	P	P	P
ORF1a	1849	P	P	P
ORF1a	1853	D	D	D
ORF1a	1854	D	D	D
ORF1a	1855	N	P	P
ORF1a	1856	P	P	N
ORF1a	1859	D	N	D
ORF1a	1862	D	D	D
ORF1a	1864	N	P	P
ORF1a	1867	N	P	N
ORF1a	1868	P	P	P
ORF1a	1871	D	D	N
ORF1a	1873	P	P	P
ORF1a	1874	N	D	N
ORF1a	1879	N	P	N
ORF1a	1881	D	D	D
ORF1a	1882	N	N	P
ORF1a	1885	N	D	N
ORF1a	1887	D	N	D
ORF1a	1894	N	N	P
ORF1a	1895	D	D	D
ORF1a	1896	N	P	N
ORF1a	1898	D	D	N
ORF1a	1900	N	N	P
ORF1a	1903	P	P	P
ORF1a	1905	N	D	N
ORF1a	1907	P	P	P
ORF1a	1908	N	P	P
ORF1a	1910	N	P	P
ORF1a	1911	N	P	N
ORF1a	1913	N	N	P
ORF1a	1914	P	P	P
ORF1a	1916	P	P	P
ORF1a	1917	N	N	P
ORF1a	1919	N	P	P
ORF1a	1920	P	P	N
ORF1a	1921	D	D	D
ORF1a	1922	P	P	P
ORF1a	1923	D	D	D
ORF1a	1924	N	N	P
ORF1a	1925	P	P	P
ORF1a	1926	N	P	N
ORF1a	1928	N	P	P
ORF1a	1930	N	P	P
ORF1a	1931	P	P	P
ORF1a	1932	N	P	N
ORF1a	1934	N	P	N
ORF1a	1935	P	P	P
ORF1a	1937	N	N	P
ORF1a	1938	N	N	P
ORF1a	1939	P	N	D
ORF1a	1940	N	P	N
ORF1a	1943	D	D	N
ORF1a	1948	N	N	P
ORF1a	1952	N	P	D
ORF1a	1954	P	N	N
ORF1a	1958	N	P	P
ORF1a	1959	N	P	P
ORF1a	1960	P	P	P
ORF1a	1961	N	P	P
ORF1a	1963	N	N	P
ORF1a	1965	N	N	P
ORF1a	1967	N	P	P
ORF1a	1968	N	P	P
ORF1a	1973	N	N	P
ORF1a	1977	P	P	P
ORF1a	1978	D	N	N
ORF1a	1979	N	N	P
ORF1a	1980	N	P	N
ORF1a	1981	N	P	N
ORF1a	1982	P	P	P
ORF1a	1984	N	P	N
ORF1a	1985	N	P	P
ORF1a	1987	N	N	P
ORF1a	1988	N	N	P
ORF1a	1991	P	N	N
ORF1a	1995	N	N	D
ORF1a	1997	D	D	D
ORF1a	1998	N	N	D
ORF1a	1999	P	N	N
ORF1a	2000	N	N	P
ORF1a	2002	N	N	P
ORF1a	2003	P	N	N
ORF1a	2006	N	P	P
ORF1a	2011	N	N	P
ORF1a	2013	P	P	P
ORF1a	2015	N	P	N
ORF1a	2016	D	D	N
ORF1a	2020	P	N	P
ORF1a	2021	N	P	N
ORF1a	2024	P	P	N
ORF1a	2028	P	P	P
ORF1a	2029	D	D	N
ORF1a	2031	N	P	P
ORF1a	2033	N	D	N
ORF1a	2034	N	D	D
ORF1a	2037	N	P	N
ORF1a	2038	N	P	N
ORF1a	2043	P	N	N
ORF1a	2044	N	P	P
ORF1a	2045	P	N	N
ORF1a	2046	D	D	N
ORF1a	2047	N	D	N
ORF1a	2050	N	P	N
ORF1a	2051	N	P	N
ORF1a	2052	P	P	P
ORF1a	2053	N	P	N
ORF1a	2054	N	N	D
ORF1a	2058	N	D	N
ORF1a	2060	P	N	N
ORF1a	2061	D	D	D
ORF1a	2062	D	D	D
ORF1a	2065	N	D	D
ORF1a	2066	N	P	P
ORF1a	2067	P	N	N
ORF1a	2073	N	P	N
ORF1a	2077	N	N	P
ORF1a	2083	N	D	N
ORF1a	2084	N	N	D
ORF1a	2085	N	N	P
ORF1a	2087	N	D	N
ORF1a	2088	N	D	N
ORF1a	2090	N	P	P
ORF1a	2095	N	P	P
ORF1a	2097	N	D	N
ORF1a	2100	N	P	P
ORF1a	2103	D	D	D
ORF1a	2106	N	D	D
ORF1a	2108	N	N	P
ORF1a	2113	N	P	P
ORF1a	2114	N	D	D
ORF1a	2116	P	P	P
ORF1a	2117	P	P	P
ORF1a	2120	N	D	N
ORF1a	2122	D	D	N
ORF1a	2123	N	D	N
ORF1a	2124	D	N	N
ORF1a	2125	D	D	N
ORF1a	2127	N	P	P
ORF1a	2128	D	N	P
ORF1a	2129	N	D	D
ORF1a	2132	D	P	N
ORF1a	2133	N	P	N
ORF1a	2139	N	D	N
ORF1a	2143	N	P	N
ORF1a	2144	D	D	N
ORF1a	2145	N	N	P
ORF1a	2146	N	D	D
ORF1a	2147	P	P	N
ORF1a	2152	N	D	N
ORF1a	2153	N	D	D
ORF1a	2154	D	D	D
ORF1a	2155	P	P	P
ORF1a	2159	N	D	N
ORF1a	2161	N	N	P
ORF1a	2162	N	N	D
ORF1a	2164	N	P	N
ORF1a	2165	N	D	D
ORF1a	2166	N	D	D
ORF1a	2168	N	P	P
ORF1a	2170	N	P	P
ORF1a	2172	P	P	P
ORF1a	2175	P	P	P
ORF1a	2177	N	P	P
ORF1a	2183	N	D	N
ORF1a	2192	N	P	N
ORF1a	2193	N	D	D
ORF1a	2195	N	N	P
ORF1a	2197	N	P	N
ORF1a	2198	N	P	P
ORF1a	2200	N	D	D
ORF1a	2201	P	P	P
ORF1a	2203	P	N	N
ORF1a	2206	P	P	P
ORF1a	2207	N	D	D
ORF1a	2211	P	P	P
ORF1a	2212	N	P	N
ORF1a	2213	N	N	P
ORF1a	2214	N	P	P
ORF1a	2215	N	P	N
ORF1a	2218	P	N	N
ORF1a	2219	N	P	N
ORF1a	2220	N	P	N
ORF1a	2223	N	P	P
ORF1a	2224	D	D	D
ORF1a	2226	P	P	P
ORF1a	2229	N	P	N
ORF1a	2233	N	P	N
ORF1a	2234	N	P	P
ORF1a	2235	P	P	P
ORF1a	2236	N	P	P
ORF1a	2238	N	N	P
ORF1a	2239	P	P	P
ORF1a	2240	N	P	N
ORF1a	2241	N	N	P
ORF1a	2242	D	D	D
ORF1a	2243	N	N	P
ORF1a	2247	P	N	P
ORF1a	2249	D	D	D
ORF1a	2252	N	N	P
ORF1a	2258	D	D	N
ORF1a	2265	N	N	D
ORF1a	2269	N	N	D
ORF1a	2270	N	N	P
ORF1a	2271	N	P	N
ORF1a	2272	P	N	P
ORF1a	2274	D	D	D
ORF1a	2276	N	P	P
ORF1a	2277	P	N	N
ORF1a	2281	N	P	N
ORF1a	2283	D	D	D
ORF1a	2284	N	P	N
ORF1a	2285	D	D	N
ORF1a	2287	N	N	D
ORF1a	2290	N	P	N
ORF1a	2292	N	P	P
ORF1a	2295	P	P	P
ORF1a	2296	P	P	P
ORF1a	2297	N	N	P
ORF1a	2299	P	P	N
ORF1a	2301	N	P	P
ORF1a	2302	N	P	P
ORF1a	2303	N	D	N
ORF1a	2310	P	P	N
ORF1a	2312	P	P	P
ORF1a	2313	P	N	N
ORF1a	2314	N	P	N
ORF1a	2318	N	P	N
ORF1a	2319	N	N	P
ORF1a	2320	D	D	D
ORF1a	2324	N	P	N
ORF1a	2325	P	P	N
ORF1a	2326	N	P	N
ORF1a	2328	N	P	P
ORF1a	2330	N	N	P
ORF1a	2331	P	P	P
ORF1a	2333	P	P	N
ORF1a	2334	P	P	P
ORF1a	2338	P	P	P
ORF1a	2341	P	P	P
ORF1a	2342	N	N	P
ORF1a	2343	P	N	N
ORF1a	2344	N	N	D
ORF1a	2345	N	D	N
ORF1a	2346	P	P	P
ORF1a	2349	N	N	P
ORF1a	2350	N	N	P
ORF1a	2351	P	P	P
ORF1a	2352	P	N	N
ORF1a	2353	P	P	N
ORF1a	2354	N	P	P
ORF1a	2357	N	D	N
ORF1a	2362	N	P	P
ORF1a	2364	N	P	N
ORF1a	2369	N	N	P
ORF1a	2371	P	P	N
ORF1a	2372	N	P	P
ORF1a	2373	N	P	N
ORF1a	2375	P	P	N
ORF1a	2376	P	P	P
ORF1a	2378	N	P	P
ORF1a	2379	N	N	P
ORF1a	2385	P	P	P
ORF1a	2386	P	P	P
ORF1a	2388	N	P	P
ORF1a	2390	N	P	P
ORF1a	2391	P	P	N
ORF1a	2393	N	P	P
ORF1a	2398	N	P	P
ORF1a	2399	N	P	P
ORF1a	2401	N	P	N
ORF1a	2402	P	P	N
ORF1a	2405	D	D	D
ORF1a	2406	P	P	N
ORF1a	2408	N	N	D
ORF1a	2413	P	P	N
ORF1a	2414	N	P	N
ORF1a	2416	N	N	P
ORF1a	2418	N	P	P
ORF1a	2421	P	P	P
ORF1a	2422	N	P	N
ORF1a	2423	P	P	N
ORF1a	2424	P	P	P
ORF1a	2425	N	P	P
ORF1a	2426	N	P	N
ORF1a	2432	P	P	P
ORF1a	2433	P	P	P
ORF1a	2436	P	P	P
ORF1a	2439	N	P	P
ORF1a	2444	N	P	N
ORF1a	2445	P	P	P
ORF1a	2446	N	N	P
ORF1a	2447	P	P	P
ORF1a	2448	P	P	P
ORF1a	2451	N	N	P
ORF1a	2453	N	N	P
ORF1a	2455	N	N	P
ORF1a	2456	P	P	P
ORF1a	2457	P	P	P
ORF1a	2458	P	P	P
ORF1a	2460	N	D	N
ORF1a	2461	P	P	N
ORF1a	2463	P	P	N
ORF1a	2467	N	P	P
ORF1a	2470	P	P	P
ORF1a	2471	P	N	N
ORF1a	2474	N	N	P
ORF1a	2475	P	P	P
ORF1a	2477	N	P	P
ORF1a	2478	N	N	P
ORF1a	2479	P	N	P
ORF1a	2480	P	P	P
ORF1a	2483	N	D	P
ORF1a	2484	N	P	P
ORF1a	2487	N	N	P
ORF1a	2488	D	D	D
ORF1a	2489	P	P	P
ORF1a	2490	P	P	P
ORF1a	2492	N	N	D
ORF1a	2493	D	D	D
ORF1a	2494	N	N	P
ORF1a	2495	N	N	D
ORF1a	2497	D	D	D
ORF1a	2500	P	N	D
ORF1a	2502	N	P	P
ORF1a	2506	N	P	N
ORF1a	2507	N	P	N
ORF1a	2510	N	N	D
ORF1a	2511	D	D	D
ORF1a	2512	N	D	N
ORF1a	2513	N	P	P
ORF1a	2514	N	P	N
ORF1a	2516	N	P	P
ORF1a	2518	N	N	P
ORF1a	2519	P	P	P
ORF1a	2520	N	N	P
ORF1a	2522	P	P	P
ORF1a	2523	P	P	P
ORF1a	2525	P	P	N
ORF1a	2526	P	P	P
ORF1a	2527	P	P	P
ORF1a	2529	D	D	D
ORF1a	2531	D	N	N
ORF1a	2532	N	N	D
ORF1a	2537	P	N	N
ORF1a	2544	P	P	P
ORF1a	2546	N	P	N
ORF1a	2547	N	P	N
ORF1a	2548	N	P	P
ORF1a	2550	N	P	N
ORF1a	2551	N	N	P
ORF1a	2552	N	N	P
ORF1a	2554	N	D	D
ORF1a	2556	P	P	N
ORF1a	2557	P	P	P
ORF1a	2558	N	P	P
ORF1a	2559	N	P	P
ORF1a	2560	P	P	P
ORF1a	2561	P	P	P
ORF1a	2564	N	P	P
ORF1a	2567	N	P	N
ORF1a	2570	P	N	N
ORF1a	2571	P	N	N
ORF1a	2572	N	N	P
ORF1a	2573	N	P	P
ORF1a	2575	N	P	N
ORF1a	2576	P	N	N
ORF1a	2577	N	P	P
ORF1a	2578	N	P	P
ORF1a	2582	N	N	P
ORF1a	2583	N	P	N
ORF1a	2584	P	P	P
ORF1a	2585	P	P	N
ORF1a	2586	D	N	P
ORF1a	2589	N	N	D
ORF1a	2592	N	P	N
ORF1a	2593	N	N	D
ORF1a	2594	N	P	P
ORF1a	2597	P	P	P
ORF1a	2599	P	P	P
ORF1a	2602	N	P	N
ORF1a	2603	D	N	D
ORF1a	2605	N	P	N
ORF1a	2609	P	N	N
ORF1a	2610	N	N	P
ORF1a	2611	P	N	P
ORF1a	2612	P	N	N
ORF1a	2613	D	D	D
ORF1a	2616	N	N	P
ORF1a	2618	N	N	D
ORF1a	2620	N	D	N
ORF1a	2621	N	P	P
ORF1a	2622	D	D	D
ORF1a	2623	P	N	P
ORF1a	2624	P	P	P
ORF1a	2625	P	P	P
ORF1a	2626	N	P	N
ORF1a	2627	P	N	P
ORF1a	2628	P	P	N
ORF1a	2629	N	P	P
ORF1a	2630	P	P	N
ORF1a	2633	N	N	P
ORF1a	2635	N	P	P
ORF1a	2637	D	N	N
ORF1a	2638	P	P	P
ORF1a	2639	N	D	N
ORF1a	2640	N	P	N
ORF1a	2641	N	P	N
ORF1a	2643	N	N	P
ORF1a	2644	P	N	P
ORF1a	2645	N	N	P
ORF1a	2646	P	N	P
ORF1a	2648	D	D	D
ORF1a	2657	N	N	P
ORF1a	2658	P	P	P
ORF1a	2659	D	N	N
ORF1a	2660	P	N	N
ORF1a	2661	D	D	N
ORF1a	2662	P	P	P
ORF1a	2663	P	N	N
ORF1a	2666	N	P	N
ORF1a	2667	N	P	D+P
ORF1a	2671	P	P	P
ORF1a	2673	P	P	P
ORF1a	2675	P	P	P
ORF1a	2676	P	P	P
ORF1a	2677	P	P	P
ORF1a	2678	P	P	P
ORF1a	2679	P	P	P
ORF1a	2680	N	N	P
ORF1a	2681	N	N	P
ORF1a	2682	N	N	P
ORF1a	2685	P	N	D
ORF1a	2686	N	P	P
ORF1a	2687	P	P	P
ORF1a	2688	N	D	N
ORF1a	2692	N	P	N
ORF1a	2693	P	P	P
ORF1a	2696	P	P	P
ORF1a	2697	N	P	N
ORF1a	2700	N	P	N
ORF1a	2701	P	P	P
ORF1a	2702	D	D	D
ORF1a	2703	P	P	P
ORF1a	2706	N	P	P
ORF1a	2707	P	P	P
ORF1a	2708	N	P	P
ORF1a	2710	N	N	D
ORF1a	2714	N	P	P
ORF1a	2715	N	N	P
ORF1a	2716	N	P	N
ORF1a	2718	N	P	P
ORF1a	2720	N	P	P
ORF1a	2721	N	P	P
ORF1a	2722	N	P	N
ORF1a	2725	N	P	P
ORF1a	2727	N	P	N
ORF1a	2733	N	P	P
ORF1a	2736	P	P	P
ORF1a	2739	D	D	D
ORF1a	2742	N	P	N
ORF1a	2743	N	P	N
ORF1a	2748	N	P	N
ORF1a	2749	P	P	P
ORF1a	2752	N	P	P
ORF1a	2754	P	P	N
ORF1a	2755	N	P	N
ORF1a	2756	P	P	P
ORF1a	2757	P	P	N
ORF1a	2760	N	P	N
ORF1a	2761	P	N	N
ORF1a	2763	N	P	N
ORF1a	2767	N	N	P
ORF1a	2773	P	N	N
ORF1a	2775	P	N	N
ORF1a	2776	N	N	P
ORF1a	2778	P	N	N
[truncated: 4,039 more rows]

## Sheet: S4B. EPISET IDS
SUPPLEMENTAL TABLE S4B. GISAID accession IDs for down-sampled subsets of sequences used for selection analyses and plotting.
2020-03	2020-06	2020-09	2020-12	2021-03	2021-06	2021-09	2021-12	2022-03	2022-06	2022-09	2022-09_replicate1	2022-09_replicate2	2022-09_replicate3	2022-09_replicate4	2022-09_replicate5	2022-09_replicate6	2022-09_2k_tree
EPI_ISL_427566	EPI_ISL_3015916	EPI_ISL_964878	EPI_ISL_801793	EPI_ISL_1504136	EPI_ISL_913035	EPI_ISL_2960641	EPI_ISL_2831744	EPI_ISL_3976380	EPI_ISL_13277621	EPI_ISL_15140021	EPI_ISL_15140021	EPI_ISL_15514361	EPI_ISL_14652558	EPI_ISL_15114959	EPI_ISL_13809615	EPI_ISL_12757134	EPI_ISL_1002821
EPI_ISL_429002	EPI_ISL_559505	EPI_ISL_478825	EPI_ISL_557846	EPI_ISL_1449353	EPI_ISL_945439	EPI_ISL_4217082	EPI_ISL_2625186	EPI_ISL_2538451	EPI_ISL_10813167	EPI_ISL_14785765	EPI_ISL_14785765	EPI_ISL_14499450	EPI_ISL_14886004	EPI_ISL_15129524	EPI_ISL_14506794	EPI_ISL_12838073	EPI_ISL_10063485
EPI_ISL_421722	EPI_ISL_433939	EPI_ISL_819360	EPI_ISL_618019	EPI_ISL_1083352	EPI_ISL_2330945	EPI_ISL_2722227	EPI_ISL_3378188	EPI_ISL_7818866	EPI_ISL_10884495	EPI_ISL_14347469	EPI_ISL_14347469	EPI_ISL_14258549	EPI_ISL_14877325	EPI_ISL_15032012	EPI_ISL_15490667	EPI_ISL_12757688	EPI_ISL_1009134
EPI_ISL_422544	EPI_ISL_473436	EPI_ISL_698459	EPI_ISL_513858	EPI_ISL_1425379	EPI_ISL_2696295	EPI_ISL_2639105	EPI_ISL_2486753	EPI_ISL_5291328	EPI_ISL_11619625	EPI_ISL_15261541	EPI_ISL_15261541	EPI_ISL_15036892	EPI_ISL_14733865	EPI_ISL_15063985	EPI_ISL_15501268	EPI_ISL_13551915	EPI_ISL_10094558
EPI_ISL_426125	EPI_ISL_763092	EPI_ISL_632312	EPI_ISL_531519	EPI_ISL_963771	EPI_ISL_2770797	EPI_ISL_2708400	EPI_ISL_3974776	EPI_ISL_4249800	EPI_ISL_11730472	EPI_ISL_14338593	EPI_ISL_14338593	EPI_ISL_14274311	EPI_ISL_14881462	EPI_ISL_15504371	EPI_ISL_15349384	EPI_ISL_11187063	EPI_ISL_10117911
EPI_ISL_422504	EPI_ISL_439160	EPI_ISL_449062	EPI_ISL_526298	EPI_ISL_1468308	EPI_ISL_1011837	EPI_ISL_10157843	EPI_ISL_2436184	EPI_ISL_4232245	EPI_ISL_12197083	EPI_ISL_15471874	EPI_ISL_15471874	EPI_ISL_15324393	EPI_ISL_13877577	EPI_ISL_15481615	EPI_ISL_14825914	EPI_ISL_11088287	EPI_ISL_1012989
EPI_ISL_422652	EPI_ISL_559238	EPI_ISL_1231095	EPI_ISL_488251	EPI_ISL_1244042	EPI_ISL_2283707	EPI_ISL_3312235	EPI_ISL_2718189	EPI_ISL_2514972	EPI_ISL_11762887	EPI_ISL_15342340	EPI_ISL_15342340	EPI_ISL_14852386	EPI_ISL_13811446	EPI_ISL_15511196	EPI_ISL_14826479	EPI_ISL_12506305	EPI_ISL_10173006
EPI_ISL_426573	EPI_ISL_644818	EPI_ISL_746577	EPI_ISL_837690	EPI_ISL_842696	EPI_ISL_1257244	EPI_ISL_2236640	EPI_ISL_2916714	EPI_ISL_3289390	EPI_ISL_10426712	EPI_ISL_15245997	EPI_ISL_15245997	EPI_ISL_14830993	EPI_ISL_14735680	EPI_ISL_14284295	EPI_ISL_15400857	EPI_ISL_13431730	EPI_ISL_1017323
EPI_ISL_420578	EPI_ISL_473347	EPI_ISL_591531	EPI_ISL_1478956	EPI_ISL_834712	EPI_ISL_2034268	EPI_ISL_4323701	EPI_ISL_3109833	EPI_ISL_3286705	EPI_ISL_10888548	EPI_ISL_15428864	EPI_ISL_15428864	EPI_ISL_14950099	EPI_ISL_14536071	EPI_ISL_14237454	EPI_ISL_15534222	EPI_ISL_10881572	EPI_ISL_1017342
EPI_ISL_426305	EPI_ISL_474862	EPI_ISL_427135	EPI_ISL_559704	EPI_ISL_1715911	EPI_ISL_1294597	EPI_ISL_4250027	EPI_ISL_5242107	EPI_ISL_2850612	EPI_ISL_12196969	EPI_ISL_14101332	EPI_ISL_14101332	EPI_ISL_15245925	EPI_ISL_15069641	EPI_ISL_15287827	EPI_ISL_13569893	EPI_ISL_10916297	EPI_ISL_1017446
EPI_ISL_423030	EPI_ISL_448037	EPI_ISL_729940	EPI_ISL_559519	EPI_ISL_719411	EPI_ISL_1879373	EPI_ISL_4838537	EPI_ISL_2909460	EPI_ISL_2553805	EPI_ISL_11544564	EPI_ISL_15189743	EPI_ISL_15189743	EPI_ISL_14984009	EPI_ISL_15107791	EPI_ISL_15342050	EPI_ISL_14448909	EPI_ISL_10929057	EPI_ISL_10174960
EPI_ISL_421587	EPI_ISL_555414	EPI_ISL_448213	EPI_ISL_557904	EPI_ISL_1243661	EPI_ISL_2397172	EPI_ISL_3836812	EPI_ISL_3222564	EPI_ISL_2392520	EPI_ISL_10838301	EPI_ISL_15217649	EPI_ISL_15217649	EPI_ISL_15471701	EPI_ISL_15529646	EPI_ISL_14864081	EPI_ISL_15503681	EPI_ISL_12619175	EPI_ISL_1018530
EPI_ISL_424370	EPI_ISL_438240	EPI_ISL_450167	EPI_ISL_498103	EPI_ISL_1045392	EPI_ISL_2178941	EPI_ISL_5159817	EPI_ISL_3730186	EPI_ISL_3180972	EPI_ISL_10918510	EPI_ISL_14705279	EPI_ISL_14705279	EPI_ISL_14411684	EPI_ISL_14523762	EPI_ISL_14804287	EPI_ISL_14480318	EPI_ISL_12382268	EPI_ISL_10188648
EPI_ISL_426095	EPI_ISL_447990	EPI_ISL_554994	EPI_ISL_469062	EPI_ISL_1308662	EPI_ISL_1100154	EPI_ISL_2538531	EPI_ISL_3096755	EPI_ISL_4018614	EPI_ISL_12051921	EPI_ISL_14921462	EPI_ISL_14921462	EPI_ISL_15418994	EPI_ISL_15125718	EPI_ISL_14785704	EPI_ISL_14441434	EPI_ISL_12400510	EPI_ISL_1023223
EPI_ISL_426083	EPI_ISL_448041	EPI_ISL_555322	EPI_ISL_448563	EPI_ISL_1333859	EPI_ISL_2278131	EPI_ISL_3224187	EPI_ISL_2120925	EPI_ISL_2701951	EPI_ISL_12117640	EPI_ISL_15133459	EPI_ISL_15133459	EPI_ISL_15002438	EPI_ISL_15020464	EPI_ISL_14829842	EPI_ISL_13692967	EPI_ISL_12330967	EPI_ISL_10235966
EPI_ISL_426132	EPI_ISL_456732	EPI_ISL_552861	EPI_ISL_1476837	EPI_ISL_985878	EPI_ISL_2358975	EPI_ISL_2538937	EPI_ISL_2780568	EPI_ISL_9432344	EPI_ISL_12723229	EPI_ISL_15340019	EPI_ISL_15340019	EPI_ISL_15181268	EPI_ISL_14855874	EPI_ISL_14344412	EPI_ISL_14161040	EPI_ISL_13442155	EPI_ISL_10242407
EPI_ISL_429626	EPI_ISL_452968	EPI_ISL_551492	EPI_ISL_507012	EPI_ISL_1467476	EPI_ISL_2336457	EPI_ISL_4406535	EPI_ISL_2607459	EPI_ISL_9154378	EPI_ISL_11606722	EPI_ISL_15472343	EPI_ISL_15472343	EPI_ISL_15005122	EPI_ISL_14882390	EPI_ISL_14968248	EPI_ISL_15041926	EPI_ISL_11245536	EPI_ISL_10276001
EPI_ISL_1586876	EPI_ISL_469943	EPI_ISL_544167	EPI_ISL_801762	EPI_ISL_996881	EPI_ISL_2339130	EPI_ISL_3951296	EPI_ISL_2513690	EPI_ISL_7405914	EPI_ISL_12365763	EPI_ISL_14748569	EPI_ISL_14748569	EPI_ISL_14994318	EPI_ISL_14959607	EPI_ISL_14905560	EPI_ISL_15090166	EPI_ISL_12100290	EPI_ISL_10287535
EPI_ISL_1586842	EPI_ISL_473317	EPI_ISL_546129	EPI_ISL_413022	EPI_ISL_1931416	EPI_ISL_1043383	EPI_ISL_3360525	EPI_ISL_2997982	EPI_ISL_7481199	EPI_ISL_12429119	EPI_ISL_14636976	EPI_ISL_14636976	EPI_ISL_15188796	EPI_ISL_15340014	EPI_ISL_15192483	EPI_ISL_15057410	EPI_ISL_11562315	EPI_ISL_1029747
EPI_ISL_10879327	EPI_ISL_698408	EPI_ISL_477710	EPI_ISL_1120130	EPI_ISL_1929098	EPI_ISL_5748868	EPI_ISL_3285676	EPI_ISL_2805419	EPI_ISL_6223720	EPI_ISL_13217498	EPI_ISL_14921839	EPI_ISL_14921839	EPI_ISL_15217623	EPI_ISL_14905203	EPI_ISL_15264352	EPI_ISL_15429933	EPI_ISL_12656356	EPI_ISL_1031939
EPI_ISL_10879443	EPI_ISL_442562	EPI_ISL_481850	EPI_ISL_531596	EPI_ISL_1933534	EPI_ISL_1801201	EPI_ISL_4501296	EPI_ISL_6293324	EPI_ISL_8127227	EPI_ISL_12048025	EPI_ISL_14888351	EPI_ISL_14888351	EPI_ISL_15186581	EPI_ISL_14955456	EPI_ISL_14559250	EPI_ISL_15334542	EPI_ISL_11098953	EPI_ISL_10351098
EPI_ISL_12158897	EPI_ISL_457471	EPI_ISL_481910	EPI_ISL_464162	EPI_ISL_916321	EPI_ISL_8750472	EPI_ISL_2816836	EPI_ISL_2485896	EPI_ISL_6306644	EPI_ISL_12383975	EPI_ISL_14793183	EPI_ISL_14793183	EPI_ISL_14733570	EPI_ISL_14852386	EPI_ISL_15226961	EPI_ISL_15418994	EPI_ISL_13563947	EPI_ISL_10351713
EPI_ISL_416693	EPI_ISL_444365	EPI_ISL_853881	EPI_ISL_487364	EPI_ISL_1275681	EPI_ISL_1102457	EPI_ISL_2813659	EPI_ISL_2348159	EPI_ISL_7287600	EPI_ISL_11181344	EPI_ISL_15204708	EPI_ISL_15204708	EPI_ISL_14655918	EPI_ISL_15354581	EPI_ISL_15189616	EPI_ISL_14742047	EPI_ISL_10966343	EPI_ISL_10399980
EPI_ISL_416502	EPI_ISL_837690	EPI_ISL_518039	EPI_ISL_537517	EPI_ISL_804235	EPI_ISL_5750652	EPI_ISL_4479179	EPI_ISL_3203568	EPI_ISL_3977304	EPI_ISL_11196333	EPI_ISL_14633841	EPI_ISL_14633841	EPI_ISL_14567499	EPI_ISL_15201047	EPI_ISL_15153727	EPI_ISL_15467918	EPI_ISL_12253741	EPI_ISL_1041363
EPI_ISL_690854	EPI_ISL_1231095	EPI_ISL_532234	EPI_ISL_439160	EPI_ISL_1376580	EPI_ISL_7046651	EPI_ISL_3337230	EPI_ISL_3810891	EPI_ISL_4216784	EPI_ISL_10419339	EPI_ISL_14942006	EPI_ISL_14942006	EPI_ISL_14518906	EPI_ISL_15233220	EPI_ISL_15154820	EPI_ISL_15531844	EPI_ISL_13199816	EPI_ISL_10418955
EPI_ISL_539576	EPI_ISL_1231096	EPI_ISL_511463	EPI_ISL_465499	EPI_ISL_1250921	EPI_ISL_2337642	EPI_ISL_2924585	EPI_ISL_3202478	EPI_ISL_2997442	EPI_ISL_12077810	EPI_ISL_15286583	EPI_ISL_15286583	EPI_ISL_14510893	EPI_ISL_14915312	EPI_ISL_13843414	EPI_ISL_15383496	EPI_ISL_12005558	EPI_ISL_10425154
EPI_ISL_548727	EPI_ISL_556003	EPI_ISL_491932	EPI_ISL_447461	EPI_ISL_1875141	EPI_ISL_2339038	EPI_ISL_3439854	EPI_ISL_3314575	EPI_ISL_6277034	EPI_ISL_11396790	EPI_ISL_14616607	EPI_ISL_14616607	EPI_ISL_15102973	EPI_ISL_14370770	EPI_ISL_14638442	EPI_ISL_15217623	EPI_ISL_11401989	EPI_ISL_10439406
EPI_ISL_548694	EPI_ISL_487524	EPI_ISL_494121	EPI_ISL_2501083	EPI_ISL_1207594	EPI_ISL_1417741	EPI_ISL_3436660	EPI_ISL_2782208	EPI_ISL_8175074	EPI_ISL_12719587	EPI_ISL_15260456	EPI_ISL_15260456	EPI_ISL_15516900	EPI_ISL_15244652	EPI_ISL_14946401	EPI_ISL_15332072	EPI_ISL_14992775	EPI_ISL_10453897
EPI_ISL_548771	EPI_ISL_430093	EPI_ISL_494115	EPI_ISL_583877	EPI_ISL_2723549	EPI_ISL_2736736	EPI_ISL_2805885	EPI_ISL_3227484	EPI_ISL_10170083	EPI_ISL_11432497	EPI_ISL_15414083	EPI_ISL_15414083	EPI_ISL_15202573	EPI_ISL_14541548	EPI_ISL_14345735	EPI_ISL_14259751	EPI_ISL_13354072	EPI_ISL_10481433
EPI_ISL_890556	EPI_ISL_430073	EPI_ISL_494094	EPI_ISL_3046251	EPI_ISL_1099193	EPI_ISL_3198505	EPI_ISL_2717054	EPI_ISL_2849509	EPI_ISL_5350813	EPI_ISL_13043349	EPI_ISL_14737954	EPI_ISL_14737954	EPI_ISL_14838119	EPI_ISL_14726252	EPI_ISL_14850447	EPI_ISL_14428301	EPI_ISL_11328362	EPI_ISL_10500785
EPI_ISL_890637	EPI_ISL_554437	EPI_ISL_533409	EPI_ISL_478932	EPI_ISL_8438574	EPI_ISL_3898482	EPI_ISL_9031204	EPI_ISL_5276478	EPI_ISL_6360219	EPI_ISL_11527544	EPI_ISL_14078761	EPI_ISL_14078761	EPI_ISL_15347850	EPI_ISL_15493291	EPI_ISL_15506107	EPI_ISL_15167675	EPI_ISL_11742141	EPI_ISL_10506443
EPI_ISL_536336	EPI_ISL_558752	EPI_ISL_3716414	EPI_ISL_524022	EPI_ISL_857788	EPI_ISL_1257898	EPI_ISL_3764082	EPI_ISL_3716917	EPI_ISL_6616835	EPI_ISL_12548514	EPI_ISL_15450627	EPI_ISL_15450627	EPI_ISL_14753994	EPI_ISL_14557460	EPI_ISL_14890539	EPI_ISL_14848475	EPI_ISL_13256773	EPI_ISL_10514827
EPI_ISL_890399	EPI_ISL_548889	EPI_ISL_1854983	EPI_ISL_490751	EPI_ISL_1106080	EPI_ISL_990182	EPI_ISL_2394050	EPI_ISL_4188949	EPI_ISL_4015995	EPI_ISL_11341615	EPI_ISL_15324379	EPI_ISL_15324379	EPI_ISL_15474938	EPI_ISL_15151528	EPI_ISL_15064622	EPI_ISL_14788618	EPI_ISL_10888129	EPI_ISL_10522584
EPI_ISL_890865	EPI_ISL_581436	EPI_ISL_481803	EPI_ISL_494115	EPI_ISL_12941051	EPI_ISL_822290	EPI_ISL_3249581	EPI_ISL_3083465	EPI_ISL_4750768	EPI_ISL_12647161	EPI_ISL_15163329	EPI_ISL_15163329	EPI_ISL_14753857	EPI_ISL_14838484	EPI_ISL_15279157	EPI_ISL_15181554	EPI_ISL_11421128	EPI_ISL_10535015
EPI_ISL_775971	EPI_ISL_589415	EPI_ISL_574941	EPI_ISL_491932	EPI_ISL_1122699	EPI_ISL_1333456	EPI_ISL_4527356	EPI_ISL_4583743	EPI_ISL_7905982	EPI_ISL_10414488	EPI_ISL_14556058	EPI_ISL_14556058	EPI_ISL_13566201	EPI_ISL_15472016	EPI_ISL_15028776	EPI_ISL_15216305	EPI_ISL_12086977	EPI_ISL_10535138
EPI_ISL_775999	EPI_ISL_479045	EPI_ISL_1586410	EPI_ISL_962536	EPI_ISL_1498904	EPI_ISL_1308360	EPI_ISL_3093798	EPI_ISL_4330336	EPI_ISL_3247722	EPI_ISL_10054199	EPI_ISL_15410168	EPI_ISL_15410168	EPI_ISL_14386054	EPI_ISL_15187219	EPI_ISL_15463898	EPI_ISL_15398681	EPI_ISL_12959412	EPI_ISL_1055464
EPI_ISL_479671	EPI_ISL_534772	EPI_ISL_424463	EPI_ISL_1365638	EPI_ISL_804236	EPI_ISL_735917	EPI_ISL_5079734	EPI_ISL_3993135	EPI_ISL_7997776	EPI_ISL_11729510	EPI_ISL_15154839	EPI_ISL_15154839	EPI_ISL_15284415	EPI_ISL_14349113	EPI_ISL_15342143	EPI_ISL_15167288	EPI_ISL_11518966	EPI_ISL_1055519
EPI_ISL_484712	EPI_ISL_618092	EPI_ISL_872601	EPI_ISL_552958	EPI_ISL_1930939	EPI_ISL_2314912	EPI_ISL_3174959	EPI_ISL_7669081	EPI_ISL_10165461	EPI_ISL_11957228	EPI_ISL_13815056	EPI_ISL_13815056	EPI_ISL_14341976	EPI_ISL_15428864	EPI_ISL_14776931	EPI_ISL_14967144	EPI_ISL_13407006	EPI_ISL_1055816
EPI_ISL_486106	EPI_ISL_618036	EPI_ISL_8008730	EPI_ISL_11229175	EPI_ISL_1927032	EPI_ISL_1043922	EPI_ISL_3366078	EPI_ISL_6791098	EPI_ISL_4353536	EPI_ISL_11725385	EPI_ISL_14413895	EPI_ISL_14413895	EPI_ISL_14959999	EPI_ISL_15531744	EPI_ISL_14753857	EPI_ISL_14920512	EPI_ISL_11407727	EPI_ISL_10564317
EPI_ISL_476911	EPI_ISL_618066	EPI_ISL_636896	EPI_ISL_700530	EPI_ISL_1475697	EPI_ISL_1894514	EPI_ISL_4015012	EPI_ISL_6302986	EPI_ISL_4584913	EPI_ISL_11040063	EPI_ISL_14269530	EPI_ISL_14269530	EPI_ISL_14261337	EPI_ISL_15480455	EPI_ISL_13566828	EPI_ISL_14955733	EPI_ISL_13132213	EPI_ISL_10584146
EPI_ISL_479994	EPI_ISL_618170	EPI_ISL_636885	EPI_ISL_422608	EPI_ISL_718694	EPI_ISL_1097151	EPI_ISL_3110104	EPI_ISL_2925208	EPI_ISL_5421082	EPI_ISL_10965328	EPI_ISL_14483774	EPI_ISL_14483774	EPI_ISL_15189612	EPI_ISL_14856630	EPI_ISL_14448939	EPI_ISL_13841412	EPI_ISL_11396145	EPI_ISL_10584822
EPI_ISL_479672	EPI_ISL_671259	EPI_ISL_2643527	EPI_ISL_449062	EPI_ISL_655762	EPI_ISL_1409445	EPI_ISL_3706864	EPI_ISL_5498527	EPI_ISL_6848506	EPI_ISL_11701908	EPI_ISL_15306611	EPI_ISL_15306611	EPI_ISL_14538394	EPI_ISL_15158205	EPI_ISL_14292071	EPI_ISL_13903979	EPI_ISL_11041653	EPI_ISL_1059610
EPI_ISL_483007	EPI_ISL_622274	EPI_ISL_2643618	EPI_ISL_959281	EPI_ISL_882005	EPI_ISL_2383960	EPI_ISL_4349854	EPI_ISL_8228508	EPI_ISL_4136649	EPI_ISL_11829237	EPI_ISL_15015109	EPI_ISL_15015109	EPI_ISL_14538164	EPI_ISL_15404563	EPI_ISL_15472250	EPI_ISL_14463445	EPI_ISL_12284195	EPI_ISL_1060630
EPI_ISL_654886	EPI_ISL_622270	EPI_ISL_2643574	EPI_ISL_552782	EPI_ISL_1156906	EPI_ISL_8438574	EPI_ISL_4579493	EPI_ISL_4763899	EPI_ISL_5497526	EPI_ISL_12151659	EPI_ISL_14842921	EPI_ISL_14842921	EPI_ISL_15041700	EPI_ISL_14589000	EPI_ISL_14404770	EPI_ISL_15167964	EPI_ISL_12927869	EPI_ISL_1060657
EPI_ISL_801639	EPI_ISL_618116	EPI_ISL_2643645	EPI_ISL_675140	EPI_ISL_990168	EPI_ISL_769631	EPI_ISL_4213961	EPI_ISL_3582368	EPI_ISL_6139167	EPI_ISL_11282177	EPI_ISL_15221225	EPI_ISL_15221225	EPI_ISL_14998761	EPI_ISL_15135912	EPI_ISL_14067242	EPI_ISL_15445782	EPI_ISL_9559064	EPI_ISL_1060664
EPI_ISL_2549669	EPI_ISL_618070	EPI_ISL_2643567	EPI_ISL_531971	EPI_ISL_821843	EPI_ISL_2389621	EPI_ISL_3974776	EPI_ISL_5476535	EPI_ISL_3285343	EPI_ISL_11421663	EPI_ISL_14808065	EPI_ISL_14808065	EPI_ISL_14662708	EPI_ISL_15202573	EPI_ISL_14138929	EPI_ISL_14101966	EPI_ISL_13412603	EPI_ISL_10614276
EPI_ISL_2596541	EPI_ISL_618065	EPI_ISL_2643561	EPI_ISL_2731695	EPI_ISL_1456036	EPI_ISL_1389609	EPI_ISL_2730269	EPI_ISL_4589890	EPI_ISL_6934652	EPI_ISL_11121899	EPI_ISL_15160868	EPI_ISL_15160868	EPI_ISL_15186149	EPI_ISL_14293056	EPI_ISL_14447918	EPI_ISL_15447873	EPI_ISL_12382827	EPI_ISL_10641981
EPI_ISL_2549695	EPI_ISL_618039	EPI_ISL_2643563	EPI_ISL_2751113	EPI_ISL_1450170	EPI_ISL_3192431	EPI_ISL_2717499	EPI_ISL_6670799	EPI_ISL_7598142	EPI_ISL_11128238	EPI_ISL_14609472	EPI_ISL_14609472	EPI_ISL_14886187	EPI_ISL_15534574	EPI_ISL_15072317	EPI_ISL_13566828	EPI_ISL_12662578	EPI_ISL_10659993
EPI_ISL_966171	EPI_ISL_622276	EPI_ISL_2643594	EPI_ISL_801262	EPI_ISL_1436248	EPI_ISL_964580	EPI_ISL_4896543	EPI_ISL_2640137	EPI_ISL_7534846	EPI_ISL_11036252	EPI_ISL_15150283	EPI_ISL_15150283	EPI_ISL_14557920	EPI_ISL_15422720	EPI_ISL_15248038	EPI_ISL_14748570	EPI_ISL_13411797	EPI_ISL_10663516
EPI_ISL_429339	EPI_ISL_618067	EPI_ISL_469430	EPI_ISL_587792	EPI_ISL_2737169	EPI_ISL_2745479	EPI_ISL_3283090	EPI_ISL_2850119	EPI_ISL_5857259	EPI_ISL_10285963	EPI_ISL_14510257	EPI_ISL_14510257	EPI_ISL_15331963	EPI_ISL_15147876	EPI_ISL_14730670	EPI_ISL_15044991	EPI_ISL_12922739	EPI_ISL_10665721
EPI_ISL_12150221	EPI_ISL_622272	EPI_ISL_445264	EPI_ISL_589915	EPI_ISL_880295	EPI_ISL_1377763	EPI_ISL_2568403	EPI_ISL_2964043	EPI_ISL_7278886	EPI_ISL_10987489	EPI_ISL_14849630	EPI_ISL_14849630	EPI_ISL_15462223	EPI_ISL_14831958	EPI_ISL_14430141	EPI_ISL_15276492	EPI_ISL_10481734	EPI_ISL_10807605
EPI_ISL_444706	EPI_ISL_618072	EPI_ISL_467002	EPI_ISL_580868	EPI_ISL_766151	EPI_ISL_1327303	EPI_ISL_3362842	EPI_ISL_3367124	EPI_ISL_6505526	EPI_ISL_9865929	EPI_ISL_14660919	EPI_ISL_14660919	EPI_ISL_14409807	EPI_ISL_14966899	EPI_ISL_15288529	EPI_ISL_14444980	EPI_ISL_10122503	EPI_ISL_10821947
EPI_ISL_535736	EPI_ISL_626344	EPI_ISL_524630	EPI_ISL_731385	EPI_ISL_1638905	EPI_ISL_1187355	EPI_ISL_3581927	EPI_ISL_6834388	EPI_ISL_6239304	EPI_ISL_12191932	EPI_ISL_14998826	EPI_ISL_14998826	EPI_ISL_14784684	EPI_ISL_14947088	EPI_ISL_14648039	EPI_ISL_14448922	EPI_ISL_12428845	EPI_ISL_10823320
EPI_ISL_1055387	EPI_ISL_626347	EPI_ISL_538382	EPI_ISL_624525	EPI_ISL_735917	EPI_ISL_1043014	EPI_ISL_2731122	EPI_ISL_5526066	EPI_ISL_7729453	EPI_ISL_12549168	EPI_ISL_14538087	EPI_ISL_14538087	EPI_ISL_14521856	EPI_ISL_14095753	EPI_ISL_14804587	EPI_ISL_15149395	EPI_ISL_12357553	EPI_ISL_10836323
EPI_ISL_855197	EPI_ISL_554109	EPI_ISL_648899	EPI_ISL_1379391	EPI_ISL_1263410	EPI_ISL_1653454	EPI_ISL_2607334	EPI_ISL_5025811	EPI_ISL_2867829	EPI_ISL_11772442	EPI_ISL_15186757	EPI_ISL_15186757	EPI_ISL_14414505	EPI_ISL_15380347	EPI_ISL_13916159	EPI_ISL_13779557	EPI_ISL_12338437	EPI_ISL_10856888
EPI_ISL_454796	EPI_ISL_554130	EPI_ISL_554695	EPI_ISL_792620	EPI_ISL_920653	EPI_ISL_1518808	EPI_ISL_3440807	EPI_ISL_6039176	EPI_ISL_3250186	EPI_ISL_11980361	EPI_ISL_14781290	EPI_ISL_14781290	EPI_ISL_15531973	EPI_ISL_14166172	EPI_ISL_14685918	EPI_ISL_14461417	EPI_ISL_13153622	EPI_ISL_10867446
EPI_ISL_444780	EPI_ISL_559242	EPI_ISL_933645	EPI_ISL_483483	EPI_ISL_1418268	EPI_ISL_1387019	EPI_ISL_3992244	EPI_ISL_6434795	EPI_ISL_2511553	EPI_ISL_11085599	EPI_ISL_15534022	EPI_ISL_15534022	EPI_ISL_15347683	EPI_ISL_14727064	EPI_ISL_14508019	EPI_ISL_15145206	EPI_ISL_13159624	EPI_ISL_10871068
EPI_ISL_966159	EPI_ISL_447610	EPI_ISL_602762	EPI_ISL_529668	EPI_ISL_781325	EPI_ISL_956710	EPI_ISL_3993135	EPI_ISL_8457427	EPI_ISL_2704320	EPI_ISL_12772529	EPI_ISL_15083272	EPI_ISL_15083272	EPI_ISL_15348565	EPI_ISL_14995118	EPI_ISL_14524043	EPI_ISL_15118970	EPI_ISL_14123662	EPI_ISL_1089126
EPI_ISL_884568	EPI_ISL_11015031	EPI_ISL_515580	EPI_ISL_433190	EPI_ISL_992413	EPI_ISL_878706	EPI_ISL_3378162	EPI_ISL_5286112	EPI_ISL_7583465	EPI_ISL_11215194	EPI_ISL_15381770	EPI_ISL_15381770	EPI_ISL_15322636	EPI_ISL_15232866	EPI_ISL_13425187	EPI_ISL_14343057	EPI_ISL_13580300	EPI_ISL_10897590
EPI_ISL_422531	EPI_ISL_2596992	EPI_ISL_602859	EPI_ISL_428855	EPI_ISL_1367151	EPI_ISL_2200060	EPI_ISL_3070060	EPI_ISL_7679284	EPI_ISL_6780252	EPI_ISL_9870160	EPI_ISL_14299235	EPI_ISL_14299235	EPI_ISL_14170987	EPI_ISL_14771977	EPI_ISL_14654507	EPI_ISL_14961307	EPI_ISL_12638358	EPI_ISL_1090105
EPI_ISL_417937	EPI_ISL_872034	EPI_ISL_602814	EPI_ISL_495203	EPI_ISL_1353684	EPI_ISL_1894269	EPI_ISL_2806774	EPI_ISL_3443512	EPI_ISL_7739766	EPI_ISL_12286804	EPI_ISL_14848155	EPI_ISL_14848155	EPI_ISL_15354284	EPI_ISL_14740153	EPI_ISL_15147832	EPI_ISL_14727064	EPI_ISL_10926797	EPI_ISL_10920408
EPI_ISL_538332	EPI_ISL_420315	EPI_ISL_602780	EPI_ISL_495162	EPI_ISL_1433311	EPI_ISL_1638748	EPI_ISL_3106244	EPI_ISL_4089449	EPI_ISL_7739597	EPI_ISL_10887926	EPI_ISL_15509329	EPI_ISL_15509329	EPI_ISL_15353973	EPI_ISL_15532155	EPI_ISL_14984785	EPI_ISL_14950596	EPI_ISL_12211531	EPI_ISL_10925641
EPI_ISL_890396	EPI_ISL_690668	EPI_ISL_634984	EPI_ISL_910103	EPI_ISL_2219549	EPI_ISL_3880447	EPI_ISL_4324768	EPI_ISL_7975645	EPI_ISL_5961772	EPI_ISL_11308403	EPI_ISL_14548828	EPI_ISL_14548828	EPI_ISL_15453118	EPI_ISL_14646111	EPI_ISL_14994163	EPI_ISL_14627899	EPI_ISL_13550703	EPI_ISL_1093068
EPI_ISL_890788	EPI_ISL_538808	EPI_ISL_535431	EPI_ISL_539629	EPI_ISL_1276008	EPI_ISL_2762824	EPI_ISL_3380051	EPI_ISL_7305338	EPI_ISL_4217182	EPI_ISL_11387205	EPI_ISL_15512843	EPI_ISL_15512843	EPI_ISL_15522796	EPI_ISL_14634804	EPI_ISL_14341297	EPI_ISL_14909511	EPI_ISL_12893345	EPI_ISL_1093807
EPI_ISL_1365788	EPI_ISL_537265	EPI_ISL_515568	EPI_ISL_539622	EPI_ISL_2734878	EPI_ISL_3192819	EPI_ISL_4790714	EPI_ISL_6043206	EPI_ISL_4782442	EPI_ISL_11093541	EPI_ISL_15512849	EPI_ISL_15512849	EPI_ISL_14501226	EPI_ISL_15448868	EPI_ISL_14265604	EPI_ISL_14560595	EPI_ISL_11979497	EPI_ISL_10962291
EPI_ISL_889829	EPI_ISL_537492	EPI_ISL_529766	EPI_ISL_539617	EPI_ISL_1195396	EPI_ISL_2777192	EPI_ISL_4097061	EPI_ISL_8048902	EPI_ISL_4306747	EPI_ISL_12698565	EPI_ISL_15278212	EPI_ISL_15278212	EPI_ISL_14846104	EPI_ISL_15062886	EPI_ISL_14732692	EPI_ISL_15093115	EPI_ISL_13549416	EPI_ISL_1096347
EPI_ISL_604554	EPI_ISL_543398	EPI_ISL_515573	EPI_ISL_495223	EPI_ISL_1438966	EPI_ISL_2760966	EPI_ISL_4579381	EPI_ISL_8235920	EPI_ISL_5246417	EPI_ISL_9890625	EPI_ISL_14478645	EPI_ISL_14478645	EPI_ISL_15343702	EPI_ISL_14330895	EPI_ISL_15396299	EPI_ISL_15103946	EPI_ISL_13503166	EPI_ISL_10987546
EPI_ISL_462958	EPI_ISL_889876	EPI_ISL_529759	EPI_ISL_910117	EPI_ISL_1639126	EPI_ISL_3066626	EPI_ISL_4018010	EPI_ISL_2804104	EPI_ISL_8043877	EPI_ISL_11775903	EPI_ISL_14990722	EPI_ISL_14990722	EPI_ISL_15456705	EPI_ISL_14828500	EPI_ISL_14647075	EPI_ISL_14949415	EPI_ISL_11214594	EPI_ISL_10989858
EPI_ISL_436060	EPI_ISL_615096	EPI_ISL_535393	EPI_ISL_910142	EPI_ISL_1436113	EPI_ISL_3182507	EPI_ISL_3467840	EPI_ISL_7423573	EPI_ISL_7845391	EPI_ISL_10990988	EPI_ISL_15294094	EPI_ISL_15294094	EPI_ISL_14751108	EPI_ISL_15394712	EPI_ISL_14623985	EPI_ISL_14171164	EPI_ISL_11512216	EPI_ISL_11005947
EPI_ISL_631601	EPI_ISL_555078	EPI_ISL_535454	EPI_ISL_495183	EPI_ISL_1639242	EPI_ISL_3892953	EPI_ISL_3977389	EPI_ISL_5159512	EPI_ISL_8888511	EPI_ISL_11043177	EPI_ISL_15534031	EPI_ISL_15534031	EPI_ISL_15138493	EPI_ISL_15219137	EPI_ISL_14636553	EPI_ISL_14250055	EPI_ISL_14942934	EPI_ISL_1106738
EPI_ISL_889897	EPI_ISL_555083	EPI_ISL_535515	EPI_ISL_1192130	EPI_ISL_1721213	EPI_ISL_3196194	EPI_ISL_2703679	EPI_ISL_4477982	EPI_ISL_5991758	EPI_ISL_11553301	EPI_ISL_14676217	EPI_ISL_14676217	EPI_ISL_15232301	EPI_ISL_14237910	EPI_ISL_15323765	EPI_ISL_15151592	EPI_ISL_12510049	EPI_ISL_11070836
EPI_ISL_855328	EPI_ISL_478645	EPI_ISL_602724	EPI_ISL_910089	EPI_ISL_1154703	EPI_ISL_3195757	EPI_ISL_2767126	EPI_ISL_4799975	EPI_ISL_4521785	EPI_ISL_9442081	EPI_ISL_14890557	EPI_ISL_14890557	EPI_ISL_14353307	EPI_ISL_14518366	EPI_ISL_14874281	EPI_ISL_14883582	EPI_ISL_13420953	EPI_ISL_11078956
EPI_ISL_450393	EPI_ISL_9145906	EPI_ISL_509332	EPI_ISL_557929	EPI_ISL_1150161	EPI_ISL_980022	EPI_ISL_2254083	EPI_ISL_2704320	EPI_ISL_9460715	EPI_ISL_11688239	EPI_ISL_14840316	EPI_ISL_14840316	EPI_ISL_15251469	EPI_ISL_12870485	EPI_ISL_15052005	EPI_ISL_15529937	EPI_ISL_14604326	EPI_ISL_1109974
EPI_ISL_450798	EPI_ISL_511463	EPI_ISL_699127	EPI_ISL_590456	EPI_ISL_1599341	EPI_ISL_781274	EPI_ISL_2394631	EPI_ISL_6353389	EPI_ISL_6028725	EPI_ISL_12837935	EPI_ISL_15098327	EPI_ISL_15098327	EPI_ISL_14264235	EPI_ISL_14725197	EPI_ISL_14983881	EPI_ISL_15532155	EPI_ISL_12516231	EPI_ISL_11105889
EPI_ISL_8577219	EPI_ISL_1117441	EPI_ISL_535433	EPI_ISL_567219	EPI_ISL_1599199	EPI_ISL_2878090	EPI_ISL_2317384	EPI_ISL_7484683	EPI_ISL_2567671	EPI_ISL_11884014	EPI_ISL_13721111	EPI_ISL_13721111	EPI_ISL_14280561	EPI_ISL_13651747	EPI_ISL_15502229	EPI_ISL_14508555	EPI_ISL_14125185	EPI_ISL_11121277
EPI_ISL_632167	EPI_ISL_551539	EPI_ISL_968518	EPI_ISL_587861	EPI_ISL_1599290	EPI_ISL_1579834	EPI_ISL_2317839	EPI_ISL_7483739	EPI_ISL_2608142	EPI_ISL_12167967	EPI_ISL_14927526	EPI_ISL_14927526	EPI_ISL_13898337	EPI_ISL_13259911	EPI_ISL_15113526	EPI_ISL_15260194	EPI_ISL_13225546	EPI_ISL_1112620
EPI_ISL_7617733	EPI_ISL_11111488	EPI_ISL_569123	EPI_ISL_573210	EPI_ISL_912919	EPI_ISL_2497532	EPI_ISL_3365629	EPI_ISL_7383952	EPI_ISL_6496291	EPI_ISL_10525822	EPI_ISL_13478989	EPI_ISL_13478989	EPI_ISL_13761086	EPI_ISL_14898784	EPI_ISL_15104174	EPI_ISL_14946298	EPI_ISL_13162096	EPI_ISL_11126545
EPI_ISL_536338	EPI_ISL_464160	EPI_ISL_2660181	EPI_ISL_638940	EPI_ISL_1349808	EPI_ISL_2898020	EPI_ISL_3176860	EPI_ISL_4772594	EPI_ISL_5790651	EPI_ISL_11433910	EPI_ISL_14471645	EPI_ISL_14471645	EPI_ISL_15267290	EPI_ISL_14171003	EPI_ISL_14530133	EPI_ISL_14882106	EPI_ISL_13620950	EPI_ISL_11128199
EPI_ISL_631759	EPI_ISL_454317	EPI_ISL_560502	EPI_ISL_526897	EPI_ISL_1211052	EPI_ISL_1910037	EPI_ISL_3222811	EPI_ISL_6821283	EPI_ISL_5791480	EPI_ISL_11544398	EPI_ISL_14933779	EPI_ISL_14933779	EPI_ISL_15405962	EPI_ISL_14131109	EPI_ISL_15135447	EPI_ISL_14780714	EPI_ISL_12478290	EPI_ISL_11128707
EPI_ISL_632041	EPI_ISL_448213	EPI_ISL_2660220	EPI_ISL_940910	EPI_ISL_1148977	EPI_ISL_2092887	EPI_ISL_2908052	EPI_ISL_7739607	EPI_ISL_7202507	EPI_ISL_12095324	EPI_ISL_15152126	EPI_ISL_15152126	EPI_ISL_15113961	EPI_ISL_13711210	EPI_ISL_15534222	EPI_ISL_14210567	EPI_ISL_13146264	EPI_ISL_11137585
EPI_ISL_456027	EPI_ISL_555548	EPI_ISL_2660315	EPI_ISL_602326	EPI_ISL_1432349	EPI_ISL_796984	EPI_ISL_3807634	EPI_ISL_8369343	EPI_ISL_6838035	EPI_ISL_12480594	EPI_ISL_14645881	EPI_ISL_14645881	EPI_ISL_15108028	EPI_ISL_14991826	EPI_ISL_15473539	EPI_ISL_15437455	EPI_ISL_14531521	EPI_ISL_11139948
EPI_ISL_604832	EPI_ISL_555218	EPI_ISL_2659994	EPI_ISL_517840	EPI_ISL_1357534	EPI_ISL_3145160	EPI_ISL_3092907	EPI_ISL_5227328	EPI_ISL_12994068	EPI_ISL_14314348	EPI_ISL_15245209	EPI_ISL_15245209	EPI_ISL_14645899	EPI_ISL_14369185	EPI_ISL_15417167	EPI_ISL_14719381	EPI_ISL_12564397	EPI_ISL_11148732
EPI_ISL_604829	EPI_ISL_1636747	EPI_ISL_2757575	EPI_ISL_737689	EPI_ISL_1639971	EPI_ISL_1916873	EPI_ISL_5012811	EPI_ISL_8905781	EPI_ISL_8510383	EPI_ISL_11979369	EPI_ISL_14722307	EPI_ISL_14722307	EPI_ISL_15502662	EPI_ISL_14858492	EPI_ISL_15504638	EPI_ISL_15155982	EPI_ISL_14724749	EPI_ISL_11169930
EPI_ISL_855215	EPI_ISL_450167	EPI_ISL_644497	EPI_ISL_829975	EPI_ISL_1646130	EPI_ISL_2738656	EPI_ISL_4352568	EPI_ISL_2851732	EPI_ISL_4250947	EPI_ISL_10495149	EPI_ISL_15104348	EPI_ISL_15104348	EPI_ISL_14727056	EPI_ISL_14775497	EPI_ISL_15359044	EPI_ISL_14774811	EPI_ISL_14120535	EPI_ISL_11194946
EPI_ISL_1241278	EPI_ISL_457095	EPI_ISL_644450	EPI_ISL_829718	EPI_ISL_1574054	EPI_ISL_2428685	EPI_ISL_5046784	EPI_ISL_4927983	EPI_ISL_5919737	EPI_ISL_12333900	EPI_ISL_15421028	EPI_ISL_15421028	EPI_ISL_15337529	EPI_ISL_15306301	EPI_ISL_15381910	EPI_ISL_15336948	EPI_ISL_14968025	EPI_ISL_1120130
EPI_ISL_15047417	EPI_ISL_801799	EPI_ISL_2660091	EPI_ISL_616664	EPI_ISL_1463506	EPI_ISL_2299145	EPI_ISL_4322251	EPI_ISL_4015785	EPI_ISL_4679036	EPI_ISL_13104459	EPI_ISL_15113639	EPI_ISL_15113639	EPI_ISL_15389145	EPI_ISL_14313863	EPI_ISL_14874511	EPI_ISL_14874281	EPI_ISL_14541466	EPI_ISL_11210402
EPI_ISL_418976	EPI_ISL_801809	EPI_ISL_2660197	EPI_ISL_827061	EPI_ISL_1501113	EPI_ISL_2300892	EPI_ISL_5106890	EPI_ISL_5791531	EPI_ISL_6468669	EPI_ISL_12209615	EPI_ISL_14998983	EPI_ISL_14998983	EPI_ISL_15418876	EPI_ISL_15348171	EPI_ISL_14855265	EPI_ISL_14988932	EPI_ISL_13626024	EPI_ISL_11228940
EPI_ISL_12150219	EPI_ISL_801793	EPI_ISL_693625	EPI_ISL_830381	EPI_ISL_1582681	EPI_ISL_3889891	EPI_ISL_4753629	EPI_ISL_7817528	EPI_ISL_7517749	EPI_ISL_13011294	EPI_ISL_14730562	EPI_ISL_14730562	EPI_ISL_14385189	EPI_ISL_15261523	EPI_ISL_14994075	EPI_ISL_14503329	EPI_ISL_10990398	EPI_ISL_11248147
EPI_ISL_12150227	EPI_ISL_2790856	EPI_ISL_567435	EPI_ISL_860367	EPI_ISL_1729944	EPI_ISL_3879196	EPI_ISL_2568511	EPI_ISL_3728217	EPI_ISL_8246217	EPI_ISL_13068793	EPI_ISL_14873287	EPI_ISL_14873287	EPI_ISL_15428887	EPI_ISL_15098656	EPI_ISL_15088778	EPI_ISL_14965686	EPI_ISL_13503033	EPI_ISL_11259086
EPI_ISL_421717	EPI_ISL_492329	EPI_ISL_2751004	EPI_ISL_734873	EPI_ISL_1862942	EPI_ISL_3196509	EPI_ISL_3172787	EPI_ISL_5142147	EPI_ISL_8309271	EPI_ISL_11211902	EPI_ISL_14841176	EPI_ISL_14841176	EPI_ISL_14774092	EPI_ISL_14374696	EPI_ISL_14105130	EPI_ISL_14526498	EPI_ISL_13565730	EPI_ISL_1126184
EPI_ISL_421608	EPI_ISL_767820	EPI_ISL_552531	EPI_ISL_734836	EPI_ISL_1890904	EPI_ISL_3196217	EPI_ISL_4791233	EPI_ISL_4327223	EPI_ISL_8320681	EPI_ISL_12737432	EPI_ISL_15491654	EPI_ISL_15491654	EPI_ISL_14785735	EPI_ISL_15347497	EPI_ISL_15201047	EPI_ISL_14763865	EPI_ISL_12860797	EPI_ISL_11265236
EPI_ISL_421716	EPI_ISL_767753	EPI_ISL_862621	EPI_ISL_666642	EPI_ISL_1857978	EPI_ISL_2374476	EPI_ISL_2804935	EPI_ISL_4048536	EPI_ISL_4521236	EPI_ISL_13228355	EPI_ISL_14870839	EPI_ISL_14870839	EPI_ISL_14410401	EPI_ISL_15492830	EPI_ISL_15193098	EPI_ISL_14370923	EPI_ISL_12489281	EPI_ISL_11270494
EPI_ISL_890507	EPI_ISL_554994	EPI_ISL_862624	EPI_ISL_734831	EPI_ISL_1880510	EPI_ISL_2633507	EPI_ISL_3168426	EPI_ISL_3377211	EPI_ISL_6923197	EPI_ISL_11401147	EPI_ISL_15105289	EPI_ISL_15105289	EPI_ISL_15038620	EPI_ISL_15512849	EPI_ISL_14725751	EPI_ISL_15048546	EPI_ISL_14583894	EPI_ISL_11275482
EPI_ISL_450152	EPI_ISL_559691	EPI_ISL_734828	EPI_ISL_523738	EPI_ISL_1893116	EPI_ISL_2520766	EPI_ISL_4014805	EPI_ISL_4328240	EPI_ISL_8540253	EPI_ISL_12748061	EPI_ISL_14870501	EPI_ISL_14870501	EPI_ISL_14890529	EPI_ISL_14848155	EPI_ISL_15313499	EPI_ISL_14609219	EPI_ISL_12099616	EPI_ISL_11275634
EPI_ISL_8577218	EPI_ISL_819360	EPI_ISL_549996	EPI_ISL_1181250	EPI_ISL_1383357	EPI_ISL_2356730	EPI_ISL_4526401	EPI_ISL_8807227	EPI_ISL_7194964	EPI_ISL_12337703	EPI_ISL_15152141	EPI_ISL_15152141	EPI_ISL_15285873	EPI_ISL_15311143	EPI_ISL_15481590	EPI_ISL_14867439	EPI_ISL_13705553	EPI_ISL_11285178
EPI_ISL_456021	EPI_ISL_2544677	EPI_ISL_514515	EPI_ISL_1181260	EPI_ISL_1313991	EPI_ISL_2708085	EPI_ISL_4618543	EPI_ISL_5453185	EPI_ISL_5406863	EPI_ISL_13088053	EPI_ISL_13843877	EPI_ISL_13843877	EPI_ISL_14808609	EPI_ISL_15456647	EPI_ISL_15242742	EPI_ISL_14574214	EPI_ISL_11589444	EPI_ISL_1129054
EPI_ISL_631981	EPI_ISL_512218	EPI_ISL_532540	EPI_ISL_1181240	EPI_ISL_1448497	EPI_ISL_1859236	EPI_ISL_4350192	EPI_ISL_8607881	EPI_ISL_9015376	EPI_ISL_12519694	EPI_ISL_15438531	EPI_ISL_15438531	EPI_ISL_14812764	EPI_ISL_15115197	EPI_ISL_15481681	EPI_ISL_15070919	EPI_ISL_12885629	EPI_ISL_11308009
EPI_ISL_436493	EPI_ISL_754911	EPI_ISL_617608	EPI_ISL_758269	EPI_ISL_1526133	EPI_ISL_1895633	EPI_ISL_4321061	EPI_ISL_8544735	EPI_ISL_8070356	EPI_ISL_9174344	EPI_ISL_15366095	EPI_ISL_15366095	EPI_ISL_15476653	EPI_ISL_14541722	EPI_ISL_14669972	EPI_ISL_15098515	EPI_ISL_11507714	EPI_ISL_11337819
EPI_ISL_801638	EPI_ISL_469295	EPI_ISL_617431	EPI_ISL_759137	EPI_ISL_1526380	EPI_ISL_2768782	EPI_ISL_3810573	EPI_ISL_8553599	EPI_ISL_7846431	EPI_ISL_12612230	EPI_ISL_15468334	EPI_ISL_15468334	EPI_ISL_15163883	EPI_ISL_14352468	EPI_ISL_15354516	EPI_ISL_15034603	EPI_ISL_11212348	EPI_ISL_11343178
EPI_ISL_427610	EPI_ISL_2812927	EPI_ISL_953373	EPI_ISL_1140459	EPI_ISL_1313957	EPI_ISL_1098971	EPI_ISL_4351772	EPI_ISL_3082439	EPI_ISL_7538323	EPI_ISL_12723264	EPI_ISL_15403379	EPI_ISL_15403379	EPI_ISL_14141079	EPI_ISL_14974344	EPI_ISL_14647271	EPI_ISL_15108163	EPI_ISL_11308009	EPI_ISL_11356163
EPI_ISL_2596126	EPI_ISL_486902	EPI_ISL_700453	EPI_ISL_1750787	EPI_ISL_1265802	EPI_ISL_948597	EPI_ISL_5012712	EPI_ISL_7143037	EPI_ISL_3250405	EPI_ISL_12736897	EPI_ISL_15127884	EPI_ISL_15127884	EPI_ISL_14681242	EPI_ISL_14391008	EPI_ISL_15452317	EPI_ISL_14968202	EPI_ISL_11393357	EPI_ISL_11363089
EPI_ISL_2596579	EPI_ISL_2408191	EPI_ISL_510747	EPI_ISL_2301620	EPI_ISL_1349939	EPI_ISL_874309	EPI_ISL_2640106	EPI_ISL_7344784	EPI_ISL_7512986	EPI_ISL_12616957	EPI_ISL_15525473	EPI_ISL_15525473	EPI_ISL_14978460	EPI_ISL_15267491	EPI_ISL_14984130	EPI_ISL_14733493	EPI_ISL_12312500	EPI_ISL_11367239
EPI_ISL_508875	EPI_ISL_596341	EPI_ISL_2106689	EPI_ISL_2301718	EPI_ISL_1439003	EPI_ISL_3894414	EPI_ISL_2852849	EPI_ISL_6125841	EPI_ISL_5922252	EPI_ISL_12283161	EPI_ISL_15431766	EPI_ISL_15431766	EPI_ISL_14917287	EPI_ISL_14691242	EPI_ISL_14860248	EPI_ISL_14643036	EPI_ISL_11600069	EPI_ISL_11368395
EPI_ISL_516367	EPI_ISL_467507	EPI_ISL_8900593	EPI_ISL_553890	EPI_ISL_1153251	EPI_ISL_2764907	EPI_ISL_2568603	EPI_ISL_6716839	EPI_ISL_7818980	EPI_ISL_11773668	EPI_ISL_15262491	EPI_ISL_15262491	EPI_ISL_15302645	EPI_ISL_15260116	EPI_ISL_15376505	EPI_ISL_15048330	EPI_ISL_12481057	EPI_ISL_1137145
EPI_ISL_509005	EPI_ISL_441040	EPI_ISL_13688683	EPI_ISL_3003481	EPI_ISL_1119192	EPI_ISL_10343724	EPI_ISL_3107168	EPI_ISL_6849776	EPI_ISL_6434631	EPI_ISL_12733231	EPI_ISL_14164808	EPI_ISL_14164808	EPI_ISL_15348369	EPI_ISL_13882960	EPI_ISL_15437251	EPI_ISL_15417696	EPI_ISL_11654769	EPI_ISL_11379483
EPI_ISL_511412	EPI_ISL_452929	EPI_ISL_2801288	EPI_ISL_433863	EPI_ISL_1354029	EPI_ISL_2764727	EPI_ISL_4124495	EPI_ISL_4973034	EPI_ISL_7532926	EPI_ISL_13203242	EPI_ISL_15399483	EPI_ISL_15399483	EPI_ISL_14358569	EPI_ISL_13277872	EPI_ISL_14994059	EPI_ISL_13799076	EPI_ISL_12893382	EPI_ISL_11386586
EPI_ISL_508959	EPI_ISL_458774	EPI_ISL_1032785	EPI_ISL_1202560	EPI_ISL_1439302	EPI_ISL_2810912	EPI_ISL_3108063	EPI_ISL_6495976	EPI_ISL_7635382	EPI_ISL_13203320	EPI_ISL_15374328	EPI_ISL_15374328	EPI_ISL_15283219	EPI_ISL_14698192	EPI_ISL_14966694	EPI_ISL_15072317	EPI_ISL_10888404	EPI_ISL_1138988
EPI_ISL_583467	EPI_ISL_489343	EPI_ISL_536644	EPI_ISL_448757	EPI_ISL_1216656	EPI_ISL_3892536	EPI_ISL_2553026	EPI_ISL_6885251	EPI_ISL_5028435	EPI_ISL_12204316	EPI_ISL_15221170	EPI_ISL_15221170	EPI_ISL_15078637	EPI_ISL_13906465	EPI_ISL_14135491	EPI_ISL_14691481	EPI_ISL_11188901	EPI_ISL_1139824
EPI_ISL_583466	EPI_ISL_734717	EPI_ISL_569619	EPI_ISL_852807	EPI_ISL_1299992	EPI_ISL_3880553	EPI_ISL_2704649	EPI_ISL_10161934	EPI_ISL_4521515	EPI_ISL_11308521	EPI_ISL_15219577	EPI_ISL_15219577	EPI_ISL_14739033	EPI_ISL_14259130	EPI_ISL_14530242	EPI_ISL_15219924	EPI_ISL_11336104	EPI_ISL_1140068
EPI_ISL_590830	EPI_ISL_492768	EPI_ISL_2426678	EPI_ISL_825377	EPI_ISL_1625493	EPI_ISL_3877488	EPI_ISL_6229513	EPI_ISL_4190804	EPI_ISL_5406840	EPI_ISL_12748167	EPI_ISL_15370659	EPI_ISL_15370659	EPI_ISL_15522975	EPI_ISL_15027603	EPI_ISL_14941596	EPI_ISL_15245997	EPI_ISL_11087580	EPI_ISL_11400947
EPI_ISL_14816181	EPI_ISL_555004	EPI_ISL_1231431	EPI_ISL_469254	EPI_ISL_1439282	EPI_ISL_3904509	EPI_ISL_4266514	EPI_ISL_6682733	EPI_ISL_5048811	EPI_ISL_12974492	EPI_ISL_15434881	EPI_ISL_15434881	EPI_ISL_14974241	EPI_ISL_15268582	EPI_ISL_13273864	EPI_ISL_15187615	EPI_ISL_10966748	EPI_ISL_11405554
EPI_ISL_14778374	EPI_ISL_639947	EPI_ISL_730572	EPI_ISL_533234	EPI_ISL_1436733	EPI_ISL_4683878	EPI_ISL_4864883	EPI_ISL_7908954	EPI_ISL_5047508	EPI_ISL_12451075	EPI_ISL_15040284	EPI_ISL_15040284	EPI_ISL_15425237	EPI_ISL_13500888	EPI_ISL_14386866	EPI_ISL_15521607	EPI_ISL_11395287	EPI_ISL_1140814
EPI_ISL_450027	EPI_ISL_501287	EPI_ISL_559425	EPI_ISL_437963	EPI_ISL_1216658	EPI_ISL_3894457	EPI_ISL_5273657	EPI_ISL_7731459	EPI_ISL_7969077	EPI_ISL_11196596	EPI_ISL_15052011	EPI_ISL_15052011	EPI_ISL_15453131	EPI_ISL_15004500	EPI_ISL_14201805	EPI_ISL_15284611	EPI_ISL_13401681	EPI_ISL_11408779
EPI_ISL_444838	EPI_ISL_778754	EPI_ISL_559399	EPI_ISL_2412783	EPI_ISL_1217236	EPI_ISL_7046284	EPI_ISL_4046893	EPI_ISL_6234166	EPI_ISL_7905501	EPI_ISL_12331188	EPI_ISL_14512311	EPI_ISL_14512311	EPI_ISL_15351206	EPI_ISL_15001695	EPI_ISL_15412044	EPI_ISL_14735940	EPI_ISL_12469869	EPI_ISL_1142344
EPI_ISL_451474	EPI_ISL_778752	EPI_ISL_614519	EPI_ISL_1882796	EPI_ISL_1640275	EPI_ISL_2359293	EPI_ISL_4085816	EPI_ISL_5638753	EPI_ISL_6928755	EPI_ISL_13064541	EPI_ISL_14750846	EPI_ISL_14750846	EPI_ISL_15412661	EPI_ISL_14358750	EPI_ISL_14780370	EPI_ISL_15401226	EPI_ISL_13136310	EPI_ISL_11427006
EPI_ISL_450039	EPI_ISL_778772	EPI_ISL_622574	EPI_ISL_1025820	EPI_ISL_1495696	EPI_ISL_3196021	EPI_ISL_4855087	EPI_ISL_5884098	EPI_ISL_7956532	EPI_ISL_14134882	EPI_ISL_14494835	EPI_ISL_14494835	EPI_ISL_15492732	EPI_ISL_14213320	EPI_ISL_14806942	EPI_ISL_14638219	EPI_ISL_12648274	EPI_ISL_11462553
EPI_ISL_451803	EPI_ISL_1692809	EPI_ISL_614441	EPI_ISL_1885383	EPI_ISL_1438839	EPI_ISL_3879139	EPI_ISL_4217018	EPI_ISL_6306463	EPI_ISL_6869741	EPI_ISL_11979314	EPI_ISL_14472010	EPI_ISL_14472010	EPI_ISL_14560146	EPI_ISL_15524240	EPI_ISL_14807052	EPI_ISL_15503249	EPI_ISL_14127858	EPI_ISL_11488510
EPI_ISL_455567	EPI_ISL_778758	EPI_ISL_614788	EPI_ISL_1066733	EPI_ISL_1438948	EPI_ISL_2761597	EPI_ISL_2907806	EPI_ISL_6099243	EPI_ISL_5481298	EPI_ISL_12338323	EPI_ISL_15227022	EPI_ISL_15227022	EPI_ISL_15206946	EPI_ISL_14947206	EPI_ISL_15013490	EPI_ISL_14875985	EPI_ISL_14138068	EPI_ISL_1150095
EPI_ISL_444653	EPI_ISL_778788	EPI_ISL_618078	EPI_ISL_815684	EPI_ISL_1357030	EPI_ISL_2336899	EPI_ISL_3955775	EPI_ISL_6244248	EPI_ISL_6040412	EPI_ISL_12445213	EPI_ISL_15316102	EPI_ISL_15316102	EPI_ISL_15356259	EPI_ISL_14926832	EPI_ISL_15013491	EPI_ISL_15499194	EPI_ISL_12627522	EPI_ISL_1151903
EPI_ISL_455361	EPI_ISL_778768	EPI_ISL_617997	EPI_ISL_713785	EPI_ISL_1808221	EPI_ISL_2760116	EPI_ISL_3250282	EPI_ISL_3641411	EPI_ISL_10166757	EPI_ISL_11599382	EPI_ISL_15129614	EPI_ISL_15129614	EPI_ISL_14702413	EPI_ISL_15031997	EPI_ISL_15434848	EPI_ISL_14963012	EPI_ISL_14108473	EPI_ISL_11519446
EPI_ISL_454440	EPI_ISL_553624	EPI_ISL_617962	EPI_ISL_1882554	EPI_ISL_1054186	EPI_ISL_2811071	EPI_ISL_3380906	EPI_ISL_5274139	EPI_ISL_10165782	EPI_ISL_12634614	EPI_ISL_14610909	EPI_ISL_14610909	EPI_ISL_15524172	EPI_ISL_14538129	EPI_ISL_15119088	EPI_ISL_14870727	EPI_ISL_14536023	EPI_ISL_11531624
EPI_ISL_447297	EPI_ISL_559738	EPI_ISL_617955	EPI_ISL_843656	EPI_ISL_1492368	EPI_ISL_2325280	EPI_ISL_4287818	EPI_ISL_4351665	EPI_ISL_10167264	EPI_ISL_13136344	EPI_ISL_14926121	EPI_ISL_14926121	EPI_ISL_14192490	EPI_ISL_15366905	EPI_ISL_15245925	EPI_ISL_15206470	EPI_ISL_12022732	EPI_ISL_1155114
EPI_ISL_444774	EPI_ISL_558555	EPI_ISL_617954	EPI_ISL_847512	EPI_ISL_1354451	EPI_ISL_2328174	EPI_ISL_3444247	EPI_ISL_6301273	EPI_ISL_10171484	EPI_ISL_12255762	EPI_ISL_14900710	EPI_ISL_14900710	EPI_ISL_15082952	EPI_ISL_15437251	EPI_ISL_15361737	EPI_ISL_14726330	EPI_ISL_12478620	EPI_ISL_11605985
EPI_ISL_2877300	EPI_ISL_556048	EPI_ISL_732562	EPI_ISL_1065366	EPI_ISL_1321429	EPI_ISL_2339043	EPI_ISL_3640202	EPI_ISL_5447670	EPI_ISL_5452972	EPI_ISL_12299726	EPI_ISL_15343019	EPI_ISL_15343019	EPI_ISL_15168159	EPI_ISL_15512421	EPI_ISL_15491654	EPI_ISL_15471939	EPI_ISL_13217337	EPI_ISL_11609603
EPI_ISL_420051	EPI_ISL_537258	EPI_ISL_589557	EPI_ISL_712758	EPI_ISL_1349728	EPI_ISL_1343388	EPI_ISL_4099622	EPI_ISL_6351533	EPI_ISL_7819769	EPI_ISL_12594572	EPI_ISL_13840331	EPI_ISL_13840331	EPI_ISL_15401744	EPI_ISL_14976958	EPI_ISL_14505931	EPI_ISL_15361422	EPI_ISL_9869511	EPI_ISL_11615026
EPI_ISL_2872335	EPI_ISL_554136	EPI_ISL_490762	EPI_ISL_1865194	EPI_ISL_1154335	EPI_ISL_1755869	EPI_ISL_2487679	EPI_ISL_8236882	EPI_ISL_7296391	EPI_ISL_12954093	EPI_ISL_14486415	EPI_ISL_14486415	EPI_ISL_14121689	EPI_ISL_15267294	EPI_ISL_15055036	EPI_ISL_15504196	EPI_ISL_11305576	EPI_ISL_11620707
EPI_ISL_2790704	EPI_ISL_556016	EPI_ISL_474202	EPI_ISL_748974	EPI_ISL_1747507	EPI_ISL_736075	EPI_ISL_4404219	EPI_ISL_7841997	EPI_ISL_7188057	EPI_ISL_13643998	EPI_ISL_15366868	EPI_ISL_15366868	EPI_ISL_15502724	EPI_ISL_14973888	EPI_ISL_15357096	EPI_ISL_15166739	EPI_ISL_11282862	EPI_ISL_11628320
EPI_ISL_805869	EPI_ISL_557628	EPI_ISL_444402	EPI_ISL_1883400	EPI_ISL_1491154	EPI_ISL_1415545	EPI_ISL_2937238	EPI_ISL_4452682	EPI_ISL_7685258	EPI_ISL_12953380	EPI_ISL_15502739	EPI_ISL_15502739	EPI_ISL_14777126	EPI_ISL_14942006	EPI_ISL_15531873	EPI_ISL_14351217	EPI_ISL_13136559	EPI_ISL_11636463
EPI_ISL_804916	EPI_ISL_558499	EPI_ISL_448416	EPI_ISL_714682	EPI_ISL_1888182	EPI_ISL_1345617	EPI_ISL_2815032	EPI_ISL_7396312	EPI_ISL_7585578	EPI_ISL_13431739	EPI_ISL_15031004	EPI_ISL_15031004	EPI_ISL_15237128	EPI_ISL_15037836	EPI_ISL_14855620	EPI_ISL_14416919	EPI_ISL_11491201	EPI_ISL_1166944
EPI_ISL_2691719	EPI_ISL_552958	EPI_ISL_449065	EPI_ISL_668933	EPI_ISL_1873519	EPI_ISL_1082834	EPI_ISL_2457693	EPI_ISL_6149452	EPI_ISL_7348201	EPI_ISL_12550564	EPI_ISL_15030992	EPI_ISL_15030992	EPI_ISL_15000454	EPI_ISL_14730684	EPI_ISL_14941726	EPI_ISL_15370587	EPI_ISL_12768526	EPI_ISL_11681700
EPI_ISL_571371	EPI_ISL_540728	EPI_ISL_457562	EPI_ISL_793003	EPI_ISL_1882936	EPI_ISL_2325432	EPI_ISL_4802555	EPI_ISL_3310733	EPI_ISL_6674233	EPI_ISL_13144634	EPI_ISL_15032077	EPI_ISL_15032077	EPI_ISL_15072317	EPI_ISL_15361348	EPI_ISL_14776571	EPI_ISL_15453012	EPI_ISL_13401359	EPI_ISL_11683082
EPI_ISL_571620	EPI_ISL_535061	EPI_ISL_457488	EPI_ISL_555055	EPI_ISL_1124867	EPI_ISL_3198920	EPI_ISL_4069250	EPI_ISL_2606061	EPI_ISL_7958455	EPI_ISL_14120925	EPI_ISL_15048488	EPI_ISL_15048488	EPI_ISL_15462905	EPI_ISL_15510818	EPI_ISL_15272519	EPI_ISL_15284676	EPI_ISL_12933168	EPI_ISL_11688379
EPI_ISL_604541	EPI_ISL_566082	EPI_ISL_535904	EPI_ISL_490740	EPI_ISL_1889026	EPI_ISL_3193925	EPI_ISL_4598974	EPI_ISL_6795914	EPI_ISL_6875234	EPI_ISL_12947165	EPI_ISL_15295468	EPI_ISL_15295468	EPI_ISL_15097125	EPI_ISL_15193568	EPI_ISL_14774221	EPI_ISL_15135938	EPI_ISL_12906942	EPI_ISL_11693408
EPI_ISL_571214	EPI_ISL_480756	EPI_ISL_1111096	EPI_ISL_474077	EPI_ISL_1865179	EPI_ISL_2454991	EPI_ISL_4524191	EPI_ISL_5840719	EPI_ISL_8106890	EPI_ISL_14117430	EPI_ISL_14807052	EPI_ISL_14807052	EPI_ISL_15399007	EPI_ISL_14264860	EPI_ISL_14438428	EPI_ISL_15113526	EPI_ISL_11185300	EPI_ISL_1170410
EPI_ISL_604038	EPI_ISL_480701	EPI_ISL_556989	EPI_ISL_474075	EPI_ISL_1888238	EPI_ISL_2932062	EPI_ISL_4786359	EPI_ISL_6819206	EPI_ISL_9293573	EPI_ISL_13205109	EPI_ISL_14806967	EPI_ISL_14806967	EPI_ISL_15125567	EPI_ISL_14838271	EPI_ISL_13853886	EPI_ISL_15128184	EPI_ISL_12710104	EPI_ISL_11710502
EPI_ISL_422650	EPI_ISL_693568	EPI_ISL_556513	EPI_ISL_473198	EPI_ISL_1872837	EPI_ISL_3030830	EPI_ISL_5046903	EPI_ISL_3126033	EPI_ISL_6294933	EPI_ISL_14110017	EPI_ISL_14162567	EPI_ISL_14162567	EPI_ISL_14709274	EPI_ISL_15471915	EPI_ISL_14416048	EPI_ISL_14962785	EPI_ISL_12863203	EPI_ISL_11715508
EPI_ISL_424496	EPI_ISL_559187	EPI_ISL_553766	EPI_ISL_489046	EPI_ISL_1066326	EPI_ISL_10130922	EPI_ISL_3361068	EPI_ISL_4314732	EPI_ISL_6871885	EPI_ISL_13234738	EPI_ISL_15068559	EPI_ISL_15068559	EPI_ISL_15532494	EPI_ISL_15190856	EPI_ISL_15137190	EPI_ISL_15227000	EPI_ISL_12721462	EPI_ISL_11716171
EPI_ISL_631998	EPI_ISL_2734172	EPI_ISL_558968	EPI_ISL_517346	EPI_ISL_1065209	EPI_ISL_10130130	EPI_ISL_4132023	EPI_ISL_6140457	EPI_ISL_8288777	EPI_ISL_13212758	EPI_ISL_14660932	EPI_ISL_14660932	EPI_ISL_14900272	EPI_ISL_15417377	EPI_ISL_15203334	EPI_ISL_15266929	EPI_ISL_11659222	EPI_ISL_1171914
EPI_ISL_447306	EPI_ISL_841898	EPI_ISL_580697	EPI_ISL_547505	EPI_ISL_1880019	EPI_ISL_1084476	EPI_ISL_3042515	EPI_ISL_6142008	EPI_ISL_8171123	EPI_ISL_14114351	EPI_ISL_13714924	EPI_ISL_13714924	EPI_ISL_15218467	EPI_ISL_15502570	EPI_ISL_14916972	EPI_ISL_15104174	EPI_ISL_12981933	EPI_ISL_11723756
EPI_ISL_447282	EPI_ISL_2675250	EPI_ISL_553698	EPI_ISL_432716	EPI_ISL_1065684	EPI_ISL_1343091	EPI_ISL_2997596	EPI_ISL_6323093	EPI_ISL_6007144	EPI_ISL_13512585	EPI_ISL_14694164	EPI_ISL_14694164	EPI_ISL_13585733	EPI_ISL_15429575	EPI_ISL_15024810	EPI_ISL_14486136	EPI_ISL_11129520	EPI_ISL_11726803
EPI_ISL_775937	EPI_ISL_816165	EPI_ISL_433707	EPI_ISL_937544	EPI_ISL_1232321	EPI_ISL_799873	EPI_ISL_4098698	EPI_ISL_6757906	EPI_ISL_6219508	EPI_ISL_13213324	EPI_ISL_14420202	EPI_ISL_14420202	EPI_ISL_14992251	EPI_ISL_14646138	EPI_ISL_15128068	EPI_ISL_14667552	EPI_ISL_13724843	EPI_ISL_11728767
EPI_ISL_614534	EPI_ISL_13599121	EPI_ISL_487719	EPI_ISL_557987	EPI_ISL_1591193	EPI_ISL_1334173	EPI_ISL_3444614	EPI_ISL_7576646	EPI_ISL_7969188	EPI_ISL_14107831	EPI_ISL_14420360	EPI_ISL_14420360	EPI_ISL_15449833	EPI_ISL_14646295	EPI_ISL_14832066	EPI_ISL_15385438	EPI_ISL_13230229	EPI_ISL_11739458
EPI_ISL_427248	EPI_ISL_13599123	EPI_ISL_449019	EPI_ISL_558608	EPI_ISL_2380365	EPI_ISL_1326518	EPI_ISL_3563640	EPI_ISL_7757787	EPI_ISL_9392391	EPI_ISL_12947630	EPI_ISL_15385526	EPI_ISL_15385526	EPI_ISL_15155288	EPI_ISL_14755492	EPI_ISL_14778181	EPI_ISL_14575028	EPI_ISL_13560385	EPI_ISL_11749959
EPI_ISL_613426	EPI_ISL_1027662	EPI_ISL_497401	EPI_ISL_533080	EPI_ISL_2420530	EPI_ISL_2374253	EPI_ISL_2974887	EPI_ISL_7862917	EPI_ISL_5992019	EPI_ISL_12704071	EPI_ISL_14656296	EPI_ISL_14656296	EPI_ISL_15500109	EPI_ISL_15292005	EPI_ISL_14404787	EPI_ISL_14573970	EPI_ISL_12048993	EPI_ISL_11759644
EPI_ISL_447711	EPI_ISL_2732190	EPI_ISL_497553	EPI_ISL_698558	EPI_ISL_1371090	EPI_ISL_2134761	EPI_ISL_3170929	EPI_ISL_6876856	EPI_ISL_10620044	EPI_ISL_14129161	EPI_ISL_14788589	EPI_ISL_14788589	EPI_ISL_15450089	EPI_ISL_14541099	EPI_ISL_15054332	EPI_ISL_14812053	EPI_ISL_12526345	EPI_ISL_11769737
EPI_ISL_684375	EPI_ISL_2738564	EPI_ISL_509103	EPI_ISL_455125	EPI_ISL_1360711	EPI_ISL_2482763	EPI_ISL_3107029	EPI_ISL_2903678	EPI_ISL_7816466	EPI_ISL_12949173	EPI_ISL_14300367	EPI_ISL_14300367	EPI_ISL_15523664	EPI_ISL_15428868	EPI_ISL_14855343	EPI_ISL_14413176	EPI_ISL_12117851	EPI_ISL_11785881
EPI_ISL_424299	EPI_ISL_2713070	EPI_ISL_1034711	EPI_ISL_500695	EPI_ISL_1124251	EPI_ISL_3877187	EPI_ISL_2925345	EPI_ISL_5976977	EPI_ISL_7014321	EPI_ISL_12950886	EPI_ISL_14512680	EPI_ISL_14512680	EPI_ISL_15144423	EPI_ISL_15504407	EPI_ISL_14632463	EPI_ISL_14831851	EPI_ISL_12917932	EPI_ISL_11788354
EPI_ISL_614607	EPI_ISL_864861	EPI_ISL_718288	EPI_ISL_524032	EPI_ISL_1126114	EPI_ISL_9982608	EPI_ISL_3079224	EPI_ISL_5961772	EPI_ISL_8075501	EPI_ISL_13216836	EPI_ISL_15152847	EPI_ISL_15152847	EPI_ISL_13713407	EPI_ISL_15068930	EPI_ISL_15219696	EPI_ISL_14874538	EPI_ISL_11305849	EPI_ISL_11794117
EPI_ISL_429510	EPI_ISL_741699	EPI_ISL_718294	EPI_ISL_784395	EPI_ISL_2002135	EPI_ISL_1273998	EPI_ISL_2640822	EPI_ISL_8041500	EPI_ISL_6018688	EPI_ISL_12627710	EPI_ISL_14413176	EPI_ISL_14413176	EPI_ISL_14502868	EPI_ISL_15315219	EPI_ISL_15530297	EPI_ISL_14690882	EPI_ISL_11309293	EPI_ISL_1181035
EPI_ISL_428924	EPI_ISL_759865	EPI_ISL_718290	EPI_ISL_531957	EPI_ISL_1899052	EPI_ISL_2259061	EPI_ISL_2552937	EPI_ISL_10171675	EPI_ISL_8274426	EPI_ISL_13402463	EPI_ISL_15218194	EPI_ISL_15218194	EPI_ISL_14918316	EPI_ISL_15346165	EPI_ISL_15260088	EPI_ISL_13904350	EPI_ISL_10414488	EPI_ISL_1183499
EPI_ISL_427540	EPI_ISL_977395	EPI_ISL_718299	EPI_ISL_739361	EPI_ISL_1729831	EPI_ISL_2192285	EPI_ISL_4356448	EPI_ISL_10163442	EPI_ISL_7142230	EPI_ISL_13497435	EPI_ISL_15431188	EPI_ISL_15431188	EPI_ISL_15200570	EPI_ISL_14989950	EPI_ISL_15323962	EPI_ISL_15524509	EPI_ISL_10463317	EPI_ISL_1183896
EPI_ISL_421623	EPI_ISL_1859447	EPI_ISL_718304	EPI_ISL_583223	EPI_ISL_1890963	EPI_ISL_2605114	EPI_ISL_4802134	EPI_ISL_5973394	EPI_ISL_10252537	EPI_ISL_14117770	EPI_ISL_14834851	EPI_ISL_14834851	EPI_ISL_14946303	EPI_ISL_14095708	EPI_ISL_15078460	EPI_ISL_15301549	EPI_ISL_11272059	EPI_ISL_11858425
EPI_ISL_426466	EPI_ISL_569783	EPI_ISL_718301	EPI_ISL_1627048	EPI_ISL_1885344	EPI_ISL_2474806	EPI_ISL_3221918	EPI_ISL_7398043	EPI_ISL_9071534	EPI_ISL_12868420	EPI_ISL_14717141	EPI_ISL_14717141	EPI_ISL_13443126	EPI_ISL_15383205	EPI_ISL_14519162	EPI_ISL_15154821	EPI_ISL_10478474	EPI_ISL_11863150
EPI_ISL_426467	EPI_ISL_603182	EPI_ISL_930843	EPI_ISL_672376	EPI_ISL_1335524	EPI_ISL_2293579	EPI_ISL_3088271	EPI_ISL_4145633	EPI_ISL_11374945	EPI_ISL_14113714	EPI_ISL_14853756	EPI_ISL_14853756	EPI_ISL_13608885	EPI_ISL_14735100	EPI_ISL_15132119	EPI_ISL_15203416	EPI_ISL_12480066	EPI_ISL_11863842
EPI_ISL_604282	EPI_ISL_486262	EPI_ISL_2106732	EPI_ISL_739083	EPI_ISL_1588694	EPI_ISL_5649417	EPI_ISL_3470823	EPI_ISL_7540781	EPI_ISL_7806119	EPI_ISL_11083801	EPI_ISL_14390847	EPI_ISL_14390847	EPI_ISL_15271255	EPI_ISL_14732586	EPI_ISL_14644284	EPI_ISL_14967600	EPI_ISL_12441970	EPI_ISL_11873930
EPI_ISL_1111113	EPI_ISL_486168	EPI_ISL_631385	EPI_ISL_576867	EPI_ISL_1275863	EPI_ISL_5801541	EPI_ISL_4404575	EPI_ISL_4318947	EPI_ISL_6914492	EPI_ISL_12127685	EPI_ISL_14823161	EPI_ISL_14823161	EPI_ISL_15495595	EPI_ISL_15401409	EPI_ISL_15266294	EPI_ISL_14152592	EPI_ISL_12552271	EPI_ISL_1190269
EPI_ISL_428892	EPI_ISL_572079	EPI_ISL_804446	EPI_ISL_457086	EPI_ISL_2002106	EPI_ISL_1966564	EPI_ISL_2608197	EPI_ISL_5996689	EPI_ISL_7789064	EPI_ISL_14118728	EPI_ISL_15431746	EPI_ISL_15431746	EPI_ISL_14735921	EPI_ISL_14520337	EPI_ISL_15401025	EPI_ISL_14762769	EPI_ISL_11517699	EPI_ISL_11902928
EPI_ISL_12158884	EPI_ISL_856889	EPI_ISL_15422572	EPI_ISL_448695	EPI_ISL_1689279	EPI_ISL_1830327	EPI_ISL_2730759	EPI_ISL_8166484	EPI_ISL_4976062	EPI_ISL_14129563	EPI_ISL_14512343	EPI_ISL_14512343	EPI_ISL_15407279	EPI_ISL_13796509	EPI_ISL_15188665	EPI_ISL_15177770	EPI_ISL_12442185	EPI_ISL_11902988
EPI_ISL_941299	EPI_ISL_698190	EPI_ISL_13105102	EPI_ISL_534976	EPI_ISL_1808665	EPI_ISL_918870	EPI_ISL_2554667	EPI_ISL_2446789	EPI_ISL_3226296	EPI_ISL_12236974	EPI_ISL_13659196	EPI_ISL_13659196	EPI_ISL_15206909	EPI_ISL_15155335	EPI_ISL_14339956	EPI_ISL_14743025	EPI_ISL_11078847	EPI_ISL_1190957
EPI_ISL_678360	EPI_ISL_698189	EPI_ISL_511131	EPI_ISL_550184	EPI_ISL_2324204	EPI_ISL_1862276	EPI_ISL_2353875	EPI_ISL_5025986	EPI_ISL_4088831	EPI_ISL_12211748	EPI_ISL_13635822	EPI_ISL_13635822	EPI_ISL_15431766	EPI_ISL_14873258	EPI_ISL_15383113	EPI_ISL_15353647	EPI_ISL_12501156	EPI_ISL_11942162
EPI_ISL_890870	EPI_ISL_698191	EPI_ISL_456362	EPI_ISL_549474	EPI_ISL_1382462	EPI_ISL_1022738	EPI_ISL_4454198	EPI_ISL_5456605	EPI_ISL_4579519	EPI_ISL_11447352	EPI_ISL_14843185	EPI_ISL_14843185	EPI_ISL_15324456	EPI_ISL_15504425	EPI_ISL_15401473	EPI_ISL_15265360	EPI_ISL_12322202	EPI_ISL_11953322
EPI_ISL_890558	EPI_ISL_698184	EPI_ISL_729847	EPI_ISL_657284	EPI_ISL_1877797	EPI_ISL_2416257	EPI_ISL_4012517	EPI_ISL_2456940	EPI_ISL_3027266	EPI_ISL_11693900	EPI_ISL_15519793	EPI_ISL_15519793	EPI_ISL_14164871	EPI_ISL_14966611	EPI_ISL_14730606	EPI_ISL_15057919	EPI_ISL_11006541	EPI_ISL_1196197
EPI_ISL_15026572	EPI_ISL_698186	EPI_ISL_8904254	EPI_ISL_683485	EPI_ISL_1875373	EPI_ISL_1865090	EPI_ISL_4215779	EPI_ISL_2552561	EPI_ISL_6675147	EPI_ISL_10529444	EPI_ISL_15349146	EPI_ISL_15349146	EPI_ISL_15527646	EPI_ISL_15377484	EPI_ISL_15400699	EPI_ISL_15529974	EPI_ISL_12114407	EPI_ISL_11965005
EPI_ISL_15026467	EPI_ISL_698185	EPI_ISL_1183343	EPI_ISL_769101	EPI_ISL_1023509	EPI_ISL_2297106	EPI_ISL_2974711	EPI_ISL_2718362	EPI_ISL_7517748	EPI_ISL_12723913	EPI_ISL_15209142	EPI_ISL_15209142	EPI_ISL_15432460	EPI_ISL_14714165	EPI_ISL_14347822	EPI_ISL_14446828	EPI_ISL_12115101	EPI_ISL_11966737
EPI_ISL_475628	EPI_ISL_698188	EPI_ISL_432316	EPI_ISL_704723	EPI_ISL_1880798	EPI_ISL_1894560	EPI_ISL_4526756	EPI_ISL_2568358	EPI_ISL_7488455	EPI_ISL_13235229	EPI_ISL_14423591	EPI_ISL_14423591	EPI_ISL_14643009	EPI_ISL_15167928	EPI_ISL_14444218	EPI_ISL_14741858	EPI_ISL_12204752	EPI_ISL_11973196
EPI_ISL_644699	EPI_ISL_698187	EPI_ISL_558909	EPI_ISL_702160	EPI_ISL_1588551	EPI_ISL_844737	EPI_ISL_4898180	EPI_ISL_4527777	EPI_ISL_7717910	EPI_ISL_11507179	EPI_ISL_14884510	EPI_ISL_14884510	EPI_ISL_14512311	EPI_ISL_15402023	EPI_ISL_15082516	EPI_ISL_14486065	EPI_ISL_12104657	EPI_ISL_11983817
EPI_ISL_518896	EPI_ISL_533425	EPI_ISL_474012	EPI_ISL_622890	EPI_ISL_1234463	EPI_ISL_1033278	EPI_ISL_3444475	EPI_ISL_5450897	EPI_ISL_8746249	EPI_ISL_12168257	EPI_ISL_15267741	EPI_ISL_15267741	EPI_ISL_15221345	EPI_ISL_15219907	EPI_ISL_14732004	EPI_ISL_15260496	EPI_ISL_11477580	EPI_ISL_1198724
EPI_ISL_507930	EPI_ISL_473318	EPI_ISL_776385	EPI_ISL_709817	EPI_ISL_1621573	EPI_ISL_2126029	EPI_ISL_3955778	EPI_ISL_3739291	EPI_ISL_8142020	EPI_ISL_11654892	EPI_ISL_14949997	EPI_ISL_14949997	EPI_ISL_14148729	EPI_ISL_15517072	EPI_ISL_15150440	EPI_ISL_14296052	EPI_ISL_15204966	EPI_ISL_12002609
EPI_ISL_571547	EPI_ISL_4418205	EPI_ISL_574390	EPI_ISL_573033	EPI_ISL_1870055	EPI_ISL_1309166	EPI_ISL_3978964	EPI_ISL_2624837	EPI_ISL_8288596	EPI_ISL_11665318	EPI_ISL_14255173	EPI_ISL_14255173	EPI_ISL_15425694	EPI_ISL_14455516	EPI_ISL_14339870	EPI_ISL_14075574	EPI_ISL_12698423	EPI_ISL_12008968
EPI_ISL_676787	EPI_ISL_461580	EPI_ISL_729986	EPI_ISL_7356818	EPI_ISL_1669677	EPI_ISL_1465948	EPI_ISL_2902099	EPI_ISL_5997420	EPI_ISL_5448845	EPI_ISL_11918954	EPI_ISL_15492012	EPI_ISL_15492012	EPI_ISL_15455592	EPI_ISL_15081341	EPI_ISL_14644446	EPI_ISL_15383249	EPI_ISL_11429616	EPI_ISL_1201100
EPI_ISL_444650	EPI_ISL_481255	EPI_ISL_556434	EPI_ISL_448754	EPI_ISL_1965585	EPI_ISL_2363574	EPI_ISL_4320571	EPI_ISL_3027060	EPI_ISL_8622975	EPI_ISL_12882138	EPI_ISL_13696360	EPI_ISL_13696360	EPI_ISL_15529233	EPI_ISL_15155937	EPI_ISL_15438602	EPI_ISL_15130834	EPI_ISL_13146592	EPI_ISL_12020524
EPI_ISL_956096	EPI_ISL_533385	EPI_ISL_11758994	EPI_ISL_478862	EPI_ISL_1965588	EPI_ISL_1033302	EPI_ISL_4142829	EPI_ISL_4525641	EPI_ISL_7760449	EPI_ISL_13307208	EPI_ISL_14694294	EPI_ISL_14694294	EPI_ISL_15282101	EPI_ISL_14390482	EPI_ISL_15385989	EPI_ISL_15161927	EPI_ISL_13575248	EPI_ISL_12024415
EPI_ISL_458216	EPI_ISL_507121	EPI_ISL_11799808	EPI_ISL_534843	EPI_ISL_1819010	EPI_ISL_1044463	EPI_ISL_4143077	EPI_ISL_7536522	EPI_ISL_6359341	EPI_ISL_12010600	EPI_ISL_14277706	EPI_ISL_14277706	EPI_ISL_15088778	EPI_ISL_15382783	EPI_ISL_15522206	EPI_ISL_15328986	EPI_ISL_12586492	EPI_ISL_1202560
EPI_ISL_525591	EPI_ISL_479699	EPI_ISL_11799810	EPI_ISL_1311738	EPI_ISL_1903991	EPI_ISL_2120605	EPI_ISL_4216093	EPI_ISL_7343786	EPI_ISL_6223807	EPI_ISL_12749342	EPI_ISL_14274551	EPI_ISL_14274551	EPI_ISL_14808689	EPI_ISL_14645325	EPI_ISL_14743772	EPI_ISL_15126329	EPI_ISL_12030219	EPI_ISL_1202611
EPI_ISL_604382	EPI_ISL_13279795	EPI_ISL_13677249	EPI_ISL_744258	EPI_ISL_1327118	EPI_ISL_1631753	EPI_ISL_4213316	EPI_ISL_7798571	EPI_ISL_6807474	EPI_ISL_11447138	EPI_ISL_14325025	EPI_ISL_14325025	EPI_ISL_15359845	EPI_ISL_15533907	EPI_ISL_14580725	EPI_ISL_14652558	EPI_ISL_12803603	EPI_ISL_12044551
EPI_ISL_604092	EPI_ISL_561022	EPI_ISL_746283	EPI_ISL_905656	EPI_ISL_1033152	EPI_ISL_2427347	EPI_ISL_3498158	EPI_ISL_2936029	EPI_ISL_6871808	EPI_ISL_11182300	EPI_ISL_14655015	EPI_ISL_14655015	EPI_ISL_15156022	EPI_ISL_14702222	EPI_ISL_15233092	EPI_ISL_14647987	EPI_ISL_12860521	EPI_ISL_12053430
EPI_ISL_571518	EPI_ISL_471163	EPI_ISL_13679839	EPI_ISL_770750	EPI_ISL_1468065	EPI_ISL_2021969	EPI_ISL_2994205	EPI_ISL_7528415	EPI_ISL_5254925	EPI_ISL_11699655	EPI_ISL_14538436	EPI_ISL_14538436	EPI_ISL_15075064	EPI_ISL_14860852	EPI_ISL_15251781	EPI_ISL_15142211	EPI_ISL_12303773	EPI_ISL_12057686
EPI_ISL_571999	EPI_ISL_451716	EPI_ISL_13594549	EPI_ISL_734964	EPI_ISL_1898380	EPI_ISL_797824	EPI_ISL_2916650	EPI_ISL_3765181	EPI_ISL_7958462	EPI_ISL_11432015	EPI_ISL_14587350	EPI_ISL_14587350	EPI_ISL_15001648	EPI_ISL_15234329	EPI_ISL_14431231	EPI_ISL_14998826	EPI_ISL_11379429	EPI_ISL_12058998
EPI_ISL_632138	EPI_ISL_492735	EPI_ISL_11758998	EPI_ISL_739733	EPI_ISL_1439824	EPI_ISL_1290239	EPI_ISL_5401802	EPI_ISL_7203783	EPI_ISL_5273048	EPI_ISL_13364448	EPI_ISL_14486031	EPI_ISL_14486031	EPI_ISL_15517539	EPI_ISL_14641285	EPI_ISL_13773270	EPI_ISL_14538072	EPI_ISL_11603686	EPI_ISL_12059010
EPI_ISL_571627	EPI_ISL_981249	EPI_ISL_1323226	EPI_ISL_2595912	EPI_ISL_1152023	EPI_ISL_1497719	EPI_ISL_5887907	EPI_ISL_6868127	EPI_ISL_5096436	EPI_ISL_12284052	EPI_ISL_13436345	EPI_ISL_13436345	EPI_ISL_15323422	EPI_ISL_14541286	EPI_ISL_14921934	EPI_ISL_14855536	EPI_ISL_14157781	EPI_ISL_12059125
EPI_ISL_571132	EPI_ISL_2565138	EPI_ISL_790317	EPI_ISL_888755	EPI_ISL_1607324	EPI_ISL_1718529	EPI_ISL_4740520	EPI_ISL_6139215	EPI_ISL_6918852	EPI_ISL_10627496	EPI_ISL_14973455	EPI_ISL_14973455	EPI_ISL_15530305	EPI_ISL_14135896	EPI_ISL_15167167	EPI_ISL_15186962	EPI_ISL_11597549	EPI_ISL_12082947
EPI_ISL_582347	EPI_ISL_2565132	EPI_ISL_524714	EPI_ISL_693627	EPI_ISL_1676749	EPI_ISL_1108143	EPI_ISL_2706107	EPI_ISL_7026401	EPI_ISL_4898563	EPI_ISL_11731803	EPI_ISL_14546035	EPI_ISL_14546035	EPI_ISL_15370659	EPI_ISL_14445030	EPI_ISL_15188619	EPI_ISL_15119469	EPI_ISL_11038593	EPI_ISL_12092973
EPI_ISL_434906	EPI_ISL_2883652	EPI_ISL_569867	EPI_ISL_5914546	EPI_ISL_1008172	EPI_ISL_1848917	EPI_ISL_3762958	EPI_ISL_7478735	EPI_ISL_7345358	EPI_ISL_12067544	EPI_ISL_14481549	EPI_ISL_14481549	EPI_ISL_15518375	EPI_ISL_14444969	EPI_ISL_14933702	EPI_ISL_14909780	EPI_ISL_11286698	EPI_ISL_12097005
EPI_ISL_427184	EPI_ISL_2562919	EPI_ISL_14688773	EPI_ISL_463616	EPI_ISL_1351633	EPI_ISL_2449001	EPI_ISL_2816966	EPI_ISL_3454970	EPI_ISL_5452117	EPI_ISL_12811707	EPI_ISL_15189609	EPI_ISL_15189609	EPI_ISL_15283667	EPI_ISL_14742231	EPI_ISL_14642207	EPI_ISL_14855342	EPI_ISL_11604782	EPI_ISL_1210087
EPI_ISL_460209	EPI_ISL_2565114	EPI_ISL_460091	EPI_ISL_2791048	EPI_ISL_1391286	EPI_ISL_1343223	EPI_ISL_2972491	EPI_ISL_6217929	EPI_ISL_4753313	EPI_ISL_11121574	EPI_ISL_14949855	EPI_ISL_14949855	EPI_ISL_15329916	EPI_ISL_15280854	EPI_ISL_14992873	EPI_ISL_15504456	EPI_ISL_11046546	EPI_ISL_12128222
EPI_ISL_2425969	EPI_ISL_2562952	EPI_ISL_457699	EPI_ISL_806920	EPI_ISL_1588503	EPI_ISL_799271	EPI_ISL_3664647	EPI_ISL_6835654	EPI_ISL_6874093	EPI_ISL_11989525	EPI_ISL_15280977	EPI_ISL_15280977	EPI_ISL_14949460	EPI_ISL_15295927	EPI_ISL_14524141	EPI_ISL_15415946	EPI_ISL_10481399	EPI_ISL_1213160
EPI_ISL_11168737	EPI_ISL_2565125	EPI_ISL_753845	EPI_ISL_576463	EPI_ISL_1604140	EPI_ISL_1414531	EPI_ISL_3103764	EPI_ISL_2863360	EPI_ISL_7574526	EPI_ISL_12920649	EPI_ISL_15055026	EPI_ISL_15055026	EPI_ISL_15510938	EPI_ISL_15138922	EPI_ISL_15188503	EPI_ISL_15406814	EPI_ISL_14157894	EPI_ISL_12149553
EPI_ISL_604173	EPI_ISL_2565112	EPI_ISL_486659	EPI_ISL_495717	EPI_ISL_1420360	EPI_ISL_937789	EPI_ISL_3167551	EPI_ISL_5833582	EPI_ISL_6106627	EPI_ISL_12195649	EPI_ISL_15193741	EPI_ISL_15193741	EPI_ISL_14619941	EPI_ISL_13271386	EPI_ISL_15512770	EPI_ISL_15189616	EPI_ISL_12023110	EPI_ISL_1216297
EPI_ISL_604519	EPI_ISL_2883657	EPI_ISL_476559	EPI_ISL_463649	EPI_ISL_1865054	EPI_ISL_1699450	EPI_ISL_2807732	EPI_ISL_7199735	EPI_ISL_7013552	EPI_ISL_10413440	EPI_ISL_13460496	EPI_ISL_13460496	EPI_ISL_15231765	EPI_ISL_14280784	EPI_ISL_13592676	EPI_ISL_14882774	EPI_ISL_11583470	EPI_ISL_12164476
EPI_ISL_7617820	EPI_ISL_2883751	EPI_ISL_486920	EPI_ISL_495966	EPI_ISL_1859859	EPI_ISL_2665867	EPI_ISL_2607166	EPI_ISL_4353764	EPI_ISL_6497578	EPI_ISL_11198710	EPI_ISL_13732896	EPI_ISL_13732896	EPI_ISL_15144313	EPI_ISL_14942016	EPI_ISL_14868436	EPI_ISL_15467407	EPI_ISL_12332855	EPI_ISL_12178292
EPI_ISL_468577	EPI_ISL_2883750	EPI_ISL_486925	EPI_ISL_463557	EPI_ISL_1023942	EPI_ISL_2302245	EPI_ISL_3441510	EPI_ISL_10164934	EPI_ISL_6007143	EPI_ISL_11270999	EPI_ISL_14776931	EPI_ISL_14776931	EPI_ISL_15209215	EPI_ISL_14774493	EPI_ISL_14825806	EPI_ISL_15056736	EPI_ISL_12359885	EPI_ISL_12181916
EPI_ISL_471178	EPI_ISL_2883718	EPI_ISL_417447	EPI_ISL_596341	EPI_ISL_5288848	EPI_ISL_1697997	EPI_ISL_4217094	EPI_ISL_7972842	EPI_ISL_6358257	EPI_ISL_11509481	EPI_ISL_15064333	EPI_ISL_15064333	EPI_ISL_15376454	EPI_ISL_14826872	EPI_ISL_14156033	EPI_ISL_15471480	EPI_ISL_11635559	EPI_ISL_1219257
EPI_ISL_416655	EPI_ISL_2883708	EPI_ISL_412964	EPI_ISL_770677	EPI_ISL_1869586	EPI_ISL_1630388	EPI_ISL_3181810	EPI_ISL_8274767	EPI_ISL_6962926	EPI_ISL_11041534	EPI_ISL_15031325	EPI_ISL_15031325	EPI_ISL_15412482	EPI_ISL_13874748	EPI_ISL_15125095	EPI_ISL_14909969	EPI_ISL_11040566	EPI_ISL_12192995
EPI_ISL_1170392	EPI_ISL_2883656	EPI_ISL_422110	EPI_ISL_514950	EPI_ISL_1883004	EPI_ISL_1057569	EPI_ISL_3296303	EPI_ISL_3247956	EPI_ISL_7557805	EPI_ISL_11037261	EPI_ISL_15083099	EPI_ISL_15083099	EPI_ISL_15526333	EPI_ISL_12769205	EPI_ISL_13877780	EPI_ISL_14262023	EPI_ISL_15002715	EPI_ISL_1219333
EPI_ISL_632217	EPI_ISL_2883659	EPI_ISL_460090	EPI_ISL_2333127	EPI_ISL_1868808	EPI_ISL_993072	EPI_ISL_3763267	EPI_ISL_3726734	EPI_ISL_8041943	EPI_ISL_11636252	EPI_ISL_15064491	EPI_ISL_15064491	EPI_ISL_13573628	EPI_ISL_14941409	EPI_ISL_15499072	EPI_ISL_15233739	EPI_ISL_12775876	EPI_ISL_12195956
EPI_ISL_639786	EPI_ISL_2883715	EPI_ISL_548174	EPI_ISL_775459	EPI_ISL_1894069	EPI_ISL_1333801	EPI_ISL_2487689	EPI_ISL_3441902	EPI_ISL_6925262	EPI_ISL_11651790	EPI_ISL_13900933	EPI_ISL_13900933	EPI_ISL_15155853	EPI_ISL_15103250	EPI_ISL_15189314	EPI_ISL_13538314	EPI_ISL_13317911	EPI_ISL_12196817
EPI_ISL_631895	EPI_ISL_2883741	EPI_ISL_14689770	EPI_ISL_1820799	EPI_ISL_7195766	EPI_ISL_1256289	EPI_ISL_3108136	EPI_ISL_7197761	EPI_ISL_7582378	EPI_ISL_10469105	EPI_ISL_15343940	EPI_ISL_15343940	EPI_ISL_14870630	EPI_ISL_14939251	EPI_ISL_14877234	EPI_ISL_13767768	EPI_ISL_12249972	EPI_ISL_12208162
EPI_ISL_450033	EPI_ISL_2883722	EPI_ISL_14687983	EPI_ISL_2788624	EPI_ISL_965273	EPI_ISL_1101837	EPI_ISL_2700010	EPI_ISL_4895924	EPI_ISL_7677733	EPI_ISL_10414632	EPI_ISL_15409837	EPI_ISL_15409837	EPI_ISL_15037514	EPI_ISL_14444834	EPI_ISL_14447592	EPI_ISL_14353400	EPI_ISL_11118937	EPI_ISL_12211101
EPI_ISL_2425936	EPI_ISL_2883747	EPI_ISL_969787	EPI_ISL_590887	EPI_ISL_1066132	EPI_ISL_813148	EPI_ISL_2568004	EPI_ISL_5457671	EPI_ISL_7991184	EPI_ISL_12906882	EPI_ISL_14852386	EPI_ISL_14852386	EPI_ISL_13519005	EPI_ISL_14351171	EPI_ISL_14766289	EPI_ISL_15026201	EPI_ISL_12515413	EPI_ISL_12221884
EPI_ISL_775990	EPI_ISL_2883720	EPI_ISL_968623	EPI_ISL_2788630	EPI_ISL_2220827	EPI_ISL_730821	EPI_ISL_4362238	EPI_ISL_7625516	EPI_ISL_6223467	EPI_ISL_12911402	EPI_ISL_15031342	EPI_ISL_15031342	EPI_ISL_14554281	EPI_ISL_15218516	EPI_ISL_13849262	EPI_ISL_15160893	EPI_ISL_12113714	EPI_ISL_12233257
EPI_ISL_492122	EPI_ISL_2883710	EPI_ISL_970185	EPI_ISL_635183	EPI_ISL_1153178	EPI_ISL_885217	EPI_ISL_3789909	EPI_ISL_8068876	EPI_ISL_5449599	EPI_ISL_13713130	EPI_ISL_13573993	EPI_ISL_13573993	EPI_ISL_14595149	EPI_ISL_15142109	EPI_ISL_14252042	EPI_ISL_14741562	EPI_ISL_12274170	EPI_ISL_12236539
EPI_ISL_571855	EPI_ISL_2565181	EPI_ISL_970320	EPI_ISL_2333128	EPI_ISL_1033149	EPI_ISL_1489248	EPI_ISL_3775252	EPI_ISL_6150614	EPI_ISL_6876092	EPI_ISL_11339464	EPI_ISL_14448933	EPI_ISL_14448933	EPI_ISL_15468422	EPI_ISL_15351127	EPI_ISL_15425088	EPI_ISL_14436396	EPI_ISL_13645739	EPI_ISL_12238946
EPI_ISL_579574	EPI_ISL_2565136	EPI_ISL_14816273	EPI_ISL_2333209	EPI_ISL_1588525	EPI_ISL_1392702	EPI_ISL_4429337	EPI_ISL_6875868	EPI_ISL_5453564	EPI_ISL_12541820	EPI_ISL_14161040	EPI_ISL_14161040	EPI_ISL_14321538	EPI_ISL_15415289	EPI_ISL_15028799	EPI_ISL_15234717	EPI_ISL_12753735	EPI_ISL_12246053
EPI_ISL_571702	EPI_ISL_2565197	EPI_ISL_826147	EPI_ISL_635079	EPI_ISL_1588549	EPI_ISL_999520	EPI_ISL_3463592	EPI_ISL_5786725	EPI_ISL_6213607	EPI_ISL_12507279	EPI_ISL_15245254	EPI_ISL_15245254	EPI_ISL_15268031	EPI_ISL_14299494	EPI_ISL_13846993	EPI_ISL_14804433	EPI_ISL_12386678	EPI_ISL_12249038
EPI_ISL_515284	EPI_ISL_2565178	EPI_ISL_493617	EPI_ISL_635191	EPI_ISL_1583306	EPI_ISL_1653133	EPI_ISL_4262485	EPI_ISL_6772236	EPI_ISL_7540989	EPI_ISL_12442856	EPI_ISL_15187654	EPI_ISL_15187654	EPI_ISL_14772517	EPI_ISL_15240254	EPI_ISL_15347203	EPI_ISL_15493842	EPI_ISL_14190853	EPI_ISL_12272367
EPI_ISL_571464	EPI_ISL_2565111	EPI_ISL_5934913	EPI_ISL_619302	EPI_ISL_1281122	EPI_ISL_1005812	EPI_ISL_4233427	EPI_ISL_7020814	EPI_ISL_7512261	EPI_ISL_11423087	EPI_ISL_15189616	EPI_ISL_15189616	EPI_ISL_14377575	EPI_ISL_14970280	EPI_ISL_15308619	EPI_ISL_15081225	EPI_ISL_14190893	EPI_ISL_1227426
EPI_ISL_574825	EPI_ISL_854570	EPI_ISL_622662	EPI_ISL_619148	EPI_ISL_1638538	EPI_ISL_1276884	EPI_ISL_2851558	EPI_ISL_6771675	EPI_ISL_8000789	EPI_ISL_9737590	EPI_ISL_14603860	EPI_ISL_14603860	EPI_ISL_15031359	EPI_ISL_15075223	EPI_ISL_14528358	EPI_ISL_15193741	EPI_ISL_14191152	EPI_ISL_12281033
EPI_ISL_571168	EPI_ISL_806229	EPI_ISL_460083	EPI_ISL_3008444	EPI_ISL_1645995	EPI_ISL_1324879	EPI_ISL_3885964	EPI_ISL_4501222	EPI_ISL_6772529	EPI_ISL_9826069	EPI_ISL_14610146	EPI_ISL_14610146	EPI_ISL_15011714	EPI_ISL_14725405	EPI_ISL_14203259	EPI_ISL_13460496	EPI_ISL_14191199	EPI_ISL_12290235
EPI_ISL_603922	EPI_ISL_1181193	EPI_ISL_1181743	EPI_ISL_622721	EPI_ISL_1180773	EPI_ISL_1695246	EPI_ISL_5261958	EPI_ISL_6822044	EPI_ISL_6149025	EPI_ISL_13551930	EPI_ISL_14716530	EPI_ISL_14716530	EPI_ISL_14919006	EPI_ISL_14668803	EPI_ISL_14256364	EPI_ISL_14271493	EPI_ISL_14191057	EPI_ISL_1229478
EPI_ISL_571055	EPI_ISL_753962	EPI_ISL_494757	EPI_ISL_616360	EPI_ISL_1647676	EPI_ISL_1409697	EPI_ISL_4354831	EPI_ISL_5449698	EPI_ISL_7299302	EPI_ISL_11182289	EPI_ISL_14646841	EPI_ISL_14646841	EPI_ISL_15324235	EPI_ISL_15473644	EPI_ISL_13774556	EPI_ISL_14578145	EPI_ISL_14189804	EPI_ISL_12302781
EPI_ISL_571650	EPI_ISL_776517	EPI_ISL_516087	EPI_ISL_616359	EPI_ISL_1357272	EPI_ISL_3488448	EPI_ISL_5404551	EPI_ISL_7865617	EPI_ISL_7865638	EPI_ISL_11181533	EPI_ISL_15260194	EPI_ISL_15260194	EPI_ISL_15274477	EPI_ISL_14302396	EPI_ISL_14235560	EPI_ISL_14415219	EPI_ISL_14191237	EPI_ISL_1233083
EPI_ISL_15047409	EPI_ISL_776516	EPI_ISL_1015153	EPI_ISL_2128534	EPI_ISL_1808653	EPI_ISL_3116531	EPI_ISL_4448457	EPI_ISL_7539979	EPI_ISL_7849598	EPI_ISL_11129293	EPI_ISL_14352981	EPI_ISL_14352981	EPI_ISL_15004920	EPI_ISL_15441584	EPI_ISL_15075588	EPI_ISL_14813752	EPI_ISL_14190435	EPI_ISL_12340550
EPI_ISL_578109	EPI_ISL_548922	EPI_ISL_824476	EPI_ISL_668864	EPI_ISL_3040095	EPI_ISL_3490514	EPI_ISL_4007930	EPI_ISL_6427538	EPI_ISL_7146851	EPI_ISL_10120200	EPI_ISL_14371026	EPI_ISL_14371026	EPI_ISL_13741183	EPI_ISL_15457073	EPI_ISL_15267518	EPI_ISL_15276641	EPI_ISL_14190630	EPI_ISL_12344545
EPI_ISL_424270	EPI_ISL_1183496	EPI_ISL_6595287	EPI_ISL_670141	EPI_ISL_3040066	EPI_ISL_2001455	EPI_ISL_4355549	EPI_ISL_7484730	EPI_ISL_5025013	EPI_ISL_9644431	EPI_ISL_14352719	EPI_ISL_14352719	EPI_ISL_13277144	EPI_ISL_15155709	EPI_ISL_15112812	EPI_ISL_15402763	EPI_ISL_14191212	EPI_ISL_12346907
EPI_ISL_486037	EPI_ISL_1231123	EPI_ISL_1272528	EPI_ISL_620068	EPI_ISL_1588713	EPI_ISL_1330601	EPI_ISL_4625823	EPI_ISL_5609137	EPI_ISL_6363789	EPI_ISL_10550245	EPI_ISL_13257056	EPI_ISL_13257056	EPI_ISL_15091347	EPI_ISL_15086238	EPI_ISL_15365435	EPI_ISL_14992184	EPI_ISL_14189905	EPI_ISL_12380210
EPI_ISL_427254	EPI_ISL_1183498	EPI_ISL_1855050	EPI_ISL_618680	EPI_ISL_1894877	EPI_ISL_2355991	EPI_ISL_4011199	EPI_ISL_7610024	EPI_ISL_7025547	EPI_ISL_13104305	EPI_ISL_14858094	EPI_ISL_14858094	EPI_ISL_14841726	EPI_ISL_14862284	EPI_ISL_15365604	EPI_ISL_14578201	EPI_ISL_13169102	EPI_ISL_12393049
EPI_ISL_424331	EPI_ISL_1183494	EPI_ISL_3800812	EPI_ISL_615654	EPI_ISL_1315002	EPI_ISL_1544540	EPI_ISL_3202213	EPI_ISL_6671829	EPI_ISL_7479332	EPI_ISL_12998273	EPI_ISL_15306301	EPI_ISL_15306301	EPI_ISL_13759450	EPI_ISL_14813712	EPI_ISL_15249288	EPI_ISL_15344993	EPI_ISL_15231888	EPI_ISL_1239821
EPI_ISL_424334	EPI_ISL_1231127	EPI_ISL_1647345	EPI_ISL_621555	EPI_ISL_1420465	EPI_ISL_1453928	EPI_ISL_3294354	EPI_ISL_5449172	EPI_ISL_5973923	EPI_ISL_13071101	EPI_ISL_14239724	EPI_ISL_14239724	EPI_ISL_15270764	EPI_ISL_15426921	EPI_ISL_13576996	EPI_ISL_15138676	EPI_ISL_13455265	EPI_ISL_1239991
EPI_ISL_427253	EPI_ISL_636465	EPI_ISL_691717	EPI_ISL_620827	EPI_ISL_1492526	EPI_ISL_1452505	EPI_ISL_3005804	EPI_ISL_7398184	EPI_ISL_6819130	EPI_ISL_13094450	EPI_ISL_14328013	EPI_ISL_14328013	EPI_ISL_14199275	EPI_ISL_15400303	EPI_ISL_15449515	EPI_ISL_14494506	EPI_ISL_12902635	EPI_ISL_12402549
EPI_ISL_427202	EPI_ISL_596339	EPI_ISL_691719	EPI_ISL_4275162	EPI_ISL_1484382	EPI_ISL_1636694	EPI_ISL_4766076	EPI_ISL_6429201	EPI_ISL_7179328	EPI_ISL_12691866	EPI_ISL_15050242	EPI_ISL_15050242	EPI_ISL_15021722	EPI_ISL_15278062	EPI_ISL_14255248	EPI_ISL_15045649	EPI_ISL_12985034	EPI_ISL_12402796
EPI_ISL_571231	EPI_ISL_558927	EPI_ISL_691703	EPI_ISL_615375	EPI_ISL_1436704	EPI_ISL_2490872	EPI_ISL_4068196	EPI_ISL_6115275	EPI_ISL_8076738	EPI_ISL_11555461	EPI_ISL_15342099	EPI_ISL_15342099	EPI_ISL_14651965	EPI_ISL_15481629	EPI_ISL_14748154	EPI_ISL_14642430	EPI_ISL_14126953	EPI_ISL_1241604
EPI_ISL_10879320	EPI_ISL_559051	EPI_ISL_14688641	EPI_ISL_622068	EPI_ISL_1438320	EPI_ISL_1376818	EPI_ISL_2901643	EPI_ISL_6799800	EPI_ISL_5616405	EPI_ISL_11512426	EPI_ISL_15532155	EPI_ISL_15532155	EPI_ISL_15534761	EPI_ISL_14069579	EPI_ISL_14967300	EPI_ISL_15248900	EPI_ISL_12941316	EPI_ISL_12425059
EPI_ISL_538336	EPI_ISL_533414	EPI_ISL_2900216	EPI_ISL_621226	EPI_ISL_2380285	EPI_ISL_2126837	EPI_ISL_4031912	EPI_ISL_7678366	EPI_ISL_7388074	EPI_ISL_11498770	EPI_ISL_14942916	EPI_ISL_14942916	EPI_ISL_14897925	EPI_ISL_13695267	EPI_ISL_14455361	EPI_ISL_14549392	EPI_ISL_13209150	EPI_ISL_12434878
EPI_ISL_534815	EPI_ISL_559014	EPI_ISL_617741	EPI_ISL_620881	EPI_ISL_1438550	EPI_ISL_2888383	EPI_ISL_4522838	EPI_ISL_6769654	EPI_ISL_6544961	EPI_ISL_10287336	EPI_ISL_14417716	EPI_ISL_14417716	EPI_ISL_14875879	EPI_ISL_15394618	EPI_ISL_14307411	EPI_ISL_14477884	EPI_ISL_14112027	EPI_ISL_12464634
EPI_ISL_571061	EPI_ISL_538890	EPI_ISL_566722	EPI_ISL_1865475	EPI_ISL_2380117	EPI_ISL_2675816	EPI_ISL_4098819	EPI_ISL_7868757	EPI_ISL_7398390	EPI_ISL_10288154	EPI_ISL_15133715	EPI_ISL_15133715	EPI_ISL_14968701	EPI_ISL_14413649	EPI_ISL_14115739	EPI_ISL_14929171	EPI_ISL_13212059	EPI_ISL_12466451
EPI_ISL_511473	EPI_ISL_532256	EPI_ISL_567284	EPI_ISL_670818	EPI_ISL_1893680	EPI_ISL_2666003	EPI_ISL_4136820	EPI_ISL_7637408	EPI_ISL_7396150	EPI_ISL_12711809	EPI_ISL_15435864	EPI_ISL_15435864	EPI_ISL_15345616	EPI_ISL_14239470	EPI_ISL_14535895	EPI_ISL_15517539	EPI_ISL_14126265	EPI_ISL_12470117
EPI_ISL_435486	EPI_ISL_554901	EPI_ISL_566449	EPI_ISL_670359	EPI_ISL_1439997	EPI_ISL_2131427	EPI_ISL_3423087	EPI_ISL_6593136	EPI_ISL_7199229	EPI_ISL_10858289	EPI_ISL_14552454	EPI_ISL_14552454	EPI_ISL_13470614	EPI_ISL_14501348	EPI_ISL_15160437	EPI_ISL_14808065	EPI_ISL_14128815	EPI_ISL_12478535
EPI_ISL_435404	EPI_ISL_555784	EPI_ISL_549517	EPI_ISL_625992	EPI_ISL_1356296	EPI_ISL_2721198	EPI_ISL_3966791	EPI_ISL_5447795	EPI_ISL_6215669	EPI_ISL_10852430	EPI_ISL_15453666	EPI_ISL_15453666	EPI_ISL_15317015	EPI_ISL_14909652	EPI_ISL_13797795	EPI_ISL_14808433	EPI_ISL_14124638	EPI_ISL_12507567
EPI_ISL_493200	EPI_ISL_6563975	EPI_ISL_837284	EPI_ISL_714015	EPI_ISL_2365843	EPI_ISL_1833801	EPI_ISL_3181052	EPI_ISL_6770032	EPI_ISL_7838203	EPI_ISL_13150669	EPI_ISL_15532341	EPI_ISL_15532341	EPI_ISL_15242085	EPI_ISL_15093037	EPI_ISL_15218516	EPI_ISL_15377566	EPI_ISL_14510612	EPI_ISL_1251367
EPI_ISL_418646	EPI_ISL_586471	EPI_ISL_1855019	EPI_ISL_619412	EPI_ISL_1215255	EPI_ISL_1450665	EPI_ISL_4135355	EPI_ISL_6765497	EPI_ISL_6497811	EPI_ISL_13407448	EPI_ISL_14645210	EPI_ISL_14645210	EPI_ISL_15358673	EPI_ISL_14908165	EPI_ISL_15142071	EPI_ISL_14296524	EPI_ISL_12952128	EPI_ISL_1251992
EPI_ISL_494572	EPI_ISL_548904	EPI_ISL_1855028	EPI_ISL_620100	EPI_ISL_1350701	EPI_ISL_2444349	EPI_ISL_3991767	EPI_ISL_5991758	EPI_ISL_4098201	EPI_ISL_14358477	EPI_ISL_15301773	EPI_ISL_15301773	EPI_ISL_15471296	EPI_ISL_15311283	EPI_ISL_15337238	EPI_ISL_14742261	EPI_ISL_12986082	EPI_ISL_12533796
EPI_ISL_434122	EPI_ISL_583822	EPI_ISL_1855073	EPI_ISL_670007	EPI_ISL_1437660	EPI_ISL_1827447	EPI_ISL_5049016	EPI_ISL_7199747	EPI_ISL_6009772	EPI_ISL_11693860	EPI_ISL_15167964	EPI_ISL_15167964	EPI_ISL_15041218	EPI_ISL_15300350	EPI_ISL_15513000	EPI_ISL_14603842	EPI_ISL_12948446	EPI_ISL_1253899
EPI_ISL_15395824	EPI_ISL_698413	EPI_ISL_574005	EPI_ISL_559810	EPI_ISL_1437756	EPI_ISL_846561	EPI_ISL_3763671	EPI_ISL_6922720	EPI_ISL_3955124	EPI_ISL_11935126	EPI_ISL_14825930	EPI_ISL_14825930	EPI_ISL_15132236	EPI_ISL_14651425	EPI_ISL_14560539	EPI_ISL_15414054	EPI_ISL_12870050	EPI_ISL_1255113
EPI_ISL_430243	EPI_ISL_698538	EPI_ISL_573970	EPI_ISL_828663	EPI_ISL_1157638	EPI_ISL_1960653	EPI_ISL_5047692	EPI_ISL_7680750	EPI_ISL_6928296	EPI_ISL_12886393	EPI_ISL_15415014	EPI_ISL_15415014	EPI_ISL_14486065	EPI_ISL_15085247	EPI_ISL_14582477	EPI_ISL_14873768	EPI_ISL_13576500	EPI_ISL_1255210
EPI_ISL_430256	EPI_ISL_466061	EPI_ISL_550761	EPI_ISL_708112	EPI_ISL_1154255	EPI_ISL_2710679	EPI_ISL_4314186	EPI_ISL_8198427	EPI_ISL_5137647	EPI_ISL_12354928	EPI_ISL_15323877	EPI_ISL_15323877	EPI_ISL_15394906	EPI_ISL_15012634	EPI_ISL_15167611	EPI_ISL_14582513	EPI_ISL_14116691	EPI_ISL_12558484
EPI_ISL_434144	EPI_ISL_456713	EPI_ISL_632461	EPI_ISL_2333138	EPI_ISL_1432601	EPI_ISL_2933859	EPI_ISL_4251064	EPI_ISL_6770104	EPI_ISL_7553261	EPI_ISL_11396605	EPI_ISL_15495692	EPI_ISL_15495692	EPI_ISL_15348976	EPI_ISL_15436948	EPI_ISL_14251705	EPI_ISL_15028077	EPI_ISL_13211724	EPI_ISL_12564842
EPI_ISL_426097	EPI_ISL_448098	EPI_ISL_777001	EPI_ISL_729720	EPI_ISL_1157614	EPI_ISL_3893556	EPI_ISL_4526359	EPI_ISL_7020851	EPI_ISL_8087660	EPI_ISL_12107864	EPI_ISL_15473401	EPI_ISL_15473401	EPI_ISL_15149188	EPI_ISL_14625095	EPI_ISL_14852497	EPI_ISL_15412668	EPI_ISL_13204283	EPI_ISL_12569995
EPI_ISL_434121	EPI_ISL_452890	EPI_ISL_778714	EPI_ISL_778179	EPI_ISL_1155867	EPI_ISL_3193957	EPI_ISL_4861814	EPI_ISL_6919071	EPI_ISL_6836732	EPI_ISL_11937573	EPI_ISL_15430725	EPI_ISL_15430725	EPI_ISL_15413735	EPI_ISL_13733891	EPI_ISL_14331988	EPI_ISL_14211888	EPI_ISL_12944280	EPI_ISL_1258129
EPI_ISL_430244	EPI_ISL_554047	EPI_ISL_778716	EPI_ISL_899399	EPI_ISL_1151734	EPI_ISL_2380229	EPI_ISL_2846487	EPI_ISL_5447579	EPI_ISL_6876231	EPI_ISL_12113391	EPI_ISL_15476744	EPI_ISL_15476744	EPI_ISL_15222060	EPI_ISL_14702849	EPI_ISL_14493629	EPI_ISL_13807519	EPI_ISL_13210089	EPI_ISL_12587171
EPI_ISL_430230	EPI_ISL_555492	EPI_ISL_776997	EPI_ISL_812909	EPI_ISL_1154385	EPI_ISL_2541199	EPI_ISL_4622179	EPI_ISL_5791204	EPI_ISL_7396366	EPI_ISL_10537734	EPI_ISL_15365594	EPI_ISL_15365594	EPI_ISL_14390908	EPI_ISL_14335128	EPI_ISL_14736755	EPI_ISL_15483622	EPI_ISL_13206978	EPI_ISL_12587588
EPI_ISL_430246	EPI_ISL_533249	EPI_ISL_551709	EPI_ISL_709588	EPI_ISL_1154212	EPI_ISL_2123021	EPI_ISL_2914589	EPI_ISL_6673437	EPI_ISL_7022677	EPI_ISL_11703440	EPI_ISL_15031317	EPI_ISL_15031317	EPI_ISL_15459101	EPI_ISL_13749880	EPI_ISL_13543185	EPI_ISL_14375137	EPI_ISL_12948432	EPI_ISL_12596016
EPI_ISL_430240	EPI_ISL_581437	EPI_ISL_588577	EPI_ISL_1119741	EPI_ISL_1214291	EPI_ISL_2762410	EPI_ISL_4588714	EPI_ISL_7558600	EPI_ISL_5960140	EPI_ISL_12381852	EPI_ISL_15531351	EPI_ISL_15531351	EPI_ISL_14286097	EPI_ISL_13405202	EPI_ISL_13779027	EPI_ISL_14923742	EPI_ISL_14081812	EPI_ISL_12608200
EPI_ISL_424294	EPI_ISL_533320	EPI_ISL_837305	EPI_ISL_599076	EPI_ISL_1152945	EPI_ISL_3195429	EPI_ISL_3967893	EPI_ISL_7346662	EPI_ISL_7143831	EPI_ISL_11599376	EPI_ISL_15331954	EPI_ISL_15331954	EPI_ISL_15427682	EPI_ISL_15341557	EPI_ISL_14833511	EPI_ISL_14161055	EPI_ISL_13210262	EPI_ISL_1261665
EPI_ISL_518883	EPI_ISL_438696	EPI_ISL_601445	EPI_ISL_1888888	EPI_ISL_1151173	EPI_ISL_1704875	EPI_ISL_3172965	EPI_ISL_6214621	EPI_ISL_6429908	EPI_ISL_11081830	EPI_ISL_15265951	EPI_ISL_15265951	EPI_ISL_14661864	EPI_ISL_13381838	EPI_ISL_14682952	EPI_ISL_15026220	EPI_ISL_14124676	EPI_ISL_12618860
EPI_ISL_494613	EPI_ISL_584489	EPI_ISL_581035	EPI_ISL_631314	EPI_ISL_1151702	EPI_ISL_2612597	EPI_ISL_3956033	EPI_ISL_7553459	EPI_ISL_7299452	EPI_ISL_15228689	EPI_ISL_15203345	EPI_ISL_15203345	EPI_ISL_15240409	EPI_ISL_15425604	EPI_ISL_14731637	EPI_ISL_14150406	EPI_ISL_14118555	EPI_ISL_12629429
EPI_ISL_604419	EPI_ISL_539540	EPI_ISL_580885	EPI_ISL_5899444	EPI_ISL_2549284	EPI_ISL_3509030	EPI_ISL_4018138	EPI_ISL_6801964	EPI_ISL_2703760	EPI_ISL_13062226	EPI_ISL_15416006	EPI_ISL_15416006	EPI_ISL_15142818	EPI_ISL_14656398	EPI_ISL_14881222	EPI_ISL_14828074	EPI_ISL_12169359	EPI_ISL_12633997
EPI_ISL_604019	EPI_ISL_678199	EPI_ISL_584360	EPI_ISL_909998	EPI_ISL_1440850	EPI_ISL_7651615	EPI_ISL_4856568	EPI_ISL_5047905	EPI_ISL_6431022	EPI_ISL_12612128	EPI_ISL_15261389	EPI_ISL_15261389	EPI_ISL_13901754	EPI_ISL_15237811	EPI_ISL_15225311	EPI_ISL_15457889	EPI_ISL_12386979	EPI_ISL_12652613
EPI_ISL_468392	EPI_ISL_513004	EPI_ISL_2790887	EPI_ISL_746740	EPI_ISL_1198839	EPI_ISL_7550860	EPI_ISL_3222269	EPI_ISL_5351022	EPI_ISL_5837387	EPI_ISL_12949623	EPI_ISL_15286104	EPI_ISL_15286104	EPI_ISL_14087890	EPI_ISL_14869613	EPI_ISL_14878184	EPI_ISL_15451523	EPI_ISL_11904911	EPI_ISL_12664597
EPI_ISL_468560	EPI_ISL_513003	EPI_ISL_802176	EPI_ISL_480756	EPI_ISL_1942095	EPI_ISL_7551036	EPI_ISL_4596588	EPI_ISL_4146480	EPI_ISL_6876548	EPI_ISL_10888748	EPI_ISL_13693096	EPI_ISL_13693096	EPI_ISL_14674241	EPI_ISL_14812563	EPI_ISL_14640282	EPI_ISL_14736153	EPI_ISL_12788787	EPI_ISL_12671000
EPI_ISL_572085	EPI_ISL_1133176	EPI_ISL_683386	EPI_ISL_7356197	EPI_ISL_5142817	EPI_ISL_2384756	EPI_ISL_4351738	EPI_ISL_5832836	EPI_ISL_5335005	EPI_ISL_14085258	EPI_ISL_15082776	EPI_ISL_15082776	EPI_ISL_15248382	EPI_ISL_15322903	EPI_ISL_14743092	EPI_ISL_14293206	EPI_ISL_11979949	EPI_ISL_12671874
EPI_ISL_571811	EPI_ISL_895793	EPI_ISL_577967	EPI_ISL_1854616	EPI_ISL_2108077	EPI_ISL_2771200	EPI_ISL_4147656	EPI_ISL_6435057	EPI_ISL_4683587	EPI_ISL_12733310	EPI_ISL_15400781	EPI_ISL_15400781	EPI_ISL_13901518	EPI_ISL_15531743	EPI_ISL_14731913	EPI_ISL_15295468	EPI_ISL_14691861	EPI_ISL_12692498
EPI_ISL_571698	EPI_ISL_895792	EPI_ISL_578059	EPI_ISL_1854648	EPI_ISL_1746419	EPI_ISL_2769643	EPI_ISL_2849818	EPI_ISL_6498069	EPI_ISL_8040850	EPI_ISL_13266392	EPI_ISL_15107713	EPI_ISL_15107713	EPI_ISL_15248300	EPI_ISL_15016599	EPI_ISL_15408021	EPI_ISL_15134745	EPI_ISL_12661315	EPI_ISL_12698552
EPI_ISL_571059	EPI_ISL_895730	EPI_ISL_553192	EPI_ISL_738129	EPI_ISL_1417044	EPI_ISL_2810995	EPI_ISL_4089543	EPI_ISL_2973453	EPI_ISL_5449954	EPI_ISL_14125359	EPI_ISL_15517343	EPI_ISL_15517343	EPI_ISL_14971541	EPI_ISL_14526846	EPI_ISL_14345194	EPI_ISL_14991908	EPI_ISL_12859243	EPI_ISL_1271541
EPI_ISL_579418	EPI_ISL_512891	EPI_ISL_539477	EPI_ISL_960624	EPI_ISL_1082639	EPI_ISL_2338090	EPI_ISL_2707443	EPI_ISL_3528366	EPI_ISL_7353710	EPI_ISL_13126729	EPI_ISL_14639477	EPI_ISL_14639477	EPI_ISL_13762327	EPI_ISL_15204588	EPI_ISL_15269299	EPI_ISL_14650947	EPI_ISL_13397460	EPI_ISL_1271625
EPI_ISL_632039	EPI_ISL_512889	EPI_ISL_1855013	EPI_ISL_960641	EPI_ISL_4205875	EPI_ISL_3192821	EPI_ISL_3420864	EPI_ISL_6429582	EPI_ISL_7541392	EPI_ISL_14112536	EPI_ISL_14344061	EPI_ISL_14344061	EPI_ISL_13900096	EPI_ISL_15397084	EPI_ISL_15025069	EPI_ISL_13757916	EPI_ISL_12654402	EPI_ISL_12719867
EPI_ISL_632038	EPI_ISL_512885	EPI_ISL_631376	EPI_ISL_833108	EPI_ISL_1410129	EPI_ISL_2786737	EPI_ISL_3799648	EPI_ISL_3968051	EPI_ISL_7958904	EPI_ISL_14110928	EPI_ISL_14781066	EPI_ISL_14781066	EPI_ISL_14082825	EPI_ISL_14650063	EPI_ISL_15201214	EPI_ISL_15030949	EPI_ISL_14352534	EPI_ISL_12720095
EPI_ISL_1170353	EPI_ISL_482515	EPI_ISL_616421	EPI_ISL_860203	EPI_ISL_5142870	EPI_ISL_2772086	EPI_ISL_10159745	EPI_ISL_9105387	EPI_ISL_6835819	EPI_ISL_13216936	EPI_ISL_15051011	EPI_ISL_15051011	EPI_ISL_15142709	EPI_ISL_15531187	EPI_ISL_14993756	EPI_ISL_14991011	EPI_ISL_14146698	EPI_ISL_1273521
EPI_ISL_467832	EPI_ISL_631940	EPI_ISL_566898	EPI_ISL_872022	EPI_ISL_1165538	EPI_ISL_3877711	EPI_ISL_4350626	EPI_ISL_3173296	EPI_ISL_7182491	EPI_ISL_12686231	EPI_ISL_14541382	EPI_ISL_14541382	EPI_ISL_14662195	EPI_ISL_14940466	EPI_ISL_15336817	EPI_ISL_13853886	EPI_ISL_14146770	EPI_ISL_1273537
EPI_ISL_604899	EPI_ISL_9159929	EPI_ISL_588659	EPI_ISL_826520	EPI_ISL_5142851	EPI_ISL_3877948	EPI_ISL_3177578	EPI_ISL_8238037	EPI_ISL_4246920	EPI_ISL_13205900	EPI_ISL_14548960	EPI_ISL_14548960	EPI_ISL_14252042	EPI_ISL_14808066	EPI_ISL_14275159	EPI_ISL_15207383	EPI_ISL_11389235	EPI_ISL_12739503
EPI_ISL_605008	EPI_ISL_482665	EPI_ISL_567074	EPI_ISL_872023	EPI_ISL_1746318	EPI_ISL_2336560	EPI_ISL_3799571	EPI_ISL_5502179	EPI_ISL_4408596	EPI_ISL_14645761	EPI_ISL_15520463	EPI_ISL_15520463	EPI_ISL_14635068	EPI_ISL_15511395	EPI_ISL_15457711	EPI_ISL_14733262	EPI_ISL_11271000	EPI_ISL_12740268
EPI_ISL_603892	EPI_ISL_479518	EPI_ISL_550869	EPI_ISL_788969	EPI_ISL_2464680	EPI_ISL_3894537	EPI_ISL_2781114	EPI_ISL_7991863	EPI_ISL_6027510	EPI_ISL_14350714	EPI_ISL_15150015	EPI_ISL_15150015	EPI_ISL_14634372	EPI_ISL_14983403	EPI_ISL_14867281	EPI_ISL_14639080	EPI_ISL_12968295	EPI_ISL_12745330
EPI_ISL_604753	EPI_ISL_479546	EPI_ISL_567334	EPI_ISL_876810	EPI_ISL_2737646	EPI_ISL_2764628	EPI_ISL_3157006	EPI_ISL_5896930	EPI_ISL_7973834	EPI_ISL_14125756	EPI_ISL_14586097	EPI_ISL_14586097	EPI_ISL_14194430	EPI_ISL_14913773	EPI_ISL_15415500	EPI_ISL_14646295	EPI_ISL_11698495	EPI_ISL_12755015
EPI_ISL_603934	EPI_ISL_1827911	EPI_ISL_550875	EPI_ISL_704815	EPI_ISL_1299822	EPI_ISL_2786764	EPI_ISL_2538094	EPI_ISL_4867586	EPI_ISL_3000071	EPI_ISL_13475366	EPI_ISL_15429626	EPI_ISL_15429626	EPI_ISL_15118458	EPI_ISL_14384233	EPI_ISL_15216039	EPI_ISL_15188309	EPI_ISL_14101479	EPI_ISL_12770354
EPI_ISL_604436	EPI_ISL_1004228	EPI_ISL_590297	EPI_ISL_679702	EPI_ISL_1224459	EPI_ISL_3199352	EPI_ISL_4110434	EPI_ISL_7188404	EPI_ISL_4898026	EPI_ISL_12413712	EPI_ISL_15219375	EPI_ISL_15219375	EPI_ISL_15187334	EPI_ISL_14650037	EPI_ISL_14961213	EPI_ISL_15187716	EPI_ISL_14540978	EPI_ISL_12783227
EPI_ISL_426665	EPI_ISL_1392879	EPI_ISL_567753	EPI_ISL_778772	EPI_ISL_1518886	EPI_ISL_3192199	EPI_ISL_4930633	EPI_ISL_5526535	EPI_ISL_6364796	EPI_ISL_12922523	EPI_ISL_15103946	EPI_ISL_15103946	EPI_ISL_14723255	EPI_ISL_15482792	EPI_ISL_14385223	EPI_ISL_15360328	EPI_ISL_12928122	EPI_ISL_12783470
EPI_ISL_965816	EPI_ISL_1593925	EPI_ISL_589875	EPI_ISL_770495	EPI_ISL_1413242	EPI_ISL_3898739	EPI_ISL_2999344	EPI_ISL_5045645	EPI_ISL_3730086	EPI_ISL_11504454	EPI_ISL_14656149	EPI_ISL_14656149	EPI_ISL_14577755	EPI_ISL_15028195	EPI_ISL_14431511	EPI_ISL_14526724	EPI_ISL_14761202	EPI_ISL_12784424
EPI_ISL_15033725	EPI_ISL_1500466	EPI_ISL_588839	EPI_ISL_941906	EPI_ISL_1472511	EPI_ISL_3194037	EPI_ISL_4250733	EPI_ISL_6357199	EPI_ISL_2717846	EPI_ISL_12647057	EPI_ISL_15012741	EPI_ISL_15012741	EPI_ISL_14287951	EPI_ISL_14484262	EPI_ISL_13809281	EPI_ISL_15189632	EPI_ISL_12665014	EPI_ISL_12799958
EPI_ISL_620141	EPI_ISL_2658166	EPI_ISL_599739	EPI_ISL_850096	EPI_ISL_1276131	EPI_ISL_3195111	EPI_ISL_4403890	EPI_ISL_3705420	EPI_ISL_7564094	EPI_ISL_12113659	EPI_ISL_14741593	EPI_ISL_14741593	EPI_ISL_13893767	EPI_ISL_14708370	EPI_ISL_14266927	EPI_ISL_15346702	EPI_ISL_12095834	EPI_ISL_1281005
EPI_ISL_500510	EPI_ISL_479720	EPI_ISL_601432	EPI_ISL_7856504	EPI_ISL_1455026	EPI_ISL_3894816	EPI_ISL_4754071	EPI_ISL_4764614	EPI_ISL_4762913	EPI_ISL_12313536	EPI_ISL_15292814	EPI_ISL_15292814	EPI_ISL_14534463	EPI_ISL_14691196	EPI_ISL_14740256	EPI_ISL_15346165	EPI_ISL_14507984	EPI_ISL_12811937
EPI_ISL_421507	EPI_ISL_479722	EPI_ISL_2750934	EPI_ISL_1184918	EPI_ISL_3980599	EPI_ISL_2336482	EPI_ISL_4142923	EPI_ISL_5524690	EPI_ISL_7020458	EPI_ISL_12050960	EPI_ISL_15504415	EPI_ISL_15504415	EPI_ISL_13267712	EPI_ISL_14941158	EPI_ISL_15158838	EPI_ISL_15362005	EPI_ISL_11697266	EPI_ISL_12833624
EPI_ISL_423948	EPI_ISL_2382422	EPI_ISL_2750931	EPI_ISL_7857125	EPI_ISL_821883	EPI_ISL_3196782	EPI_ISL_4765791	EPI_ISL_7581516	EPI_ISL_4087343	EPI_ISL_12653442	EPI_ISL_15292176	EPI_ISL_15292176	EPI_ISL_15255919	EPI_ISL_15322713	EPI_ISL_14948308	EPI_ISL_14862665	EPI_ISL_13167808	EPI_ISL_12834695
EPI_ISL_468390	EPI_ISL_1231431	EPI_ISL_2750932	EPI_ISL_3410583	EPI_ISL_1044774	EPI_ISL_2764499	EPI_ISL_4591618	EPI_ISL_7882015	EPI_ISL_7182149	EPI_ISL_13025804	EPI_ISL_15306984	EPI_ISL_15306984	EPI_ISL_14414144	EPI_ISL_15391747	EPI_ISL_15103068	EPI_ISL_15191004	EPI_ISL_11950690	EPI_ISL_12835675
EPI_ISL_516372	EPI_ISL_1373772	EPI_ISL_588812	EPI_ISL_457419	EPI_ISL_1368301	EPI_ISL_3195505	EPI_ISL_4871388	EPI_ISL_7963824	EPI_ISL_6296842	EPI_ISL_11924653	EPI_ISL_13366183	EPI_ISL_13366183	EPI_ISL_15427677	EPI_ISL_15026067	EPI_ISL_14899868	EPI_ISL_14883371	EPI_ISL_13397695	EPI_ISL_12838739
EPI_ISL_507706	EPI_ISL_2596977	EPI_ISL_590290	EPI_ISL_9214665	EPI_ISL_1007148	EPI_ISL_3196781	EPI_ISL_4620042	EPI_ISL_3992220	EPI_ISL_7524870	EPI_ISL_9466178	EPI_ISL_15346702	EPI_ISL_15346702	EPI_ISL_14614837	EPI_ISL_14898107	EPI_ISL_15103584	EPI_ISL_14965997	EPI_ISL_13204935	EPI_ISL_12851714
EPI_ISL_571136	EPI_ISL_2596269	EPI_ISL_549391	EPI_ISL_955611	EPI_ISL_1625282	EPI_ISL_3199243	EPI_ISL_2703024	EPI_ISL_4143741	EPI_ISL_5474581	EPI_ISL_12193177	EPI_ISL_15342308	EPI_ISL_15342308	EPI_ISL_15430903	EPI_ISL_14870209	EPI_ISL_14475779	EPI_ISL_15230501	EPI_ISL_12508097	EPI_ISL_12852578
EPI_ISL_571218	EPI_ISL_676585	EPI_ISL_590001	EPI_ISL_849975	EPI_ISL_2406543	EPI_ISL_5750991	EPI_ISL_2767056	EPI_ISL_4684985	EPI_ISL_4018200	EPI_ISL_11337103	EPI_ISL_14971108	EPI_ISL_14971108	EPI_ISL_14070888	EPI_ISL_14650376	EPI_ISL_15482379	EPI_ISL_15382918	EPI_ISL_12630832	EPI_ISL_12857710
EPI_ISL_14380148	EPI_ISL_6841603	EPI_ISL_765118	EPI_ISL_625614	EPI_ISL_2614482	EPI_ISL_2956061	EPI_ISL_2407252	EPI_ISL_5292088	EPI_ISL_6554054	EPI_ISL_12231986	EPI_ISL_15108111	EPI_ISL_15108111	EPI_ISL_15015063	EPI_ISL_15221378	EPI_ISL_15041608	EPI_ISL_14952531	EPI_ISL_14117098	EPI_ISL_12858267
EPI_ISL_571023	EPI_ISL_699875	EPI_ISL_580149	EPI_ISL_13686068	EPI_ISL_2311828	EPI_ISL_2771681	EPI_ISL_4799965	EPI_ISL_5184163	EPI_ISL_5179240	EPI_ISL_11683166	EPI_ISL_14966994	EPI_ISL_14966994	EPI_ISL_15157705	EPI_ISL_13778909	EPI_ISL_14900686	EPI_ISL_15160485	EPI_ISL_14081716	EPI_ISL_1285889
EPI_ISL_434922	EPI_ISL_699858	EPI_ISL_594627	EPI_ISL_1137168	EPI_ISL_2627319	EPI_ISL_3197893	EPI_ISL_3763000	EPI_ISL_6106381	EPI_ISL_5045349	EPI_ISL_12605311	EPI_ISL_14725059	EPI_ISL_14725059	EPI_ISL_15064581	EPI_ISL_14482873	EPI_ISL_13645414	EPI_ISL_15374633	EPI_ISL_15096560	EPI_ISL_12858980
EPI_ISL_571189	EPI_ISL_467048	EPI_ISL_692759	EPI_ISL_1137143	EPI_ISL_1599380	EPI_ISL_2338787	EPI_ISL_4085748	EPI_ISL_6674721	EPI_ISL_6293323	EPI_ISL_12149706	EPI_ISL_15260214	EPI_ISL_15260214	EPI_ISL_15221035	EPI_ISL_15113433	EPI_ISL_14848174	EPI_ISL_15343996	EPI_ISL_12486881	EPI_ISL_12864750
EPI_ISL_418237	EPI_ISL_461503	EPI_ISL_693514	EPI_ISL_14689430	EPI_ISL_1625113	EPI_ISL_10343108	EPI_ISL_2396025	EPI_ISL_3042618	EPI_ISL_7917013	EPI_ISL_12312018	EPI_ISL_14858466	EPI_ISL_14858466	EPI_ISL_15041733	EPI_ISL_14574903	EPI_ISL_14740384	EPI_ISL_14546887	EPI_ISL_13540392	EPI_ISL_12873991
EPI_ISL_577852	EPI_ISL_467054	EPI_ISL_2660255	EPI_ISL_500911	EPI_ISL_1625069	EPI_ISL_3192078	EPI_ISL_4453341	EPI_ISL_6499643	EPI_ISL_4137057	EPI_ISL_11078983	EPI_ISL_14966238	EPI_ISL_14966238	EPI_ISL_14980795	EPI_ISL_14390884	EPI_ISL_14799690	EPI_ISL_15065281	EPI_ISL_12985607	EPI_ISL_12881460
EPI_ISL_2959050	EPI_ISL_467046	EPI_ISL_2017507	EPI_ISL_832368	EPI_ISL_1106827	EPI_ISL_10343313	EPI_ISL_3172763	EPI_ISL_4311844	EPI_ISL_4247767	EPI_ISL_11872492	EPI_ISL_14644667	EPI_ISL_14644667	EPI_ISL_15354416	EPI_ISL_15060846	EPI_ISL_14740985	EPI_ISL_14950869	EPI_ISL_13215356	EPI_ISL_12884620
EPI_ISL_1110293	EPI_ISL_481139	EPI_ISL_3233547	EPI_ISL_6698761	EPI_ISL_1483938	EPI_ISL_7046862	EPI_ISL_2624534	EPI_ISL_6299654	EPI_ISL_3423087	EPI_ISL_12185580	EPI_ISL_15245570	EPI_ISL_15245570	EPI_ISL_15206642	EPI_ISL_14914016	EPI_ISL_15308035	EPI_ISL_15041700	EPI_ISL_14139739	EPI_ISL_12890388
EPI_ISL_428351	EPI_ISL_699769	EPI_ISL_572946	EPI_ISL_580455	EPI_ISL_12327600	EPI_ISL_7070565	EPI_ISL_3952062	EPI_ISL_7520028	EPI_ISL_8656505	EPI_ISL_10288311	EPI_ISL_14646138	EPI_ISL_14646138	EPI_ISL_15178513	EPI_ISL_14197674	EPI_ISL_14869883	EPI_ISL_15125570	EPI_ISL_11143724	EPI_ISL_12893331
EPI_ISL_1015043	EPI_ISL_8740588	EPI_ISL_1268837	EPI_ISL_2301618	EPI_ISL_1643287	EPI_ISL_3197144	EPI_ISL_2846597	EPI_ISL_5997485	EPI_ISL_7972778	EPI_ISL_12084803	EPI_ISL_15188309	EPI_ISL_15188309	EPI_ISL_15368387	EPI_ISL_14794970	EPI_ISL_14560632	EPI_ISL_15081250	EPI_ISL_12062867	EPI_ISL_1291892
EPI_ISL_1015044	EPI_ISL_699790	EPI_ISL_540043	EPI_ISL_2302015	EPI_ISL_1145178	EPI_ISL_3190438	EPI_ISL_2605811	EPI_ISL_4451428	EPI_ISL_6153478	EPI_ISL_12640511	EPI_ISL_14965674	EPI_ISL_14965674	EPI_ISL_15530265	EPI_ISL_15079280	EPI_ISL_15097295	EPI_ISL_14767876	EPI_ISL_12236333	EPI_ISL_12928042
EPI_ISL_890569	EPI_ISL_699726	EPI_ISL_566599	EPI_ISL_853853	EPI_ISL_1243318	EPI_ISL_3886276	EPI_ISL_2722053	EPI_ISL_6043420	EPI_ISL_7949861	EPI_ISL_11590021	EPI_ISL_14965733	EPI_ISL_14965733	EPI_ISL_15274371	EPI_ISL_15178854	EPI_ISL_15277518	EPI_ISL_15275812	EPI_ISL_11964621	EPI_ISL_12931640
EPI_ISL_4537598	EPI_ISL_699872	EPI_ISL_573845	EPI_ISL_1057104	EPI_ISL_1883698	EPI_ISL_3195226	EPI_ISL_3811223	EPI_ISL_8716769	EPI_ISL_6156432	EPI_ISL_12556106	EPI_ISL_14858459	EPI_ISL_14858459	EPI_ISL_14776934	EPI_ISL_14953986	EPI_ISL_14486090	EPI_ISL_15055035	EPI_ISL_14111895	EPI_ISL_12932624
EPI_ISL_2877318	EPI_ISL_699776	EPI_ISL_531582	EPI_ISL_735013	EPI_ISL_1885438	EPI_ISL_3191611	EPI_ISL_3455174	EPI_ISL_7760073	EPI_ISL_6345139	EPI_ISL_9255358	EPI_ISL_14748628	EPI_ISL_14748628	EPI_ISL_14851309	EPI_ISL_14752432	EPI_ISL_15068375	EPI_ISL_15153716	EPI_ISL_12923317	EPI_ISL_12935350
EPI_ISL_443316	EPI_ISL_508468	EPI_ISL_575377	EPI_ISL_735020	EPI_ISL_3795853	EPI_ISL_3194021	EPI_ISL_2819751	EPI_ISL_7200109	EPI_ISL_7384032	EPI_ISL_10528909	EPI_ISL_14781046	EPI_ISL_14781046	EPI_ISL_15064041	EPI_ISL_14077930	EPI_ISL_14574406	EPI_ISL_15110377	EPI_ISL_12620883	EPI_ISL_12938392
EPI_ISL_1015212	EPI_ISL_450781	EPI_ISL_599540	EPI_ISL_712741	EPI_ISL_1467886	EPI_ISL_2770956	EPI_ISL_2623264	EPI_ISL_3470511	EPI_ISL_5996532	EPI_ISL_12720354	EPI_ISL_15103906	EPI_ISL_15103906	EPI_ISL_15398624	EPI_ISL_14819164	EPI_ISL_14982053	EPI_ISL_14937912	EPI_ISL_12760859	EPI_ISL_12941744
EPI_ISL_450080	EPI_ISL_496584	EPI_ISL_815291	EPI_ISL_6929957	EPI_ISL_1409197	EPI_ISL_6685081	EPI_ISL_4790514	EPI_ISL_6669038	EPI_ISL_5885221	EPI_ISL_12593788	EPI_ISL_15261523	EPI_ISL_15261523	EPI_ISL_14106914	EPI_ISL_14261484	EPI_ISL_15103660	EPI_ISL_15519570	EPI_ISL_14142248	EPI_ISL_12982668
EPI_ISL_571647	EPI_ISL_1129227	EPI_ISL_575846	EPI_ISL_583892	EPI_ISL_971109	EPI_ISL_2337148	EPI_ISL_4136939	EPI_ISL_6283399	EPI_ISL_6360421	EPI_ISL_12241281	EPI_ISL_15332030	EPI_ISL_15332030	EPI_ISL_14928147	EPI_ISL_15303453	EPI_ISL_14199190	EPI_ISL_15463851	EPI_ISL_13738528	EPI_ISL_12982810
EPI_ISL_14077590	EPI_ISL_481144	EPI_ISL_581188	EPI_ISL_618314	EPI_ISL_816137	EPI_ISL_2330761	EPI_ISL_4684672	EPI_ISL_3574853	EPI_ISL_7026907	EPI_ISL_12807339	EPI_ISL_15456693	EPI_ISL_15456693	EPI_ISL_15177538	EPI_ISL_14911143	EPI_ISL_14556401	EPI_ISL_15503432	EPI_ISL_13353017	EPI_ISL_1298449
EPI_ISL_460614	EPI_ISL_481143	EPI_ISL_573723	EPI_ISL_626585	EPI_ISL_1888694	EPI_ISL_3187547	EPI_ISL_5128404	EPI_ISL_3886172	EPI_ISL_7587227	EPI_ISL_12648447	EPI_ISL_15039126	EPI_ISL_15039126	EPI_ISL_15268982	EPI_ISL_14911114	EPI_ISL_15217769	EPI_ISL_14823253	EPI_ISL_13200256	EPI_ISL_12992467
EPI_ISL_467860	EPI_ISL_496585	EPI_ISL_573749	EPI_ISL_577077	EPI_ISL_1879642	EPI_ISL_2762888	EPI_ISL_3013101	EPI_ISL_7163158	EPI_ISL_2567669	EPI_ISL_13436775	EPI_ISL_14626946	EPI_ISL_14626946	EPI_ISL_15144942	EPI_ISL_15104924	EPI_ISL_14383588	EPI_ISL_15207948	EPI_ISL_13440932	EPI_ISL_12992712
EPI_ISL_604364	EPI_ISL_496566	EPI_ISL_588381	EPI_ISL_552541	EPI_ISL_1420493	EPI_ISL_3197324	EPI_ISL_3639089	EPI_ISL_7163026	EPI_ISL_2485531	EPI_ISL_11253760	EPI_ISL_14669901	EPI_ISL_14669901	EPI_ISL_15530895	EPI_ISL_15065077	EPI_ISL_15179258	EPI_ISL_15070168	EPI_ISL_12681579	EPI_ISL_13000298
EPI_ISL_482475	EPI_ISL_496564	EPI_ISL_579832	EPI_ISL_606377	EPI_ISL_6563303	EPI_ISL_3879783	EPI_ISL_4268177	EPI_ISL_5996526	EPI_ISL_2641475	EPI_ISL_11281828	EPI_ISL_13772124	EPI_ISL_13772124	EPI_ISL_14375890	EPI_ISL_14808922	EPI_ISL_14501607	EPI_ISL_15431065	EPI_ISL_14119058	EPI_ISL_1300518
EPI_ISL_436824	EPI_ISL_496561	EPI_ISL_580960	EPI_ISL_5147071	EPI_ISL_3794406	EPI_ISL_2776773	EPI_ISL_4328142	EPI_ISL_5192897	EPI_ISL_2904486	EPI_ISL_9871220	EPI_ISL_15025001	EPI_ISL_15025001	EPI_ISL_15396925	EPI_ISL_14897729	EPI_ISL_15054703	EPI_ISL_15406842	EPI_ISL_13513733	EPI_ISL_13017692
EPI_ISL_812241	EPI_ISL_1129223	EPI_ISL_573258	EPI_ISL_8889912	EPI_ISL_1890659	EPI_ISL_10342865	EPI_ISL_4192833	EPI_ISL_7644738	EPI_ISL_2847421	EPI_ISL_14682855	EPI_ISL_13759226	EPI_ISL_13759226	EPI_ISL_15347183	EPI_ISL_14075855	EPI_ISL_14909385	EPI_ISL_13401382	EPI_ISL_14339641	EPI_ISL_13022016
EPI_ISL_812239	EPI_ISL_458053	EPI_ISL_540189	EPI_ISL_8889911	EPI_ISL_1885152	EPI_ISL_2772051	EPI_ISL_3250288	EPI_ISL_4327898	EPI_ISL_6218654	EPI_ISL_13150222	EPI_ISL_14977058	EPI_ISL_14977058	EPI_ISL_14829496	EPI_ISL_14909022	EPI_ISL_15399060	EPI_ISL_13741684	EPI_ISL_14126094	EPI_ISL_13022164
EPI_ISL_812240	EPI_ISL_699797	EPI_ISL_573793	EPI_ISL_1701770	EPI_ISL_1879576	EPI_ISL_2771969	EPI_ISL_3337664	EPI_ISL_6430870	EPI_ISL_5841248	EPI_ISL_10306412	EPI_ISL_14288967	EPI_ISL_14288967	EPI_ISL_14711299	EPI_ISL_15277349	EPI_ISL_14337974	EPI_ISL_14400648	EPI_ISL_14126649	EPI_ISL_13024017
EPI_ISL_582333	EPI_ISL_469035	EPI_ISL_636905	EPI_ISL_1111406	EPI_ISL_1595947	EPI_ISL_2810788	EPI_ISL_2236916	EPI_ISL_10163287	EPI_ISL_4047570	EPI_ISL_11431410	EPI_ISL_15125890	EPI_ISL_15125890	EPI_ISL_14803690	EPI_ISL_15204526	EPI_ISL_14255421	EPI_ISL_14759934	EPI_ISL_14540336	EPI_ISL_1302572
EPI_ISL_571064	EPI_ISL_699799	EPI_ISL_636898	EPI_ISL_3707360	EPI_ISL_5159459	EPI_ISL_3198176	EPI_ISL_3013111	EPI_ISL_3282622	EPI_ISL_2846997	EPI_ISL_9823403	EPI_ISL_14531663	EPI_ISL_14531663	EPI_ISL_14530873	EPI_ISL_15410687	EPI_ISL_13756020	EPI_ISL_14085645	EPI_ISL_13692289	EPI_ISL_1302777
EPI_ISL_443312	EPI_ISL_699876	EPI_ISL_581119	EPI_ISL_1092343	EPI_ISL_1389280	EPI_ISL_2760976	EPI_ISL_2911025	EPI_ISL_2847517	EPI_ISL_3726353	EPI_ISL_13291324	EPI_ISL_14377112	EPI_ISL_14377112	EPI_ISL_15482125	EPI_ISL_14939363	EPI_ISL_15238043	EPI_ISL_15274477	EPI_ISL_14108396	EPI_ISL_1306186
EPI_ISL_437979	EPI_ISL_496537	EPI_ISL_2900205	EPI_ISL_515797	EPI_ISL_1892362	EPI_ISL_2764365	EPI_ISL_4226757	EPI_ISL_2908060	EPI_ISL_7032123	EPI_ISL_11774564	EPI_ISL_14269736	EPI_ISL_14269736	EPI_ISL_13746671	EPI_ISL_14995259	EPI_ISL_15337468	EPI_ISL_15110818	EPI_ISL_14534836	EPI_ISL_13067538
EPI_ISL_461013	EPI_ISL_699699	EPI_ISL_600197	EPI_ISL_515846	EPI_ISL_1126473	EPI_ISL_3183444	EPI_ISL_4088465	EPI_ISL_7779739	EPI_ISL_7974574	EPI_ISL_12386023	EPI_ISL_15462699	EPI_ISL_15462699	EPI_ISL_14910152	EPI_ISL_15027877	EPI_ISL_15080193	EPI_ISL_14288579	EPI_ISL_13293752	EPI_ISL_13082625
EPI_ISL_429516	EPI_ISL_467043	EPI_ISL_580908	EPI_ISL_887464	EPI_ISL_1886421	EPI_ISL_3894389	EPI_ISL_4734763	EPI_ISL_5302019	EPI_ISL_7958613	EPI_ISL_11151038	EPI_ISL_14318645	EPI_ISL_14318645	EPI_ISL_13640815	EPI_ISL_15179684	EPI_ISL_14556892	EPI_ISL_14194264	EPI_ISL_13234765	EPI_ISL_13090265
EPI_ISL_426068	EPI_ISL_467031	EPI_ISL_573162	EPI_ISL_602733	EPI_ISL_1871759	EPI_ISL_2764887	EPI_ISL_4481377	EPI_ISL_3966392	EPI_ISL_3124884	EPI_ISL_11132238	EPI_ISL_15227488	EPI_ISL_15227488	EPI_ISL_15389526	EPI_ISL_14274865	EPI_ISL_14675905	EPI_ISL_14439409	EPI_ISL_13212956	EPI_ISL_13094027
EPI_ISL_890825	EPI_ISL_467047	EPI_ISL_566288	EPI_ISL_602818	EPI_ISL_1881159	EPI_ISL_3196700	EPI_ISL_4598357	EPI_ISL_4353050	EPI_ISL_5529726	EPI_ISL_10195186	EPI_ISL_14626293	EPI_ISL_14626293	EPI_ISL_14268680	EPI_ISL_14742777	EPI_ISL_15097211	EPI_ISL_14860860	EPI_ISL_13512473	EPI_ISL_1310214
EPI_ISL_569280	EPI_ISL_461483	EPI_ISL_560163	EPI_ISL_535422	EPI_ISL_1866877	EPI_ISL_2764456	EPI_ISL_3641235	EPI_ISL_5028809	EPI_ISL_2999082	EPI_ISL_11420305	EPI_ISL_14526139	EPI_ISL_14526139	EPI_ISL_15042653	EPI_ISL_14951811	EPI_ISL_15410179	EPI_ISL_13734062	EPI_ISL_15151963	EPI_ISL_13104980
EPI_ISL_490990	EPI_ISL_467039	EPI_ISL_535257	EPI_ISL_582391	EPI_ISL_3143267	EPI_ISL_3198642	EPI_ISL_3984496	EPI_ISL_10163837	EPI_ISL_4089209	EPI_ISL_11392884	EPI_ISL_15104174	EPI_ISL_15104174	EPI_ISL_13809607	EPI_ISL_14608666	EPI_ISL_15399225	EPI_ISL_13471128	EPI_ISL_12897072	EPI_ISL_13106627
EPI_ISL_485997	EPI_ISL_481130	EPI_ISL_560145	EPI_ISL_582403	EPI_ISL_3143846	EPI_ISL_2360022	EPI_ISL_4481381	EPI_ISL_10165371	EPI_ISL_3094077	EPI_ISL_12479445	EPI_ISL_15124958	EPI_ISL_15124958	EPI_ISL_15001595	EPI_ISL_15002249	EPI_ISL_13645105	EPI_ISL_14657652	EPI_ISL_14119368	EPI_ISL_13107643
EPI_ISL_579131	EPI_ISL_2843710	EPI_ISL_573998	EPI_ISL_582468	EPI_ISL_1350558	EPI_ISL_2768307	EPI_ISL_4597258	EPI_ISL_5790559	EPI_ISL_6277071	EPI_ISL_12442591	EPI_ISL_15534676	EPI_ISL_15534676	EPI_ISL_15155232	EPI_ISL_15354437	EPI_ISL_14106716	EPI_ISL_14358750	EPI_ISL_13205172	EPI_ISL_13112802
EPI_ISL_419651	EPI_ISL_2596961	EPI_ISL_573905	EPI_ISL_1258224	EPI_ISL_1437328	EPI_ISL_2327064	EPI_ISL_4733466	EPI_ISL_7871169	EPI_ISL_5024795	EPI_ISL_11264376	EPI_ISL_15534752	EPI_ISL_15534752	EPI_ISL_14652590	EPI_ISL_15209699	EPI_ISL_14446248	EPI_ISL_14976998	EPI_ISL_13126526	EPI_ISL_1311314
EPI_ISL_458184	EPI_ISL_2659893	EPI_ISL_573950	EPI_ISL_1258108	EPI_ISL_13526828	EPI_ISL_2760160	EPI_ISL_2607046	EPI_ISL_10616374	EPI_ISL_4214846	EPI_ISL_11279429	EPI_ISL_14784755	EPI_ISL_14784755	EPI_ISL_14655903	EPI_ISL_15174620	EPI_ISL_14721431	EPI_ISL_15293405	EPI_ISL_14124939	EPI_ISL_1311485
EPI_ISL_515336	EPI_ISL_2659913	EPI_ISL_573951	EPI_ISL_1258093	EPI_ISL_13526834	EPI_ISL_3183447	EPI_ISL_2487375	EPI_ISL_6774152	EPI_ISL_10156854	EPI_ISL_11642606	EPI_ISL_14735138	EPI_ISL_14735138	EPI_ISL_14281037	EPI_ISL_15414159	EPI_ISL_15482999	EPI_ISL_15220702	EPI_ISL_13293582	EPI_ISL_13130123
EPI_ISL_421545	EPI_ISL_3138734	EPI_ISL_573962	EPI_ISL_1258136	EPI_ISL_1904167	EPI_ISL_2762418	EPI_ISL_2555328	EPI_ISL_2434822	EPI_ISL_4068067	EPI_ISL_12183121	EPI_ISL_15191279	EPI_ISL_15191279	EPI_ISL_15180855	EPI_ISL_15219677	EPI_ISL_14941251	EPI_ISL_15528779	EPI_ISL_12941667	EPI_ISL_13136559
EPI_ISL_15033312	EPI_ISL_2898798	EPI_ISL_574099	EPI_ISL_935870	EPI_ISL_1606170	EPI_ISL_2770839	EPI_ISL_3375514	EPI_ISL_2393588	EPI_ISL_7657392	EPI_ISL_12192267	EPI_ISL_14577618	EPI_ISL_14577618	EPI_ISL_14651198	EPI_ISL_14739327	EPI_ISL_14794714	EPI_ISL_15492012	EPI_ISL_14109049	EPI_ISL_13143740
EPI_ISL_436502	EPI_ISL_2860483	EPI_ISL_595504	EPI_ISL_1258138	EPI_ISL_1606846	EPI_ISL_2776526	EPI_ISL_3635002	EPI_ISL_2004517	EPI_ISL_10162582	EPI_ISL_13469048	EPI_ISL_14266728	EPI_ISL_14266728	EPI_ISL_14656996	EPI_ISL_14461427	EPI_ISL_15444921	EPI_ISL_15525863	EPI_ISL_12943962	EPI_ISL_13149637
EPI_ISL_437255	EPI_ISL_4899863	EPI_ISL_574056	EPI_ISL_1258117	EPI_ISL_2197279	EPI_ISL_2772174	EPI_ISL_11448333	EPI_ISL_2553060	EPI_ISL_6511878	EPI_ISL_12661892	EPI_ISL_15534544	EPI_ISL_15534544	EPI_ISL_15180991	EPI_ISL_15121000	EPI_ISL_14711416	EPI_ISL_15268954	EPI_ISL_13127539	EPI_ISL_1315272
EPI_ISL_416748	EPI_ISL_913099	EPI_ISL_574179	EPI_ISL_935802	EPI_ISL_1898591	EPI_ISL_3194033	EPI_ISL_3424946	EPI_ISL_2238261	EPI_ISL_8803263	EPI_ISL_13029907	EPI_ISL_14735645	EPI_ISL_14735645	EPI_ISL_14447964	EPI_ISL_15237444	EPI_ISL_15070868	EPI_ISL_15525473	EPI_ISL_14117557	EPI_ISL_13167907
EPI_ISL_956197	EPI_ISL_722800	EPI_ISL_574256	EPI_ISL_1594072	EPI_ISL_1655440	EPI_ISL_3197406	EPI_ISL_3963302	EPI_ISL_2353192	EPI_ISL_7761546	EPI_ISL_13422761	EPI_ISL_14983125	EPI_ISL_14983125	EPI_ISL_14650415	EPI_ISL_15530597	EPI_ISL_14714923	EPI_ISL_15272497	EPI_ISL_13322573	EPI_ISL_13174440
EPI_ISL_579545	EPI_ISL_577959	EPI_ISL_595424	EPI_ISL_777918	EPI_ISL_1577344	EPI_ISL_3197985	EPI_ISL_2865950	EPI_ISL_2318163	EPI_ISL_4170632	EPI_ISL_13303590	EPI_ISL_14744544	EPI_ISL_14744544	EPI_ISL_14803592	EPI_ISL_14808352	EPI_ISL_14740097	EPI_ISL_15419318	EPI_ISL_12685416	EPI_ISL_13177079
EPI_ISL_15033454	EPI_ISL_722480	EPI_ISL_574017	EPI_ISL_762012	EPI_ISL_1480938	EPI_ISL_5748461	EPI_ISL_4099423	EPI_ISL_3576960	EPI_ISL_3708971	EPI_ISL_10479152	EPI_ISL_15341036	EPI_ISL_15341036	EPI_ISL_15080320	EPI_ISL_15483756	EPI_ISL_15043568	EPI_ISL_14650283	EPI_ISL_12938082	EPI_ISL_1317759
EPI_ISL_15034058	EPI_ISL_3138688	EPI_ISL_580776	EPI_ISL_6875995	EPI_ISL_1540950	EPI_ISL_3193652	EPI_ISL_4265936	EPI_ISL_7757456	EPI_ISL_4050530	EPI_ISL_12778474	EPI_ISL_15532098	EPI_ISL_15532098	EPI_ISL_13401844	EPI_ISL_15375782	EPI_ISL_15396855	EPI_ISL_14961249	EPI_ISL_12942768	EPI_ISL_13177903
EPI_ISL_526809	EPI_ISL_3138690	EPI_ISL_574074	EPI_ISL_10411467	EPI_ISL_1610800	EPI_ISL_2693952	EPI_ISL_3529150	EPI_ISL_6033000	EPI_ISL_3085726	EPI_ISL_13525037	EPI_ISL_14692634	EPI_ISL_14692634	EPI_ISL_14550419	EPI_ISL_15219864	EPI_ISL_14623974	EPI_ISL_15483770	EPI_ISL_14407421	EPI_ISL_13179068
EPI_ISL_447698	EPI_ISL_583662	EPI_ISL_577457	EPI_ISL_7174079	EPI_ISL_1487914	EPI_ISL_3188043	EPI_ISL_3289220	EPI_ISL_5399065	EPI_ISL_8415701	EPI_ISL_12556264	EPI_ISL_14685708	EPI_ISL_14685708	EPI_ISL_14860632	EPI_ISL_15530439	EPI_ISL_14267570	EPI_ISL_14830569	EPI_ISL_13571407	EPI_ISL_13194549
EPI_ISL_443243	EPI_ISL_523602	EPI_ISL_581106	EPI_ISL_1874331	EPI_ISL_1484937	EPI_ISL_2762568	EPI_ISL_3338796	EPI_ISL_5528346	EPI_ISL_4942961	EPI_ISL_11040963	EPI_ISL_15443397	EPI_ISL_15443397	EPI_ISL_14717194	EPI_ISL_14939591	EPI_ISL_15425018	EPI_ISL_15404219	EPI_ISL_13571361	EPI_ISL_1322237
EPI_ISL_511338	EPI_ISL_523601	EPI_ISL_566489	EPI_ISL_1883825	EPI_ISL_1382002	EPI_ISL_3194675	EPI_ISL_4526298	EPI_ISL_7025199	EPI_ISL_3383999	EPI_ISL_11401392	EPI_ISL_14750733	EPI_ISL_14750733	EPI_ISL_15100993	EPI_ISL_14263095	EPI_ISL_14676179	EPI_ISL_14166660	EPI_ISL_12757551	EPI_ISL_1323022
EPI_ISL_485995	EPI_ISL_517627	EPI_ISL_595476	EPI_ISL_1055402	EPI_ISL_1594398	EPI_ISL_3193299	EPI_ISL_4291087	EPI_ISL_6362726	EPI_ISL_4019781	EPI_ISL_13152055	EPI_ISL_15514694	EPI_ISL_15514694	EPI_ISL_15240858	EPI_ISL_15337732	EPI_ISL_14383945	EPI_ISL_15467984	EPI_ISL_14513723	EPI_ISL_13232656
EPI_ISL_492139	EPI_ISL_517650	EPI_ISL_595430	EPI_ISL_493476	EPI_ISL_5897706	EPI_ISL_6540203	EPI_ISL_2818827	EPI_ISL_6670296	EPI_ISL_6472739	EPI_ISL_12606680	EPI_ISL_14430737	EPI_ISL_14430737	EPI_ISL_15030897	EPI_ISL_14415412	EPI_ISL_15462899	EPI_ISL_15368399	EPI_ISL_13164444	EPI_ISL_13242554
EPI_ISL_424353	EPI_ISL_517654	EPI_ISL_595493	EPI_ISL_558061	EPI_ISL_1368954	EPI_ISL_3886372	EPI_ISL_3773210	EPI_ISL_5451231	EPI_ISL_4502645	EPI_ISL_11393129	EPI_ISL_14831721	EPI_ISL_14831721	EPI_ISL_13742256	EPI_ISL_15272358	EPI_ISL_15335876	EPI_ISL_15303676	EPI_ISL_13454773	EPI_ISL_13262303
EPI_ISL_1335062	EPI_ISL_738217	EPI_ISL_574243	EPI_ISL_638366	EPI_ISL_1334873	EPI_ISL_5750376	EPI_ISL_4607633	EPI_ISL_7759620	EPI_ISL_5350744	EPI_ISL_12478167	EPI_ISL_14640208	EPI_ISL_14640208	EPI_ISL_13868038	EPI_ISL_14500916	EPI_ISL_15281714	EPI_ISL_15403360	EPI_ISL_13572050	EPI_ISL_13265198
EPI_ISL_7946128	EPI_ISL_644678	EPI_ISL_613149	EPI_ISL_11952077	EPI_ISL_7338144	EPI_ISL_3193265	EPI_ISL_2708137	EPI_ISL_6796433	EPI_ISL_7206266	EPI_ISL_15166380	EPI_ISL_15206447	EPI_ISL_15206447	EPI_ISL_15088428	EPI_ISL_15209352	EPI_ISL_14741965	EPI_ISL_14948566	EPI_ISL_13441043	EPI_ISL_1329258
EPI_ISL_427164	EPI_ISL_437241	EPI_ISL_573897	EPI_ISL_860061	EPI_ISL_1606983	EPI_ISL_2769440	EPI_ISL_2717599	EPI_ISL_5790750	EPI_ISL_8523551	EPI_ISL_13565431	EPI_ISL_14141288	EPI_ISL_14141288	EPI_ISL_15054340	EPI_ISL_14913968	EPI_ISL_14675209	EPI_ISL_15406518	EPI_ISL_13194554	EPI_ISL_13294352
EPI_ISL_5869007	EPI_ISL_583692	EPI_ISL_577468	EPI_ISL_857318	EPI_ISL_2293946	EPI_ISL_3195373	EPI_ISL_2366018	EPI_ISL_6355133	EPI_ISL_6923806	EPI_ISL_11353319	EPI_ISL_15383034	EPI_ISL_15383034	EPI_ISL_15474643	EPI_ISL_14684102	EPI_ISL_15179439	EPI_ISL_14753785	EPI_ISL_12634296	EPI_ISL_13295345
EPI_ISL_5868998	EPI_ISL_475082	EPI_ISL_574061	EPI_ISL_1170615	EPI_ISL_1621353	EPI_ISL_3197604	EPI_ISL_2781036	EPI_ISL_7354767	EPI_ISL_8238593	EPI_ISL_12114212	EPI_ISL_15344883	EPI_ISL_15344883	EPI_ISL_15531493	EPI_ISL_15324127	EPI_ISL_15319384	EPI_ISL_15308201	EPI_ISL_13616287	EPI_ISL_13299586
EPI_ISL_15047420	EPI_ISL_453760	EPI_ISL_552278	EPI_ISL_2822242	EPI_ISL_1609772	EPI_ISL_3192460	EPI_ISL_2745661	EPI_ISL_6300784	EPI_ISL_6859932	EPI_ISL_12570077	EPI_ISL_14385375	EPI_ISL_14385375	EPI_ISL_15378428	EPI_ISL_15078183	EPI_ISL_15412354	EPI_ISL_14196733	EPI_ISL_13738525	EPI_ISL_13308704
EPI_ISL_485837	EPI_ISL_528270	EPI_ISL_567299	EPI_ISL_13836999	EPI_ISL_1581831	EPI_ISL_3195570	EPI_ISL_3829522	EPI_ISL_7876078	EPI_ISL_2963288	EPI_ISL_12347201	EPI_ISL_15415598	EPI_ISL_15415598	EPI_ISL_15415289	EPI_ISL_15473554	EPI_ISL_14191551	EPI_ISL_15018745	EPI_ISL_13200429	EPI_ISL_13309542
EPI_ISL_889938	EPI_ISL_583724	EPI_ISL_577487	EPI_ISL_1055487	EPI_ISL_1895267	EPI_ISL_3195560	EPI_ISL_4110512	EPI_ISL_7515411	EPI_ISL_2435468	EPI_ISL_11612865	EPI_ISL_14380502	EPI_ISL_14380502	EPI_ISL_15411728	EPI_ISL_15158923	EPI_ISL_14740170	EPI_ISL_15148797	EPI_ISL_12496223	EPI_ISL_13310516
EPI_ISL_890605	EPI_ISL_568966	EPI_ISL_560107	EPI_ISL_4421232	EPI_ISL_1820727	EPI_ISL_3195553	EPI_ISL_4471515	EPI_ISL_3437251	EPI_ISL_7772069	EPI_ISL_12516580	EPI_ISL_15531370	EPI_ISL_15531370	EPI_ISL_14411765	EPI_ISL_15062577	EPI_ISL_15534828	EPI_ISL_14875098	EPI_ISL_9809002	EPI_ISL_1335199
EPI_ISL_890687	EPI_ISL_416499	EPI_ISL_550551	EPI_ISL_4421234	EPI_ISL_1600795	EPI_ISL_3195541	EPI_ISL_5023508	EPI_ISL_6848456	EPI_ISL_4529092	EPI_ISL_12290049	EPI_ISL_14881462	EPI_ISL_14881462	EPI_ISL_15318487	EPI_ISL_14853135	EPI_ISL_14659409	EPI_ISL_14877255	EPI_ISL_12756122	EPI_ISL_13421126
EPI_ISL_517182	EPI_ISL_1510984	EPI_ISL_599955	EPI_ISL_4421155	EPI_ISL_1110430	EPI_ISL_3193221	EPI_ISL_4502688	EPI_ISL_3466976	EPI_ISL_7405422	EPI_ISL_12490585	EPI_ISL_14279418	EPI_ISL_14279418	EPI_ISL_14652052	EPI_ISL_14830703	EPI_ISL_14725423	EPI_ISL_15518999	EPI_ISL_12662373	EPI_ISL_13430534
EPI_ISL_421386	EPI_ISL_417947	EPI_ISL_627354	EPI_ISL_4420814	EPI_ISL_2562040	EPI_ISL_3196766	EPI_ISL_3714181	EPI_ISL_4479868	EPI_ISL_2750058	EPI_ISL_12345038	EPI_ISL_14412064	EPI_ISL_14412064	EPI_ISL_14267649	EPI_ISL_14557527	EPI_ISL_15219937	EPI_ISL_14785259	EPI_ISL_13474702	EPI_ISL_13436144
EPI_ISL_806216	EPI_ISL_583680	EPI_ISL_552182	EPI_ISL_12378289	EPI_ISL_1461198	EPI_ISL_3190639	EPI_ISL_4862343	EPI_ISL_3141176	EPI_ISL_4123123	EPI_ISL_11696718	EPI_ISL_15217561	EPI_ISL_15217561	EPI_ISL_14155124	EPI_ISL_13506043	EPI_ISL_14928491	EPI_ISL_15359503	EPI_ISL_12354899	EPI_ISL_13438691
EPI_ISL_429452	EPI_ISL_536323	EPI_ISL_573918	EPI_ISL_533038	EPI_ISL_1526300	EPI_ISL_2769819	EPI_ISL_3131214	EPI_ISL_3123947	EPI_ISL_6926224	EPI_ISL_12347600	EPI_ISL_14078075	EPI_ISL_14078075	EPI_ISL_14712994	EPI_ISL_15168467	EPI_ISL_13796970	EPI_ISL_14942839	EPI_ISL_14126857	EPI_ISL_13442791
EPI_ISL_15026627	EPI_ISL_644689	EPI_ISL_574100	EPI_ISL_2232349	EPI_ISL_1583103	EPI_ISL_2860676	EPI_ISL_11835910	EPI_ISL_2852531	EPI_ISL_8102625	EPI_ISL_12280053	EPI_ISL_14512873	EPI_ISL_14512873	EPI_ISL_14474277	EPI_ISL_15304981	EPI_ISL_15219699	EPI_ISL_15531757	EPI_ISL_12477702	EPI_ISL_13443159
EPI_ISL_614790	EPI_ISL_852795	EPI_ISL_574135	EPI_ISL_8189346	EPI_ISL_1583066	EPI_ISL_10343040	EPI_ISL_4046129	EPI_ISL_4145753	EPI_ISL_5448709	EPI_ISL_12253648	EPI_ISL_15103152	EPI_ISL_15103152	EPI_ISL_14833090	EPI_ISL_15484773	EPI_ISL_15520044	EPI_ISL_14709493	EPI_ISL_11766213	EPI_ISL_13467414
EPI_ISL_571700	EPI_ISL_528127	EPI_ISL_574073	EPI_ISL_13107649	EPI_ISL_1191697	EPI_ISL_3195897	EPI_ISL_4189707	EPI_ISL_2973514	EPI_ISL_4975693	EPI_ISL_10475289	EPI_ISL_15067577	EPI_ISL_15067577	EPI_ISL_14282001	EPI_ISL_14642427	EPI_ISL_13584172	EPI_ISL_15155434	EPI_ISL_13217373	EPI_ISL_13473927
EPI_ISL_468397	EPI_ISL_523607	EPI_ISL_574188	EPI_ISL_635991	EPI_ISL_2637498	EPI_ISL_3190732	EPI_ISL_3174543	EPI_ISL_5832850	EPI_ISL_5137308	EPI_ISL_10959449	EPI_ISL_15509987	EPI_ISL_15509987	EPI_ISL_13878038	EPI_ISL_14580871	EPI_ISL_14851814	EPI_ISL_15316795	EPI_ISL_12676849	EPI_ISL_13499361
EPI_ISL_890725	EPI_ISL_676542	EPI_ISL_553087	EPI_ISL_755136	EPI_ISL_1670052	EPI_ISL_3193208	EPI_ISL_2999469	EPI_ISL_3170825	EPI_ISL_7339934	EPI_ISL_11400760	EPI_ISL_14969065	EPI_ISL_14969065	EPI_ISL_14640850	EPI_ISL_13702519	EPI_ISL_15161065	EPI_ISL_15311287	EPI_ISL_12769445	EPI_ISL_13500830
EPI_ISL_890380	EPI_ISL_433646	EPI_ISL_560287	EPI_ISL_2496578	EPI_ISL_2293416	EPI_ISL_3877599	EPI_ISL_2701499	EPI_ISL_7288920	EPI_ISL_6552338	EPI_ISL_12703978	EPI_ISL_14653532	EPI_ISL_14653532	EPI_ISL_15200989	EPI_ISL_14559616	EPI_ISL_14233595	EPI_ISL_15530289	EPI_ISL_11600078	EPI_ISL_13503945
EPI_ISL_450141	EPI_ISL_569331	EPI_ISL_550319	EPI_ISL_7508666	EPI_ISL_1506158	EPI_ISL_3196948	EPI_ISL_2766531	EPI_ISL_5407426	EPI_ISL_6353059	EPI_ISL_12720530	EPI_ISL_14428660	EPI_ISL_14428660	EPI_ISL_14947841	EPI_ISL_14384367	EPI_ISL_14905752	EPI_ISL_14974318	EPI_ISL_11023827	EPI_ISL_13511351
EPI_ISL_417665	EPI_ISL_574905	EPI_ISL_552635	EPI_ISL_7508676	EPI_ISL_1862756	EPI_ISL_3198226	EPI_ISL_4017987	EPI_ISL_7838087	EPI_ISL_7343030	EPI_ISL_13278888	EPI_ISL_14963125	EPI_ISL_14963125	EPI_ISL_14454606	EPI_ISL_14657656	EPI_ISL_14927315	EPI_ISL_15263651	EPI_ISL_12309936	EPI_ISL_13512800
EPI_ISL_8577109	EPI_ISL_2367359	EPI_ISL_550846	EPI_ISL_7508381	EPI_ISL_1872956	EPI_ISL_3894175	EPI_ISL_5262737	EPI_ISL_6343516	EPI_ISL_3139488	EPI_ISL_11130495	EPI_ISL_14882723	EPI_ISL_14882723	EPI_ISL_15069223	EPI_ISL_13546671	EPI_ISL_15113457	EPI_ISL_15130824	EPI_ISL_13416297	EPI_ISL_13517219
EPI_ISL_806211	EPI_ISL_466741	EPI_ISL_551649	EPI_ISL_568535	EPI_ISL_1866191	EPI_ISL_3880591	EPI_ISL_3051145	EPI_ISL_5041402	EPI_ISL_2551678	EPI_ISL_11270937	EPI_ISL_14549793	EPI_ISL_14549793	EPI_ISL_15417715	EPI_ISL_15149710	EPI_ISL_15219005	EPI_ISL_15037308	EPI_ISL_12895117	EPI_ISL_13521868
EPI_ISL_571579	EPI_ISL_458183	EPI_ISL_2734062	EPI_ISL_614489	EPI_ISL_1884828	EPI_ISL_3880090	EPI_ISL_3174815	EPI_ISL_6765075	EPI_ISL_7301599	EPI_ISL_12775583	EPI_ISL_14730670	EPI_ISL_14730670	EPI_ISL_14947161	EPI_ISL_14185012	EPI_ISL_14913858	EPI_ISL_15083695	EPI_ISL_12114337	EPI_ISL_13526883
EPI_ISL_467960	EPI_ISL_1494112	EPI_ISL_588284	EPI_ISL_812472	EPI_ISL_1871657	EPI_ISL_2771598	EPI_ISL_2806060	EPI_ISL_7348761	EPI_ISL_6009284	EPI_ISL_13621823	EPI_ISL_15018772	EPI_ISL_15018772	EPI_ISL_14519621	EPI_ISL_13643555	EPI_ISL_15337039	EPI_ISL_15514457	EPI_ISL_12266266	EPI_ISL_13527906
EPI_ISL_468398	EPI_ISL_444969	EPI_ISL_639005	EPI_ISL_1093165	EPI_ISL_1881136	EPI_ISL_3877319	EPI_ISL_3976672	EPI_ISL_7303700	EPI_ISL_7676500	EPI_ISL_13345062	EPI_ISL_15082642	EPI_ISL_15082642	EPI_ISL_14642901	EPI_ISL_15092881	EPI_ISL_14244768	EPI_ISL_15031318	EPI_ISL_12759151	EPI_ISL_13528002
EPI_ISL_456214	EPI_ISL_14816242	EPI_ISL_540911	EPI_ISL_11681667	EPI_ISL_1868212	EPI_ISL_5750561	EPI_ISL_4267082	EPI_ISL_3883142	EPI_ISL_2568507	EPI_ISL_12299011	EPI_ISL_15152192	EPI_ISL_15152192	EPI_ISL_15170967	EPI_ISL_14489557	EPI_ISL_14827985	EPI_ISL_14899131	EPI_ISL_11400671	EPI_ISL_13536683
EPI_ISL_604994	EPI_ISL_14816247	EPI_ISL_551021	EPI_ISL_729909	EPI_ISL_1878840	EPI_ISL_3183472	EPI_ISL_3971985	EPI_ISL_4500703	EPI_ISL_7028235	EPI_ISL_12661969	EPI_ISL_14881388	EPI_ISL_14881388	EPI_ISL_14976925	EPI_ISL_13919534	EPI_ISL_14186121	EPI_ISL_15458179	EPI_ISL_11188090	EPI_ISL_13561887
EPI_ISL_604677	EPI_ISL_583693	EPI_ISL_574142	EPI_ISL_729915	EPI_ISL_1870644	EPI_ISL_3183493	EPI_ISL_4200855	EPI_ISL_4319523	EPI_ISL_6362806	EPI_ISL_13767299	EPI_ISL_14698459	EPI_ISL_14698459	EPI_ISL_14475719	EPI_ISL_14489795	EPI_ISL_15515561	EPI_ISL_15382680	EPI_ISL_10528045	EPI_ISL_13568568
EPI_ISL_445097	EPI_ISL_852797	EPI_ISL_601503	EPI_ISL_8889697	EPI_ISL_1887542	EPI_ISL_3194273	EPI_ISL_4142884	EPI_ISL_6434489	EPI_ISL_7818106	EPI_ISL_13088114	EPI_ISL_14560253	EPI_ISL_14560253	EPI_ISL_14699393	EPI_ISL_14557437	EPI_ISL_15534445	EPI_ISL_14994466	EPI_ISL_11210520	EPI_ISL_13575778
EPI_ISL_603891	EPI_ISL_852751	EPI_ISL_574046	EPI_ISL_3460723	EPI_ISL_1886878	EPI_ISL_2770262	EPI_ISL_4894564	EPI_ISL_5991230	EPI_ISL_5524777	EPI_ISL_10853308	EPI_ISL_15512789	EPI_ISL_15512789	EPI_ISL_13638175	EPI_ISL_14321356	EPI_ISL_14523945	EPI_ISL_15265205	EPI_ISL_10484672	EPI_ISL_13577223
EPI_ISL_571026	EPI_ISL_479929	EPI_ISL_1018291	EPI_ISL_3460722	EPI_ISL_1865763	EPI_ISL_3904467	EPI_ISL_4501534	EPI_ISL_10167029	EPI_ISL_3283559	EPI_ISL_12052317	EPI_ISL_15519800	EPI_ISL_15519800	EPI_ISL_13883671	EPI_ISL_14669973	EPI_ISL_14770414	EPI_ISL_14886353	EPI_ISL_12519924	EPI_ISL_13592251
EPI_ISL_571025	EPI_ISL_476980	EPI_ISL_581178	EPI_ISL_1534637	EPI_ISL_1125783	EPI_ISL_2764723	EPI_ISL_3365016	EPI_ISL_4453634	EPI_ISL_6362747	EPI_ISL_12149828	EPI_ISL_14731865	EPI_ISL_14731865	EPI_ISL_14774305	EPI_ISL_14743529	EPI_ISL_14484616	EPI_ISL_15378339	EPI_ISL_10470250	EPI_ISL_13595049
EPI_ISL_2443726	EPI_ISL_1652295	EPI_ISL_602124	EPI_ISL_5682039	EPI_ISL_1871758	EPI_ISL_2771606	EPI_ISL_3283722	EPI_ISL_4148265	EPI_ISL_4533225	EPI_ISL_12123547	EPI_ISL_15101617	EPI_ISL_15101617	EPI_ISL_15385626	EPI_ISL_15366614	EPI_ISL_15301271	EPI_ISL_14742449	EPI_ISL_10992339	EPI_ISL_13600328
EPI_ISL_956162	EPI_ISL_734683	EPI_ISL_573782	EPI_ISL_1111407	EPI_ISL_1123507	EPI_ISL_3197477	EPI_ISL_3882271	EPI_ISL_8125303	EPI_ISL_5256862	EPI_ISL_12024630	EPI_ISL_15234333	EPI_ISL_15234333	EPI_ISL_14935011	EPI_ISL_14488268	EPI_ISL_15288259	EPI_ISL_14754796	EPI_ISL_13578140	EPI_ISL_13602063
EPI_ISL_956110	EPI_ISL_14689305	EPI_ISL_549702	EPI_ISL_1111266	EPI_ISL_1874626	EPI_ISL_2329648	EPI_ISL_4068882	EPI_ISL_5945852	EPI_ISL_3639418	EPI_ISL_13034728	EPI_ISL_15065680	EPI_ISL_15065680	EPI_ISL_15126040	EPI_ISL_14660005	EPI_ISL_15016305	EPI_ISL_15199476	EPI_ISL_13765296	EPI_ISL_13614517
EPI_ISL_604107	EPI_ISL_583884	EPI_ISL_573741	EPI_ISL_1111126	EPI_ISL_1022558	EPI_ISL_3191203	EPI_ISL_4147948	EPI_ISL_7843264	EPI_ISL_4265536	EPI_ISL_12301898	EPI_ISL_15190295	EPI_ISL_15190295	EPI_ISL_15114923	EPI_ISL_15284156	EPI_ISL_15419231	EPI_ISL_15435085	EPI_ISL_13494093	EPI_ISL_1363013
EPI_ISL_417516	EPI_ISL_583883	EPI_ISL_594926	EPI_ISL_812809	EPI_ISL_1859936	EPI_ISL_3893143	EPI_ISL_3097458	EPI_ISL_5755741	EPI_ISL_7868039	EPI_ISL_12300610	EPI_ISL_15322316	EPI_ISL_15322316	EPI_ISL_15017935	EPI_ISL_13360447	EPI_ISL_15136870	EPI_ISL_15081341	EPI_ISL_13641331	EPI_ISL_13643998
EPI_ISL_956269	EPI_ISL_486535	EPI_ISL_595380	EPI_ISL_824459	EPI_ISL_1884127	EPI_ISL_3892556	EPI_ISL_3366686	EPI_ISL_5755666	EPI_ISL_7020917	EPI_ISL_11545469	EPI_ISL_15201047	EPI_ISL_15201047	EPI_ISL_14635053	EPI_ISL_13248047	EPI_ISL_14559658	EPI_ISL_14727098	EPI_ISL_11078691	EPI_ISL_13652559
EPI_ISL_956087	EPI_ISL_1015006	EPI_ISL_580204	EPI_ISL_1202450	EPI_ISL_1864524	EPI_ISL_2462058	EPI_ISL_3379623	EPI_ISL_6839904	EPI_ISL_5618143	EPI_ISL_13046254	EPI_ISL_15411716	EPI_ISL_15411716	EPI_ISL_15381692	EPI_ISL_14531266	EPI_ISL_14267326	EPI_ISL_15471768	EPI_ISL_12564894	EPI_ISL_13654411
EPI_ISL_956233	EPI_ISL_452837	EPI_ISL_599406	EPI_ISL_785948	EPI_ISL_1886610	EPI_ISL_2335997	EPI_ISL_2911311	EPI_ISL_5037133	EPI_ISL_6501369	EPI_ISL_12623089	EPI_ISL_15353282	EPI_ISL_15353282	EPI_ISL_15500229	EPI_ISL_14225681	EPI_ISL_14184533	EPI_ISL_14390482	EPI_ISL_12963355	EPI_ISL_13658584
EPI_ISL_454849	EPI_ISL_852781	EPI_ISL_589188	EPI_ISL_2218244	EPI_ISL_1882112	EPI_ISL_3199637	EPI_ISL_2807833	EPI_ISL_5409093	EPI_ISL_5914222	EPI_ISL_11307912	EPI_ISL_15361513	EPI_ISL_15361513	EPI_ISL_13846351	EPI_ISL_14381709	EPI_ISL_15534604	EPI_ISL_15262013	EPI_ISL_11023614	EPI_ISL_13659014
EPI_ISL_681941	EPI_ISL_14689719	EPI_ISL_574168	EPI_ISL_6832733	EPI_ISL_1879684	EPI_ISL_3191260	EPI_ISL_2540816	EPI_ISL_4477977	EPI_ISL_8146038	EPI_ISL_12779184	EPI_ISL_15399332	EPI_ISL_15399332	EPI_ISL_15278595	EPI_ISL_13857559	EPI_ISL_15098130	EPI_ISL_14731823	EPI_ISL_12047442	EPI_ISL_13659561
EPI_ISL_1666692	EPI_ISL_471414	EPI_ISL_576836	EPI_ISL_4220064	EPI_ISL_1882546	EPI_ISL_3191234	EPI_ISL_2702938	EPI_ISL_5787704	EPI_ISL_3433164	EPI_ISL_10925607	EPI_ISL_13420377	EPI_ISL_13420377	EPI_ISL_15533530	EPI_ISL_13855190	EPI_ISL_14485968	EPI_ISL_14350544	EPI_ISL_12930894	EPI_ISL_13674439
EPI_ISL_604396	EPI_ISL_485715	EPI_ISL_579955	EPI_ISL_1111154	EPI_ISL_1874280	EPI_ISL_2811362	EPI_ISL_2701555	EPI_ISL_8415527	EPI_ISL_3854833	EPI_ISL_11416177	EPI_ISL_13516618	EPI_ISL_13516618	EPI_ISL_14467260	EPI_ISL_14797030	EPI_ISL_15232567	EPI_ISL_15479428	EPI_ISL_12496988	EPI_ISL_13677157
EPI_ISL_604427	EPI_ISL_2597018	EPI_ISL_574109	EPI_ISL_1111144	EPI_ISL_1890648	EPI_ISL_2327405	EPI_ISL_4897762	EPI_ISL_8927954	EPI_ISL_8088719	EPI_ISL_11431381	EPI_ISL_13904008	EPI_ISL_13904008	EPI_ISL_13746854	EPI_ISL_13075305	EPI_ISL_14905646	EPI_ISL_15511570	EPI_ISL_10961688	EPI_ISL_13679137
EPI_ISL_426940	EPI_ISL_1586501	EPI_ISL_549513	EPI_ISL_669400	EPI_ISL_1873216	EPI_ISL_3183386	EPI_ISL_3437665	EPI_ISL_5824705	EPI_ISL_5459250	EPI_ISL_10423468	EPI_ISL_14567568	EPI_ISL_14567568	EPI_ISL_14923505	EPI_ISL_13077193	EPI_ISL_15505540	EPI_ISL_14702222	EPI_ISL_10054502	EPI_ISL_13680074
EPI_ISL_15033398	EPI_ISL_825856	EPI_ISL_577454	EPI_ISL_928464	EPI_ISL_1892055	EPI_ISL_2338307	EPI_ISL_2519750	EPI_ISL_5978302	EPI_ISL_6039578	EPI_ISL_13378733	EPI_ISL_13744592	EPI_ISL_13744592	EPI_ISL_15059017	EPI_ISL_13757678	EPI_ISL_15480922	EPI_ISL_15492254	EPI_ISL_12079911	EPI_ISL_13680345
EPI_ISL_571183	EPI_ISL_490694	EPI_ISL_580841	EPI_ISL_971550	EPI_ISL_1889211	EPI_ISL_3183430	EPI_ISL_2804233	EPI_ISL_6674148	EPI_ISL_5037430	EPI_ISL_13505026	EPI_ISL_15389179	EPI_ISL_15389179	EPI_ISL_14619532	EPI_ISL_13474350	EPI_ISL_14831102	EPI_ISL_15108044	EPI_ISL_12780913	EPI_ISL_13681453
EPI_ISL_654869	EPI_ISL_478160	EPI_ISL_576843	EPI_ISL_682885	EPI_ISL_1868730	EPI_ISL_2772248	EPI_ISL_2728710	EPI_ISL_6551990	EPI_ISL_5457709	EPI_ISL_10846014	EPI_ISL_14697109	EPI_ISL_14697109	EPI_ISL_14214967	EPI_ISL_14068559	EPI_ISL_14198585	EPI_ISL_14886517	EPI_ISL_12745195	EPI_ISL_13684961
EPI_ISL_776265	EPI_ISL_825988	EPI_ISL_2900355	EPI_ISL_588173	EPI_ISL_1885673	EPI_ISL_3191556	EPI_ISL_2995103	EPI_ISL_2551839	EPI_ISL_5457517	EPI_ISL_13137411	EPI_ISL_14521703	EPI_ISL_14521703	EPI_ISL_15394686	EPI_ISL_13621668	EPI_ISL_15431071	EPI_ISL_14930083	EPI_ISL_13258378	EPI_ISL_13685294
EPI_ISL_15033320	EPI_ISL_826044	EPI_ISL_589158	EPI_ISL_663080	EPI_ISL_1865196	EPI_ISL_2357571	EPI_ISL_3175047	EPI_ISL_4291057	EPI_ISL_5457035	EPI_ISL_11670688	EPI_ISL_14682939	EPI_ISL_14682939	EPI_ISL_15215751	EPI_ISL_14281852	EPI_ISL_15349017	EPI_ISL_15170934	EPI_ISL_12932568	EPI_ISL_13685821
EPI_ISL_571580	EPI_ISL_825854	EPI_ISL_588693	EPI_ISL_567727	EPI_ISL_1894841	EPI_ISL_2772441	EPI_ISL_3168826	EPI_ISL_7560301	EPI_ISL_5494364	EPI_ISL_13152872	EPI_ISL_15135891	EPI_ISL_15135891	EPI_ISL_14180247	EPI_ISL_14476651	EPI_ISL_15530873	EPI_ISL_15438764	EPI_ISL_12840123	EPI_ISL_13687328
EPI_ISL_426299	EPI_ISL_463910	EPI_ISL_595750	EPI_ISL_589933	EPI_ISL_1886637	EPI_ISL_3195672	EPI_ISL_3125992	EPI_ISL_6430257	EPI_ISL_5496739	EPI_ISL_9865558	EPI_ISL_14929781	EPI_ISL_14929781	EPI_ISL_14870864	EPI_ISL_13254818	EPI_ISL_14813583	EPI_ISL_15443316	EPI_ISL_12597176	EPI_ISL_13694485
EPI_ISL_434307	EPI_ISL_1390771	EPI_ISL_594916	EPI_ISL_530421	EPI_ISL_1885910	EPI_ISL_2328766	EPI_ISL_3991028	EPI_ISL_6225699	EPI_ISL_7633051	EPI_ISL_10286789	EPI_ISL_15102901	EPI_ISL_15102901	EPI_ISL_13612279	EPI_ISL_13856562	EPI_ISL_14831774	EPI_ISL_14941470	EPI_ISL_12211748	EPI_ISL_13702081
EPI_ISL_434262	EPI_ISL_463961	EPI_ISL_588336	EPI_ISL_549607	EPI_ISL_1894037	EPI_ISL_2763199	EPI_ISL_4500807	EPI_ISL_7348431	EPI_ISL_7677574	EPI_ISL_14120839	EPI_ISL_14382842	EPI_ISL_14382842	EPI_ISL_14633067	EPI_ISL_14170041	EPI_ISL_14409250	EPI_ISL_15042448	EPI_ISL_12466521	EPI_ISL_13703296
EPI_ISL_15047389	EPI_ISL_593525	EPI_ISL_585964	EPI_ISL_642205	EPI_ISL_1866275	EPI_ISL_3877665	EPI_ISL_3364555	EPI_ISL_7761506	EPI_ISL_7033870	EPI_ISL_13360817	EPI_ISL_15425373	EPI_ISL_15425373	EPI_ISL_15276135	EPI_ISL_14798401	EPI_ISL_15101714	EPI_ISL_14637433	EPI_ISL_11417067	EPI_ISL_1371091
EPI_ISL_491001	EPI_ISL_1009153	EPI_ISL_574162	EPI_ISL_661438	EPI_ISL_1126325	EPI_ISL_2328400	EPI_ISL_5210629	EPI_ISL_7906440	EPI_ISL_7576690	EPI_ISL_12300128	EPI_ISL_14659398	EPI_ISL_14659398	EPI_ISL_15031438	EPI_ISL_13048636	EPI_ISL_15316004	EPI_ISL_15446089	EPI_ISL_12196861	EPI_ISL_13722475
EPI_ISL_443236	EPI_ISL_825975	EPI_ISL_612484	EPI_ISL_630350	EPI_ISL_2001586	EPI_ISL_2331101	EPI_ISL_3705418	EPI_ISL_7632322	EPI_ISL_2513796	EPI_ISL_10970494	EPI_ISL_14780390	EPI_ISL_14780390	EPI_ISL_13905321	EPI_ISL_14634164	EPI_ISL_15522683	EPI_ISL_15057317	EPI_ISL_13438342	EPI_ISL_13725444
EPI_ISL_499704	EPI_ISL_890069	EPI_ISL_580403	EPI_ISL_567090	EPI_ISL_1886701	EPI_ISL_2768240	EPI_ISL_2814831	EPI_ISL_5043797	EPI_ISL_6667923	EPI_ISL_14358546	EPI_ISL_15534579	EPI_ISL_15534579	EPI_ISL_14916265	EPI_ISL_15278039	EPI_ISL_15233692	EPI_ISL_15505602	EPI_ISL_13436734	EPI_ISL_1373034
EPI_ISL_479938	EPI_ISL_890071	EPI_ISL_573639	EPI_ISL_704337	EPI_ISL_1894085	EPI_ISL_2360044	EPI_ISL_2607559	EPI_ISL_3283371	EPI_ISL_4404677	EPI_ISL_11826581	EPI_ISL_15268010	EPI_ISL_15268010	EPI_ISL_13905408	EPI_ISL_14443938	EPI_ISL_15161067	EPI_ISL_13399912	EPI_ISL_14633579	EPI_ISL_13733201
EPI_ISL_614620	EPI_ISL_890050	EPI_ISL_577524	EPI_ISL_607266	EPI_ISL_1888889	EPI_ISL_2761126	EPI_ISL_4089712	EPI_ISL_4190863	EPI_ISL_6320312	EPI_ISL_10425551	EPI_ISL_15524893	EPI_ISL_15524893	EPI_ISL_15091549	EPI_ISL_13324296	EPI_ISL_15446391	EPI_ISL_14802845	EPI_ISL_12044603	EPI_ISL_13750052
EPI_ISL_452026	EPI_ISL_826113	EPI_ISL_580475	EPI_ISL_643820	EPI_ISL_1441181	EPI_ISL_2776895	EPI_ISL_3109770	EPI_ISL_5633556	EPI_ISL_6878492	EPI_ISL_12441900	EPI_ISL_14541722	EPI_ISL_14541722	EPI_ISL_14750691	EPI_ISL_14203639	EPI_ISL_15283811	EPI_ISL_15317015	EPI_ISL_13438234	EPI_ISL_1375347
EPI_ISL_444927	EPI_ISL_826106	EPI_ISL_567964	EPI_ISL_642375	EPI_ISL_1903582	EPI_ISL_3194695	EPI_ISL_2782245	EPI_ISL_3697541	EPI_ISL_6850806	EPI_ISL_11775796	EPI_ISL_14224520	EPI_ISL_14224520	EPI_ISL_14982300	EPI_ISL_13657946	EPI_ISL_15412098	EPI_ISL_14840362	EPI_ISL_13438481	EPI_ISL_13757679
EPI_ISL_622485	EPI_ISL_890087	EPI_ISL_568130	EPI_ISL_642402	EPI_ISL_1866902	EPI_ISL_5751000	EPI_ISL_3336984	EPI_ISL_6760478	EPI_ISL_5733838	EPI_ISL_13904090	EPI_ISL_15451725	EPI_ISL_15451725	EPI_ISL_14652976	EPI_ISL_13358909	EPI_ISL_15445201	EPI_ISL_15314480	EPI_ISL_14636757	EPI_ISL_1376405
EPI_ISL_444860	EPI_ISL_593508	EPI_ISL_580334	EPI_ISL_642431	EPI_ISL_1901175	EPI_ISL_2771398	EPI_ISL_3169820	EPI_ISL_6501253	EPI_ISL_7277688	EPI_ISL_13904144	EPI_ISL_15040314	EPI_ISL_15040314	EPI_ISL_14486259	EPI_ISL_14168004	EPI_ISL_15221526	EPI_ISL_15534296	EPI_ISL_12125058	EPI_ISL_13765016
EPI_ISL_1875839	EPI_ISL_593506	EPI_ISL_566393	EPI_ISL_655736	EPI_ISL_2209257	EPI_ISL_7069175	EPI_ISL_2237227	EPI_ISL_4529746	EPI_ISL_7478897	EPI_ISL_12758658	EPI_ISL_14213215	EPI_ISL_14213215	EPI_ISL_14868615	EPI_ISL_13088019	EPI_ISL_15217116	EPI_ISL_15473577	EPI_ISL_12779376	EPI_ISL_13773184
EPI_ISL_483434	EPI_ISL_593512	EPI_ISL_567399	EPI_ISL_587893	EPI_ISL_2208789	EPI_ISL_2772151	EPI_ISL_2607002	EPI_ISL_7581791	EPI_ISL_7145954	EPI_ISL_12964120	EPI_ISL_15070496	EPI_ISL_15070496	EPI_ISL_14825367	EPI_ISL_13768727	EPI_ISL_14850615	EPI_ISL_15503637	EPI_ISL_12775940	EPI_ISL_13774672
EPI_ISL_443209	EPI_ISL_593503	EPI_ISL_575491	EPI_ISL_796673	EPI_ISL_2210925	EPI_ISL_3197500	EPI_ISL_2608238	EPI_ISL_6929177	EPI_ISL_2704607	EPI_ISL_12183480	EPI_ISL_15037823	EPI_ISL_15037823	EPI_ISL_15001649	EPI_ISL_13635267	EPI_ISL_15368298	EPI_ISL_15448515	EPI_ISL_11232743	EPI_ISL_13795453
EPI_ISL_1378958	EPI_ISL_1009151	EPI_ISL_576777	EPI_ISL_624563	EPI_ISL_3343536	EPI_ISL_3196385	EPI_ISL_2354370	EPI_ISL_4897836	EPI_ISL_2852878	EPI_ISL_12962337	EPI_ISL_14840693	EPI_ISL_14840693	EPI_ISL_14831019	EPI_ISL_13332350	EPI_ISL_15447856	EPI_ISL_15522630	EPI_ISL_11989379	EPI_ISL_13796396
EPI_ISL_483374	EPI_ISL_1009158	EPI_ISL_575617	EPI_ISL_598086	EPI_ISL_3343406	EPI_ISL_3198363	EPI_ISL_2607624	EPI_ISL_8072906	EPI_ISL_4580358	EPI_ISL_13152473	EPI_ISL_15281965	EPI_ISL_15281965	EPI_ISL_14321304	EPI_ISL_13755200	EPI_ISL_15156109	EPI_ISL_14809249	EPI_ISL_12505527	EPI_ISL_13802811
EPI_ISL_483425	EPI_ISL_826112	EPI_ISL_576765	EPI_ISL_607786	EPI_ISL_1217369	EPI_ISL_2776720	EPI_ISL_3171847	EPI_ISL_4110457	EPI_ISL_2438303	EPI_ISL_12309786	EPI_ISL_15028503	EPI_ISL_15028503	EPI_ISL_15282692	EPI_ISL_13315131	EPI_ISL_15268186	EPI_ISL_14637479	EPI_ISL_13745751	EPI_ISL_1380282
EPI_ISL_494718	EPI_ISL_826116	EPI_ISL_567515	EPI_ISL_630116	EPI_ISL_1866015	EPI_ISL_3192253	EPI_ISL_1858134	EPI_ISL_6991589	EPI_ISL_3970720	EPI_ISL_12884898	EPI_ISL_15279246	EPI_ISL_15279246	EPI_ISL_15123581	EPI_ISL_15126422	EPI_ISL_15233885	EPI_ISL_15005051	EPI_ISL_12692844	EPI_ISL_13815056
EPI_ISL_483167	EPI_ISL_1379124	EPI_ISL_580386	EPI_ISL_541826	EPI_ISL_1230158	EPI_ISL_2325550	EPI_ISL_2570624	EPI_ISL_6496203	EPI_ISL_2893170	EPI_ISL_12082284	EPI_ISL_15063186	EPI_ISL_15063186	EPI_ISL_14824758	EPI_ISL_13311372	EPI_ISL_15467048	EPI_ISL_14731480	EPI_ISL_13589499	EPI_ISL_13819210
EPI_ISL_426434	EPI_ISL_1001083	EPI_ISL_601346	EPI_ISL_1659169	EPI_ISL_1874470	EPI_ISL_5750534	EPI_ISL_2486757	EPI_ISL_6298355	EPI_ISL_4618426	EPI_ISL_14110958	EPI_ISL_14521808	EPI_ISL_14521808	EPI_ISL_15045255	EPI_ISL_13590771	EPI_ISL_15234750	EPI_ISL_14347800	EPI_ISL_12613463	EPI_ISL_13823520
EPI_ISL_571139	EPI_ISL_5887596	EPI_ISL_601337	EPI_ISL_736799	EPI_ISL_1888787	EPI_ISL_3894282	EPI_ISL_2513783	EPI_ISL_7020663	EPI_ISL_4264600	EPI_ISL_13023345	EPI_ISL_14837715	EPI_ISL_14837715	EPI_ISL_15351217	EPI_ISL_15000334	EPI_ISL_15431899	EPI_ISL_14736288	EPI_ISL_12272407	EPI_ISL_1382867
EPI_ISL_15033808	EPI_ISL_1379096	EPI_ISL_600422	EPI_ISL_572322	EPI_ISL_1327178	EPI_ISL_3195946	EPI_ISL_2850236	EPI_ISL_4478697	EPI_ISL_4768374	EPI_ISL_14646701	EPI_ISL_14274202	EPI_ISL_14274202	EPI_ISL_15054537	EPI_ISL_14292245	EPI_ISL_15472273	EPI_ISL_15281812	EPI_ISL_12357462	EPI_ISL_1383230
EPI_ISL_1170489	EPI_ISL_825819	EPI_ISL_601081	EPI_ISL_837255	EPI_ISL_1135030	EPI_ISL_3191500	EPI_ISL_3314510	EPI_ISL_7023196	EPI_ISL_5036185	EPI_ISL_14127018	EPI_ISL_13741183	EPI_ISL_13741183	EPI_ISL_14377092	EPI_ISL_14070162	EPI_ISL_15353850	EPI_ISL_14547467	EPI_ISL_12531343	EPI_ISL_13836639
EPI_ISL_1170491	EPI_ISL_826071	EPI_ISL_590085	EPI_ISL_653782	EPI_ISL_1866082	EPI_ISL_3187857	EPI_ISL_4771113	EPI_ISL_7762278	EPI_ISL_4068882	EPI_ISL_12937352	EPI_ISL_14772609	EPI_ISL_14772609	EPI_ISL_14609048	EPI_ISL_13855219	EPI_ISL_14788440	EPI_ISL_15401240	EPI_ISL_11916810	EPI_ISL_13854603
EPI_ISL_1170495	EPI_ISL_1752493	EPI_ISL_588428	EPI_ISL_531955	EPI_ISL_1863228	EPI_ISL_2338716	EPI_ISL_2394922	EPI_ISL_7634622	EPI_ISL_2865506	EPI_ISL_12938756	EPI_ISL_15202291	EPI_ISL_15202291	EPI_ISL_14930466	EPI_ISL_13398887	EPI_ISL_15347318	EPI_ISL_15004901	EPI_ISL_13332133	EPI_ISL_13859130
EPI_ISL_776413	EPI_ISL_954630	EPI_ISL_588426	EPI_ISL_1181254	EPI_ISL_3143814	EPI_ISL_2358997	EPI_ISL_2396613	EPI_ISL_6008166	EPI_ISL_6921604	EPI_ISL_11642712	EPI_ISL_13746048	EPI_ISL_13746048	EPI_ISL_14182816	EPI_ISL_13799184	EPI_ISL_14950905	EPI_ISL_14142385	EPI_ISL_10198528	EPI_ISL_13878465
EPI_ISL_2877497	EPI_ISL_1379095	EPI_ISL_588677	EPI_ISL_610622	EPI_ISL_3343705	EPI_ISL_2357396	EPI_ISL_2393819	EPI_ISL_7036848	EPI_ISL_5997839	EPI_ISL_11393206	EPI_ISL_14300390	EPI_ISL_14300390	EPI_ISL_13764584	EPI_ISL_13048114	EPI_ISL_14906302	EPI_ISL_15149937	EPI_ISL_12331188	EPI_ISL_1389041
EPI_ISL_740444	EPI_ISL_1365846	EPI_ISL_595455	EPI_ISL_532516	EPI_ISL_3343618	EPI_ISL_2770100	EPI_ISL_2407937	EPI_ISL_6759310	EPI_ISL_5036450	EPI_ISL_11060571	EPI_ISL_13865307	EPI_ISL_13865307	EPI_ISL_15145146	EPI_ISL_14076870	EPI_ISL_15365540	EPI_ISL_15230705	EPI_ISL_14157500	EPI_ISL_13894525
EPI_ISL_462189	EPI_ISL_515210	EPI_ISL_588688	EPI_ISL_1469330	EPI_ISL_3343570	EPI_ISL_2760544	EPI_ISL_2640449	EPI_ISL_7026462	EPI_ISL_5423022	EPI_ISL_11420292	EPI_ISL_15456612	EPI_ISL_15456612	EPI_ISL_15101408	EPI_ISL_14177384	EPI_ISL_15375063	EPI_ISL_15082884	EPI_ISL_11047835	EPI_ISL_13907418
EPI_ISL_429767	EPI_ISL_548230	EPI_ISL_595658	EPI_ISL_734800	EPI_ISL_1040308	EPI_ISL_2761212	EPI_ISL_2766246	EPI_ISL_6345721	EPI_ISL_6300331	EPI_ISL_12655584	EPI_ISL_14468930	EPI_ISL_14468930	EPI_ISL_15061471	EPI_ISL_14761643	EPI_ISL_15467707	EPI_ISL_14197567	EPI_ISL_15143883	EPI_ISL_13909291
EPI_ISL_2408187	EPI_ISL_593549	EPI_ISL_601088	EPI_ISL_548082	EPI_ISL_1369495	EPI_ISL_2763845	EPI_ISL_2511102	EPI_ISL_4146852	EPI_ISL_7573553	EPI_ISL_10180878	EPI_ISL_14976587	EPI_ISL_14976587	EPI_ISL_14192171	EPI_ISL_13510381	EPI_ISL_15168234	EPI_ISL_15036624	EPI_ISL_13229889	EPI_ISL_13923006
EPI_ISL_469229	EPI_ISL_1379123	EPI_ISL_566696	EPI_ISL_1111165	EPI_ISL_1313094	EPI_ISL_1932454	EPI_ISL_2554021	EPI_ISL_3093960	EPI_ISL_5242316	EPI_ISL_13094157	EPI_ISL_15444779	EPI_ISL_15444779	EPI_ISL_14928800	EPI_ISL_14087029	EPI_ISL_15155526	EPI_ISL_15281750	EPI_ISL_12863283	EPI_ISL_13924297
EPI_ISL_469233	EPI_ISL_1379003	EPI_ISL_575637	EPI_ISL_1532221	EPI_ISL_1599703	EPI_ISL_1931365	EPI_ISL_2487584	EPI_ISL_10160040	EPI_ISL_6839908	EPI_ISL_11775968	EPI_ISL_14927289	EPI_ISL_14927289	EPI_ISL_14802889	EPI_ISL_14459182	EPI_ISL_15311496	EPI_ISL_14873897	EPI_ISL_12464634	EPI_ISL_14066314
EPI_ISL_469238	EPI_ISL_2970335	EPI_ISL_584684	EPI_ISL_551794	EPI_ISL_1416920	EPI_ISL_3199374	EPI_ISL_2608077	EPI_ISL_3425189	EPI_ISL_6497391	EPI_ISL_11037641	EPI_ISL_14446470	EPI_ISL_14446470	EPI_ISL_14145770	EPI_ISL_14166035	EPI_ISL_15447100	EPI_ISL_14546739	EPI_ISL_11750018	EPI_ISL_14079387
EPI_ISL_906770	EPI_ISL_1009146	EPI_ISL_587471	EPI_ISL_556504	EPI_ISL_1418196	EPI_ISL_3194713	EPI_ISL_2539452	EPI_ISL_6298768	EPI_ISL_6236324	EPI_ISL_12416835	EPI_ISL_15220492	EPI_ISL_15220492	EPI_ISL_14219967	EPI_ISL_14295623	EPI_ISL_14786130	EPI_ISL_14472115	EPI_ISL_12173168	EPI_ISL_14088139
EPI_ISL_451780	EPI_ISL_1379100	EPI_ISL_588153	EPI_ISL_558904	EPI_ISL_1381178	EPI_ISL_3195889	EPI_ISL_2486015	EPI_ISL_3124564	EPI_ISL_5481403	EPI_ISL_12527526	EPI_ISL_14870343	EPI_ISL_14870343	EPI_ISL_14627608	EPI_ISL_14761259	EPI_ISL_15265490	EPI_ISL_15293642	EPI_ISL_12480417	EPI_ISL_14117386
EPI_ISL_6644603	EPI_ISL_825817	EPI_ISL_588591	EPI_ISL_459448	EPI_ISL_1099177	EPI_ISL_2326890	EPI_ISL_2487115	EPI_ISL_6286279	EPI_ISL_7822060	EPI_ISL_12609238	EPI_ISL_14724422	EPI_ISL_14724422	EPI_ISL_14715015	EPI_ISL_13372385	EPI_ISL_15531885	EPI_ISL_14662661	EPI_ISL_11091396	EPI_ISL_1411867
EPI_ISL_517276	EPI_ISL_825990	EPI_ISL_575629	EPI_ISL_451648	EPI_ISL_1309731	EPI_ISL_3890483	EPI_ISL_2570152	EPI_ISL_2905155	EPI_ISL_4134948	EPI_ISL_11334193	EPI_ISL_14347057	EPI_ISL_14347057	EPI_ISL_15001144	EPI_ISL_15217819	EPI_ISL_14439979	EPI_ISL_13328178	EPI_ISL_11121144	EPI_ISL_14120030
EPI_ISL_6644305	EPI_ISL_954493	EPI_ISL_587392	EPI_ISL_622390	EPI_ISL_2188214	EPI_ISL_5750886	EPI_ISL_2199768	EPI_ISL_3528270	EPI_ISL_4099423	EPI_ISL_13335373	EPI_ISL_15108425	EPI_ISL_15108425	EPI_ISL_14849448	EPI_ISL_14929179	EPI_ISL_15521180	EPI_ISL_14255173	EPI_ISL_12466284	EPI_ISL_14120538
EPI_ISL_443273	EPI_ISL_2596152	EPI_ISL_566133	EPI_ISL_746738	EPI_ISL_2171097	EPI_ISL_3195001	EPI_ISL_2199283	EPI_ISL_6419761	EPI_ISL_6549691	EPI_ISL_12075501	EPI_ISL_14510297	EPI_ISL_14510297	EPI_ISL_14284082	EPI_ISL_14399405	EPI_ISL_14723123	EPI_ISL_15417018	EPI_ISL_12861213	EPI_ISL_14124727
EPI_ISL_443276	EPI_ISL_826169	EPI_ISL_2900255	EPI_ISL_801841	EPI_ISL_1798904	EPI_ISL_3194122	EPI_ISL_2318145	EPI_ISL_11579582	EPI_ISL_5028836	EPI_ISL_12422492	EPI_ISL_14352847	EPI_ISL_14352847	EPI_ISL_15045444	EPI_ISL_13175472	EPI_ISL_15490493	EPI_ISL_14418287	EPI_ISL_10995036	EPI_ISL_14127652
EPI_ISL_842830	EPI_ISL_826160	EPI_ISL_573635	EPI_ISL_746763	EPI_ISL_2171195	EPI_ISL_2764178	EPI_ISL_2316682	EPI_ISL_5333721	EPI_ISL_5833890	EPI_ISL_15322034	EPI_ISL_15260968	EPI_ISL_15260968	EPI_ISL_14412839	EPI_ISL_13834834	EPI_ISL_15442227	EPI_ISL_15161044	EPI_ISL_12212396	EPI_ISL_14132819
EPI_ISL_579453	EPI_ISL_1378998	EPI_ISL_599728	EPI_ISL_746717	EPI_ISL_1660098	EPI_ISL_2770348	EPI_ISL_2199019	EPI_ISL_4335708	EPI_ISL_2717390	EPI_ISL_11423289	EPI_ISL_15361327	EPI_ISL_15361327	EPI_ISL_14982791	EPI_ISL_14531548	EPI_ISL_15258405	EPI_ISL_15020112	EPI_ISL_12253622	EPI_ISL_14133004
EPI_ISL_423411	EPI_ISL_463917	EPI_ISL_638671	EPI_ISL_746643	EPI_ISL_6644459	EPI_ISL_3195512	EPI_ISL_2237354	EPI_ISL_4948617	EPI_ISL_7296402	EPI_ISL_12556362	EPI_ISL_15360550	EPI_ISL_15360550	EPI_ISL_14138005	EPI_ISL_14414663	EPI_ISL_15482980	EPI_ISL_15267712	EPI_ISL_12256656	EPI_ISL_14138764
EPI_ISL_423796	EPI_ISL_889995	EPI_ISL_588860	EPI_ISL_801849	EPI_ISL_1677555	EPI_ISL_3196433	EPI_ISL_2905247	EPI_ISL_7951813	EPI_ISL_5301697	EPI_ISL_10963149	EPI_ISL_15400705	EPI_ISL_15400705	EPI_ISL_14299450	EPI_ISL_13584805	EPI_ISL_15107593	EPI_ISL_15132880	EPI_ISL_11728228	EPI_ISL_14153570
EPI_ISL_423797	EPI_ISL_7617697	EPI_ISL_580536	EPI_ISL_556860	EPI_ISL_1492979	EPI_ISL_2763402	EPI_ISL_2468301	EPI_ISL_3093405	EPI_ISL_5493697	EPI_ISL_9999629	EPI_ISL_15261629	EPI_ISL_15261629	EPI_ISL_14933697	EPI_ISL_14320595	EPI_ISL_15177865	EPI_ISL_15091878	EPI_ISL_11702754	EPI_ISL_14156429
EPI_ISL_460818	EPI_ISL_826066	EPI_ISL_588415	EPI_ISL_657237	EPI_ISL_1121190	EPI_ISL_2770026	EPI_ISL_2396129	EPI_ISL_4146525	EPI_ISL_2487521	EPI_ISL_12653572	EPI_ISL_15059180	EPI_ISL_15059180	EPI_ISL_14909023	EPI_ISL_13706726	EPI_ISL_14165048	EPI_ISL_14595869	EPI_ISL_10484676	EPI_ISL_14162293
EPI_ISL_500369	EPI_ISL_1241347	EPI_ISL_580365	EPI_ISL_469380	EPI_ISL_1492795	EPI_ISL_2771358	EPI_ISL_2865777	EPI_ISL_7344551	EPI_ISL_2852685	EPI_ISL_10242737	EPI_ISL_15344279	EPI_ISL_15344279	EPI_ISL_15168591	EPI_ISL_14137720	EPI_ISL_15379988	EPI_ISL_14840658	EPI_ISL_11289171	EPI_ISL_14175634
EPI_ISL_447686	EPI_ISL_2970855	EPI_ISL_575544	EPI_ISL_469508	EPI_ISL_935688	EPI_ISL_2770590	EPI_ISL_2516213	EPI_ISL_7723134	EPI_ISL_10438975	EPI_ISL_10197196	EPI_ISL_15464092	EPI_ISL_15464092	EPI_ISL_13505971	EPI_ISL_14360132	EPI_ISL_15430826	EPI_ISL_14705685	EPI_ISL_11471301	EPI_ISL_14182532
EPI_ISL_429729	EPI_ISL_1365847	EPI_ISL_573064	EPI_ISL_555558	EPI_ISL_1165861	EPI_ISL_2331127	EPI_ISL_2567973	EPI_ISL_5455033	EPI_ISL_3249610	EPI_ISL_11776910	EPI_ISL_15383314	EPI_ISL_15383314	EPI_ISL_14826246	EPI_ISL_14213316	EPI_ISL_15524366	EPI_ISL_15247058	EPI_ISL_11400808	EPI_ISL_14183219
EPI_ISL_523221	EPI_ISL_2821670	EPI_ISL_595768	EPI_ISL_559746	EPI_ISL_1492875	EPI_ISL_2770832	EPI_ISL_2814609	EPI_ISL_2702999	EPI_ISL_2348184	EPI_ISL_10518540	EPI_ISL_15503372	EPI_ISL_15503372	EPI_ISL_14850432	EPI_ISL_13905715	EPI_ISL_15518749	EPI_ISL_15516944	EPI_ISL_11215127	EPI_ISL_1418871
EPI_ISL_2877332	EPI_ISL_1379082	EPI_ISL_580370	EPI_ISL_490702	EPI_ISL_1322617	EPI_ISL_3183368	EPI_ISL_2607300	EPI_ISL_7196273	EPI_ISL_2766246	EPI_ISL_12403221	EPI_ISL_14140274	EPI_ISL_14140274	EPI_ISL_15242490	EPI_ISL_14415265	EPI_ISL_15132824	EPI_ISL_15248125	EPI_ISL_11174392	EPI_ISL_14190022
EPI_ISL_2790827	EPI_ISL_954509	EPI_ISL_575731	EPI_ISL_532014	EPI_ISL_2255426	EPI_ISL_2338139	EPI_ISL_2808595	EPI_ISL_5458574	EPI_ISL_2868162	EPI_ISL_12159199	EPI_ISL_14641163	EPI_ISL_14641163	EPI_ISL_15093072	EPI_ISL_13731076	EPI_ISL_15060929	EPI_ISL_15151798	EPI_ISL_14846522	EPI_ISL_14193298
EPI_ISL_1015257	EPI_ISL_1696787	EPI_ISL_588265	EPI_ISL_532021	EPI_ISL_2212648	EPI_ISL_2773620	EPI_ISL_3107478	EPI_ISL_7403623	EPI_ISL_2543190	EPI_ISL_13726047	EPI_ISL_14966552	EPI_ISL_14966552	EPI_ISL_14899405	EPI_ISL_13810833	EPI_ISL_15411942	EPI_ISL_15200966	EPI_ISL_12745196	EPI_ISL_1419384
EPI_ISL_4700584	EPI_ISL_2549674	EPI_ISL_573477	EPI_ISL_532947	EPI_ISL_1600844	EPI_ISL_2764616	EPI_ISL_3441808	EPI_ISL_5246488	EPI_ISL_2569224	EPI_ISL_13120680	EPI_ISL_14349103	EPI_ISL_14349103	EPI_ISL_14898517	EPI_ISL_14280408	EPI_ISL_15400028	EPI_ISL_14089196	EPI_ISL_12783139	EPI_ISL_14194771
EPI_ISL_613441	EPI_ISL_940170	EPI_ISL_580884	EPI_ISL_532803	EPI_ISL_5142866	EPI_ISL_2771576	EPI_ISL_3227741	EPI_ISL_6364208	EPI_ISL_2236068	EPI_ISL_12821661	EPI_ISL_14323103	EPI_ISL_14323103	EPI_ISL_15160586	EPI_ISL_14847997	EPI_ISL_15331227	EPI_ISL_14348284	EPI_ISL_11334293	EPI_ISL_1419681
EPI_ISL_461286	EPI_ISL_683363	EPI_ISL_579916	EPI_ISL_478908	EPI_ISL_1418600	EPI_ISL_3197085	EPI_ISL_3226599	EPI_ISL_8250700	EPI_ISL_3041997	EPI_ISL_11394983	EPI_ISL_15200954	EPI_ISL_15200954	EPI_ISL_14176608	EPI_ISL_15089874	EPI_ISL_15316609	EPI_ISL_15503372	EPI_ISL_11987377	EPI_ISL_1419714
EPI_ISL_455112	EPI_ISL_419593	EPI_ISL_567144	EPI_ISL_457319	EPI_ISL_2197526	EPI_ISL_2391910	EPI_ISL_2456615	EPI_ISL_4528554	EPI_ISL_2807455	EPI_ISL_13512875	EPI_ISL_14124864	EPI_ISL_14124864	EPI_ISL_14830737	EPI_ISL_14203190	EPI_ISL_15242768	EPI_ISL_14347654	EPI_ISL_12169997	EPI_ISL_14203513
EPI_ISL_1015014	EPI_ISL_663271	EPI_ISL_573201	EPI_ISL_462020	EPI_ISL_1676648	EPI_ISL_1284597	EPI_ISL_3202051	EPI_ISL_4408775	EPI_ISL_2729989	EPI_ISL_14119190	EPI_ISL_14072150	EPI_ISL_14072150	EPI_ISL_14465802	EPI_ISL_13311403	EPI_ISL_13537792	EPI_ISL_15261144	EPI_ISL_13421647	EPI_ISL_14203564
EPI_ISL_467163	EPI_ISL_483681	EPI_ISL_589939	EPI_ISL_478940	EPI_ISL_1058655	EPI_ISL_2264812	EPI_ISL_2639583	EPI_ISL_2852832	EPI_ISL_2704600	EPI_ISL_12550601	EPI_ISL_14856189	EPI_ISL_14856189	EPI_ISL_14501832	EPI_ISL_13899011	EPI_ISL_13712087	EPI_ISL_15360550	EPI_ISL_12942628	EPI_ISL_14216544
EPI_ISL_537439	EPI_ISL_455666	EPI_ISL_549639	EPI_ISL_439204	EPI_ISL_1058596	EPI_ISL_1709943	EPI_ISL_4014107	EPI_ISL_3298485	EPI_ISL_4320250	EPI_ISL_12701970	EPI_ISL_15348333	EPI_ISL_15348333	EPI_ISL_14336811	EPI_ISL_15353634	EPI_ISL_15155436	EPI_ISL_14138393	EPI_ISL_13258275	EPI_ISL_14218708
EPI_ISL_537828	EPI_ISL_2779502	EPI_ISL_599810	EPI_ISL_473389	EPI_ISL_1660646	EPI_ISL_1316275	EPI_ISL_4521787	EPI_ISL_2815191	EPI_ISL_4797144	EPI_ISL_11124217	EPI_ISL_15266194	EPI_ISL_15266194	EPI_ISL_15414686	EPI_ISL_13306072	EPI_ISL_14074579	EPI_ISL_15361327	EPI_ISL_14116913	EPI_ISL_14219839
EPI_ISL_2596631	EPI_ISL_3276953	EPI_ISL_587371	EPI_ISL_415698	EPI_ISL_1165890	EPI_ISL_1102819	EPI_ISL_3563389	EPI_ISL_2908458	EPI_ISL_7720068	EPI_ISL_11741999	EPI_ISL_15010637	EPI_ISL_15010637	EPI_ISL_15155436	EPI_ISL_13422845	EPI_ISL_15373483	EPI_ISL_14993997	EPI_ISL_12518821	EPI_ISL_14222454
EPI_ISL_537856	EPI_ISL_7360393	EPI_ISL_588830	EPI_ISL_13601793	EPI_ISL_1201794	EPI_ISL_3188084	EPI_ISL_3377992	EPI_ISL_6673961	EPI_ISL_2702644	EPI_ISL_11338248	EPI_ISL_14990476	EPI_ISL_14990476	EPI_ISL_14784000	EPI_ISL_14223547	EPI_ISL_13432169	EPI_ISL_14351253	EPI_ISL_11032332	EPI_ISL_14225140
EPI_ISL_418208	EPI_ISL_6463312	EPI_ISL_588946	EPI_ISL_682769	EPI_ISL_4363199	EPI_ISL_3188077	EPI_ISL_2235660	EPI_ISL_7023573	EPI_ISL_2394126	EPI_ISL_12438021	EPI_ISL_15064211	EPI_ISL_15064211	EPI_ISL_13513977	EPI_ISL_14188688	EPI_ISL_15534599	EPI_ISL_15082516	EPI_ISL_10418547	EPI_ISL_14225200
EPI_ISL_420791	EPI_ISL_859980	EPI_ISL_567352	EPI_ISL_956321	EPI_ISL_1191543	EPI_ISL_3195846	EPI_ISL_4755207	EPI_ISL_6616047	EPI_ISL_8040496	EPI_ISL_10966058	EPI_ISL_15099380	EPI_ISL_15099380	EPI_ISL_15253147	EPI_ISL_13099259	EPI_ISL_14585437	EPI_ISL_15345842	EPI_ISL_11418097	EPI_ISL_14227080
EPI_ISL_424877	EPI_ISL_751333	EPI_ISL_589183	EPI_ISL_678915	EPI_ISL_2205344	EPI_ISL_3187848	EPI_ISL_4850593	EPI_ISL_8449058	EPI_ISL_3955182	EPI_ISL_13123882	EPI_ISL_15521452	EPI_ISL_15521452	EPI_ISL_14173999	EPI_ISL_14158223	EPI_ISL_15382704	EPI_ISL_15438725	EPI_ISL_12272331	EPI_ISL_1422923
EPI_ISL_1015015	EPI_ISL_877023	EPI_ISL_2900248	EPI_ISL_645079	EPI_ISL_1606490	EPI_ISL_2337751	EPI_ISL_4479782	EPI_ISL_6495665	EPI_ISL_2766974	EPI_ISL_11647341	EPI_ISL_15277894	EPI_ISL_15277894	EPI_ISL_14395445	EPI_ISL_15068414	EPI_ISL_15517464	EPI_ISL_14848554	EPI_ISL_11121489	EPI_ISL_14234678
EPI_ISL_644701	EPI_ISL_513178	EPI_ISL_638670	EPI_ISL_530954	EPI_ISL_1285802	EPI_ISL_6685106	EPI_ISL_4499653	EPI_ISL_5528269	EPI_ISL_8722913	EPI_ISL_12289957	EPI_ISL_15339215	EPI_ISL_15339215	EPI_ISL_14577577	EPI_ISL_14319059	EPI_ISL_15041123	EPI_ISL_15295386	EPI_ISL_12300296	EPI_ISL_14237909
EPI_ISL_6564134	EPI_ISL_475035	EPI_ISL_540721	EPI_ISL_2733150	EPI_ISL_1730458	EPI_ISL_2338544	EPI_ISL_4188767	EPI_ISL_6803130	EPI_ISL_4213316	EPI_ISL_15049196	EPI_ISL_15534155	EPI_ISL_15534155	EPI_ISL_15401760	EPI_ISL_13911746	EPI_ISL_14091048	EPI_ISL_15217696	EPI_ISL_13337124	EPI_ISL_1424146
EPI_ISL_428996	EPI_ISL_483873	EPI_ISL_589437	EPI_ISL_553167	EPI_ISL_999344	EPI_ISL_957772	EPI_ISL_2607970	EPI_ISL_5618132	EPI_ISL_6761767	EPI_ISL_10530136	EPI_ISL_14586054	EPI_ISL_14586054	EPI_ISL_15402036	EPI_ISL_14713689	EPI_ISL_14589269	EPI_ISL_14162760	EPI_ISL_12253729	EPI_ISL_14244806
EPI_ISL_437004	EPI_ISL_699135	EPI_ISL_589413	EPI_ISL_552627	EPI_ISL_959169	EPI_ISL_2016628	EPI_ISL_2438332	EPI_ISL_7679230	EPI_ISL_6106313	EPI_ISL_10195347	EPI_ISL_14646032	EPI_ISL_14646032	EPI_ISL_14611623	EPI_ISL_14603958	EPI_ISL_14167691	EPI_ISL_14638058	EPI_ISL_13137411	EPI_ISL_14245965
EPI_ISL_622524	EPI_ISL_412982	EPI_ISL_589249	EPI_ISL_526419	EPI_ISL_760707	EPI_ISL_2628191	EPI_ISL_2729970	EPI_ISL_3297873	EPI_ISL_6217733	EPI_ISL_13556409	EPI_ISL_15188345	EPI_ISL_15188345	EPI_ISL_14633139	EPI_ISL_14185484	EPI_ISL_15533926	EPI_ISL_15471596	EPI_ISL_12851524	EPI_ISL_14250855
EPI_ISL_3085644	EPI_ISL_451322	EPI_ISL_580937	EPI_ISL_530818	EPI_ISL_1023640	EPI_ISL_1344054	EPI_ISL_2962743	EPI_ISL_7776249	EPI_ISL_6156023	EPI_ISL_12324136	EPI_ISL_14411390	EPI_ISL_14411390	EPI_ISL_15358743	EPI_ISL_13796806	EPI_ISL_13853849	EPI_ISL_15248923	EPI_ISL_12022400	EPI_ISL_14251833
EPI_ISL_604523	EPI_ISL_451394	EPI_ISL_575496	EPI_ISL_556309	EPI_ISL_881623	EPI_ISL_1251164	EPI_ISL_3287400	EPI_ISL_6127518	EPI_ISL_3699627	EPI_ISL_13046137	EPI_ISL_15216314	EPI_ISL_15216314	EPI_ISL_14268023	EPI_ISL_14892058	EPI_ISL_15503460	EPI_ISL_15247753	EPI_ISL_12840033	EPI_ISL_14253290
EPI_ISL_6564093	EPI_ISL_451377	EPI_ISL_567492	EPI_ISL_556425	EPI_ISL_994450	EPI_ISL_2285418	EPI_ISL_2918407	EPI_ISL_7897759	EPI_ISL_6213005	EPI_ISL_12141306	EPI_ISL_15423893	EPI_ISL_15423893	EPI_ISL_13911842	EPI_ISL_13780019	EPI_ISL_14606769	EPI_ISL_15380092	EPI_ISL_11458745	EPI_ISL_14258988
EPI_ISL_6564115	EPI_ISL_698282	EPI_ISL_588911	EPI_ISL_556812	EPI_ISL_1900036	EPI_ISL_1696574	EPI_ISL_2487958	EPI_ISL_10173478	EPI_ISL_7815123	EPI_ISL_13113962	EPI_ISL_14217261	EPI_ISL_14217261	EPI_ISL_14998899	EPI_ISL_14266235	EPI_ISL_13759803	EPI_ISL_14880201	EPI_ISL_13433462	EPI_ISL_14266217
EPI_ISL_4070833	EPI_ISL_698447	EPI_ISL_573829	EPI_ISL_533320	EPI_ISL_3143243	EPI_ISL_2365156	EPI_ISL_2608032	EPI_ISL_2552416	EPI_ISL_7580832	EPI_ISL_12167563	EPI_ISL_15267872	EPI_ISL_15267872	EPI_ISL_14705729	EPI_ISL_13767256	EPI_ISL_15267851	EPI_ISL_14370135	EPI_ISL_12587618	EPI_ISL_14269804
EPI_ISL_444491	EPI_ISL_1231302	EPI_ISL_601992	EPI_ISL_603456	EPI_ISL_1247631	EPI_ISL_2344112	EPI_ISL_2485437	EPI_ISL_2570624	EPI_ISL_7634240	EPI_ISL_11263492	EPI_ISL_14909184	EPI_ISL_14909184	EPI_ISL_14828033	EPI_ISL_13838118	EPI_ISL_15445052	EPI_ISL_15366781	EPI_ISL_13175482	EPI_ISL_14272369
EPI_ISL_4070787	EPI_ISL_698614	EPI_ISL_638904	EPI_ISL_582794	EPI_ISL_864814	EPI_ISL_1591167	EPI_ISL_4318970	EPI_ISL_5028843	EPI_ISL_6805741	EPI_ISL_11399039	EPI_ISL_15335222	EPI_ISL_15335222	EPI_ISL_15079006	EPI_ISL_14717824	EPI_ISL_14813856	EPI_ISL_14494903	EPI_ISL_13146863	EPI_ISL_14282246
EPI_ISL_6563670	EPI_ISL_554690	EPI_ISL_600866	EPI_ISL_559505	EPI_ISL_1019898	EPI_ISL_1485697	EPI_ISL_2924427	EPI_ISL_7487987	EPI_ISL_6805503	EPI_ISL_11166722	EPI_ISL_15429862	EPI_ISL_15429862	EPI_ISL_15276703	EPI_ISL_15217419	EPI_ISL_14521796	EPI_ISL_14571719	EPI_ISL_13154970	EPI_ISL_14283333
EPI_ISL_484093	EPI_ISL_698517	EPI_ISL_638925	EPI_ISL_960799	EPI_ISL_1669686	EPI_ISL_2877173	EPI_ISL_4599326	EPI_ISL_5135896	EPI_ISL_3885272	EPI_ISL_12618797	EPI_ISL_14070535	EPI_ISL_14070535	EPI_ISL_14875177	EPI_ISL_15097232	EPI_ISL_15401585	EPI_ISL_14746488	EPI_ISL_12811801	EPI_ISL_14283867
EPI_ISL_6563655	EPI_ISL_698140	EPI_ISL_600924	EPI_ISL_1419141	EPI_ISL_1747586	EPI_ISL_1325340	EPI_ISL_3883692	EPI_ISL_5970931	EPI_ISL_4754818	EPI_ISL_12901868	EPI_ISL_13763582	EPI_ISL_13763582	EPI_ISL_14725886	EPI_ISL_14105287	EPI_ISL_15187712	EPI_ISL_13015031	EPI_ISL_12630052	EPI_ISL_14295398
EPI_ISL_6564095	EPI_ISL_508181	EPI_ISL_600860	EPI_ISL_1914539	EPI_ISL_1523614	EPI_ISL_2361657	EPI_ISL_2905708	EPI_ISL_6140049	EPI_ISL_4136713	EPI_ISL_10337570	EPI_ISL_14868906	EPI_ISL_14868906	EPI_ISL_14882172	EPI_ISL_13120948	EPI_ISL_14878308	EPI_ISL_15409405	EPI_ISL_10931617	EPI_ISL_14299092
EPI_ISL_6564126	EPI_ISL_664751	EPI_ISL_651799	EPI_ISL_2106698	EPI_ISL_1352004	EPI_ISL_1913449	EPI_ISL_2569961	EPI_ISL_6140343	EPI_ISL_4191545	EPI_ISL_12481256	EPI_ISL_14978460	EPI_ISL_14978460	EPI_ISL_14781391	EPI_ISL_14802974	EPI_ISL_15166745	EPI_ISL_14784812	EPI_ISL_11553158	EPI_ISL_1430025
EPI_ISL_4070777	EPI_ISL_699150	EPI_ISL_601177	EPI_ISL_1704642	EPI_ISL_2530618	EPI_ISL_1377735	EPI_ISL_2962823	EPI_ISL_3775868	EPI_ISL_3203186	EPI_ISL_15223959	EPI_ISL_14681242	EPI_ISL_14681242	EPI_ISL_14718892	EPI_ISL_14656418	EPI_ISL_14881817	EPI_ISL_15105028	EPI_ISL_13155074	EPI_ISL_14311273
EPI_ISL_6564128	EPI_ISL_3066041	EPI_ISL_595623	EPI_ISL_7212606	EPI_ISL_3597807	EPI_ISL_1084056	EPI_ISL_4970118	EPI_ISL_4087589	EPI_ISL_6242480	EPI_ISL_11643532	EPI_ISL_14199315	EPI_ISL_14199315	EPI_ISL_14535468	EPI_ISL_13779217	EPI_ISL_14224952	EPI_ISL_15361958	EPI_ISL_13143291	EPI_ISL_1431315
EPI_ISL_475100	EPI_ISL_698898	EPI_ISL_600741	EPI_ISL_973517	EPI_ISL_2529933	EPI_ISL_860260	EPI_ISL_3950783	EPI_ISL_4930215	EPI_ISL_7912270	EPI_ISL_12262690	EPI_ISL_15347702	EPI_ISL_15347702	EPI_ISL_14476449	EPI_ISL_13573540	EPI_ISL_14510066	EPI_ISL_15344376	EPI_ISL_13230136	EPI_ISL_14317272
EPI_ISL_444490	EPI_ISL_698733	EPI_ISL_599511	EPI_ISL_2106741	EPI_ISL_2530332	EPI_ISL_851895	EPI_ISL_3953404	EPI_ISL_5273271	EPI_ISL_6241563	EPI_ISL_12046277	EPI_ISL_15520515	EPI_ISL_15520515	EPI_ISL_14182332	EPI_ISL_14323310	EPI_ISL_14874215	EPI_ISL_14339786	EPI_ISL_11755202	EPI_ISL_14321124
EPI_ISL_454901	EPI_ISL_699024	EPI_ISL_600980	EPI_ISL_2458756	EPI_ISL_2526593	EPI_ISL_1594431	EPI_ISL_4974632	EPI_ISL_3082842	EPI_ISL_5590707	EPI_ISL_13400673	EPI_ISL_14353307	EPI_ISL_14353307	EPI_ISL_14742975	EPI_ISL_13588066	EPI_ISL_15107972	EPI_ISL_15152192	EPI_ISL_11394630	EPI_ISL_14323733
EPI_ISL_444487	EPI_ISL_617946	EPI_ISL_582101	EPI_ISL_2459621	EPI_ISL_2531283	EPI_ISL_1536310	EPI_ISL_4326180	EPI_ISL_6021018	EPI_ISL_6682785	EPI_ISL_12648158	EPI_ISL_14567710	EPI_ISL_14567710	EPI_ISL_14978908	EPI_ISL_13541928	EPI_ISL_15262026	EPI_ISL_14883610	EPI_ISL_11626609	EPI_ISL_14327202
EPI_ISL_2549114	EPI_ISL_614793	EPI_ISL_574059	EPI_ISL_1704298	EPI_ISL_2529816	EPI_ISL_2021761	EPI_ISL_4764424	EPI_ISL_7655730	EPI_ISL_7731934	EPI_ISL_14114130	EPI_ISL_15412968	EPI_ISL_15412968	EPI_ISL_13796230	EPI_ISL_13328151	EPI_ISL_15034371	EPI_ISL_15274717	EPI_ISL_11659411	EPI_ISL_14330478
EPI_ISL_4070771	EPI_ISL_698921	EPI_ISL_574029	EPI_ISL_792079	EPI_ISL_2530568	EPI_ISL_2253931	EPI_ISL_3764362	EPI_ISL_6218730	EPI_ISL_6099715	EPI_ISL_13335747	EPI_ISL_13749956	EPI_ISL_13749956	EPI_ISL_15482696	EPI_ISL_15052078	EPI_ISL_14882943	EPI_ISL_15138450	EPI_ISL_14663990	EPI_ISL_1433727
EPI_ISL_3085595	EPI_ISL_698494	EPI_ISL_568357	EPI_ISL_1739963	EPI_ISL_2526551	EPI_ISL_1738421	EPI_ISL_3953704	EPI_ISL_6770671	EPI_ISL_5404596	EPI_ISL_11099014	EPI_ISL_14264235	EPI_ISL_14264235	EPI_ISL_14918576	EPI_ISL_13888615	EPI_ISL_14967152	EPI_ISL_15097598	EPI_ISL_11119522	EPI_ISL_14342156
EPI_ISL_710579	EPI_ISL_698114	EPI_ISL_580269	EPI_ISL_13835504	EPI_ISL_2530478	EPI_ISL_1738396	EPI_ISL_4289481	EPI_ISL_7142750	EPI_ISL_6506100	EPI_ISL_11774948	EPI_ISL_14236000	EPI_ISL_14236000	EPI_ISL_14146897	EPI_ISL_13583902	EPI_ISL_15323197	EPI_ISL_14914214	EPI_ISL_12281492	EPI_ISL_14353439
EPI_ISL_2408229	EPI_ISL_698922	EPI_ISL_577482	EPI_ISL_751279	EPI_ISL_2526532	EPI_ISL_2872285	EPI_ISL_4306404	EPI_ISL_7995223	EPI_ISL_7645078	EPI_ISL_12237036	EPI_ISL_14899681	EPI_ISL_14899681	EPI_ISL_15036871	EPI_ISL_14184492	EPI_ISL_15019890	EPI_ISL_14808073	EPI_ISL_13152530	EPI_ISL_14359668
EPI_ISL_1170365	EPI_ISL_699137	EPI_ISL_573867	EPI_ISL_653873	EPI_ISL_2527477	EPI_ISL_2368803	EPI_ISL_4670123	EPI_ISL_8289346	EPI_ISL_6608740	EPI_ISL_10855030	EPI_ISL_14619817	EPI_ISL_14619817	EPI_ISL_15337227	EPI_ISL_13545849	EPI_ISL_15391506	EPI_ISL_15508940	EPI_ISL_13558437	EPI_ISL_14365609
EPI_ISL_462471	EPI_ISL_698638	EPI_ISL_568278	EPI_ISL_672472	EPI_ISL_2529877	EPI_ISL_2250062	EPI_ISL_3883427	EPI_ISL_5096442	EPI_ISL_5882875	EPI_ISL_11045378	EPI_ISL_15405857	EPI_ISL_15405857	EPI_ISL_15060686	EPI_ISL_13581450	EPI_ISL_13516630	EPI_ISL_15211283	EPI_ISL_10290646	EPI_ISL_14367684
EPI_ISL_660385	EPI_ISL_699098	EPI_ISL_549826	EPI_ISL_3276891	EPI_ISL_2529872	EPI_ISL_1839018	EPI_ISL_4403149	EPI_ISL_5614941	EPI_ISL_6437759	EPI_ISL_11702814	EPI_ISL_15345268	EPI_ISL_15345268	EPI_ISL_15514612	EPI_ISL_13551073	EPI_ISL_14772278	EPI_ISL_15364568	EPI_ISL_12016078	EPI_ISL_14371967
EPI_ISL_454902	EPI_ISL_698506	EPI_ISL_550080	EPI_ISL_627536	EPI_ISL_2522565	EPI_ISL_1793021	EPI_ISL_4523296	EPI_ISL_6874000	EPI_ISL_5882341	EPI_ISL_11391424	EPI_ISL_14590399	EPI_ISL_14590399	EPI_ISL_14943451	EPI_ISL_13063580	EPI_ISL_14692662	EPI_ISL_15448258	EPI_ISL_10904443	EPI_ISL_14372128
EPI_ISL_450525	EPI_ISL_520690	EPI_ISL_560169	EPI_ISL_674261	EPI_ISL_2530613	EPI_ISL_2097623	EPI_ISL_2999540	EPI_ISL_8102674	EPI_ISL_7277663	EPI_ISL_10930290	EPI_ISL_15430700	EPI_ISL_15430700	EPI_ISL_15120134	EPI_ISL_13507045	EPI_ISL_13743642	EPI_ISL_15527178	EPI_ISL_14629214	EPI_ISL_14375032
EPI_ISL_6564123	EPI_ISL_860017	EPI_ISL_601142	EPI_ISL_668129	EPI_ISL_2531630	EPI_ISL_3800478	EPI_ISL_3223790	EPI_ISL_4403362	EPI_ISL_6184025	EPI_ISL_12288118	EPI_ISL_15523494	EPI_ISL_15523494	EPI_ISL_14177869	EPI_ISL_14491257	EPI_ISL_15429026	EPI_ISL_15266470	EPI_ISL_12551431	EPI_ISL_14378270
EPI_ISL_6564136	EPI_ISL_699128	EPI_ISL_601812	EPI_ISL_720131	EPI_ISL_2522569	EPI_ISL_1624638	EPI_ISL_3043438	EPI_ISL_4594453	EPI_ISL_7645394	EPI_ISL_12622484	EPI_ISL_13620575	EPI_ISL_13620575	EPI_ISL_13887459	EPI_ISL_13586857	EPI_ISL_15417173	EPI_ISL_14974394	EPI_ISL_12622514	EPI_ISL_14392952
EPI_ISL_6563679	EPI_ISL_698341	EPI_ISL_600545	EPI_ISL_581164	EPI_ISL_2530140	EPI_ISL_2439498	EPI_ISL_3425087	EPI_ISL_6805358	EPI_ISL_5462800	EPI_ISL_15252906	EPI_ISL_14263563	EPI_ISL_14263563	EPI_ISL_14984297	EPI_ISL_14624613	EPI_ISL_14924992	EPI_ISL_15137690	EPI_ISL_12711554	EPI_ISL_1439454
EPI_ISL_6563697	EPI_ISL_698617	EPI_ISL_601719	EPI_ISL_581182	EPI_ISL_2525628	EPI_ISL_13601075	EPI_ISL_4350702	EPI_ISL_4588095	EPI_ISL_5159413	EPI_ISL_13589225	EPI_ISL_14343024	EPI_ISL_14343024	EPI_ISL_15323309	EPI_ISL_14519057	EPI_ISL_14868230	EPI_ISL_14749834	EPI_ISL_12138107	EPI_ISL_14395256
EPI_ISL_475099	EPI_ISL_698578	EPI_ISL_601862	EPI_ISL_657797	EPI_ISL_2530671	EPI_ISL_1345619	EPI_ISL_4017508	EPI_ISL_4593680	EPI_ISL_4608945	EPI_ISL_13921756	EPI_ISL_15377354	EPI_ISL_15377354	EPI_ISL_15316613	EPI_ISL_14105311	EPI_ISL_15373393	EPI_ISL_15142109	EPI_ISL_12934828	EPI_ISL_14398273
EPI_ISL_2333093	EPI_ISL_450340	EPI_ISL_534443	EPI_ISL_680407	EPI_ISL_2525114	EPI_ISL_1389972	EPI_ISL_4351264	EPI_ISL_3955038	EPI_ISL_7603783	EPI_ISL_12291818	EPI_ISL_15258430	EPI_ISL_15258430	EPI_ISL_13501150	EPI_ISL_14719563	EPI_ISL_14670397	EPI_ISL_15531068	EPI_ISL_14334812	EPI_ISL_1442948
EPI_ISL_614668	EPI_ISL_450354	EPI_ISL_768773	EPI_ISL_587336	EPI_ISL_2522305	EPI_ISL_933381	EPI_ISL_5046042	EPI_ISL_6145738	EPI_ISL_4020317	EPI_ISL_10465358	EPI_ISL_14727070	EPI_ISL_14727070	EPI_ISL_13407216	EPI_ISL_14970524	EPI_ISL_14880320	EPI_ISL_15179534	EPI_ISL_14705574	EPI_ISL_14431953
EPI_ISL_422696	EPI_ISL_450359	EPI_ISL_540883	EPI_ISL_566112	EPI_ISL_2524413	EPI_ISL_1101883	EPI_ISL_3698507	EPI_ISL_8067859	EPI_ISL_4873043	EPI_ISL_11307032	EPI_ISL_15216257	EPI_ISL_15216257	EPI_ISL_15379661	EPI_ISL_14908305	EPI_ISL_14268926	EPI_ISL_15351127	EPI_ISL_14695863	EPI_ISL_14432293
EPI_ISL_424585	EPI_ISL_660450	EPI_ISL_600718	EPI_ISL_572953	EPI_ISL_1275811	EPI_ISL_2019062	EPI_ISL_4735960	EPI_ISL_5962666	EPI_ISL_8039957	EPI_ISL_12775525	EPI_ISL_15162507	EPI_ISL_15162507	EPI_ISL_15379654	EPI_ISL_13644618	EPI_ISL_14089431	EPI_ISL_13922242	EPI_ISL_14512688	EPI_ISL_14476440
EPI_ISL_429126	EPI_ISL_977384	EPI_ISL_574247	EPI_ISL_705458	EPI_ISL_1042679	EPI_ISL_2633010	EPI_ISL_3470327	EPI_ISL_7656219	EPI_ISL_3170540	EPI_ISL_12552559	EPI_ISL_13425543	EPI_ISL_13425543	EPI_ISL_14708527	EPI_ISL_14945390	EPI_ISL_15336908	EPI_ISL_14633157	EPI_ISL_15148044	EPI_ISL_14480283
EPI_ISL_6564084	EPI_ISL_483850	EPI_ISL_540784	EPI_ISL_731443	EPI_ISL_1126401	EPI_ISL_3087725	EPI_ISL_4287756	EPI_ISL_8803221	EPI_ISL_3807202	EPI_ISL_11128771	EPI_ISL_15511118	EPI_ISL_15511118	EPI_ISL_14502828	EPI_ISL_13899070	EPI_ISL_15196225	EPI_ISL_15119374	EPI_ISL_14926126	EPI_ISL_14480403
EPI_ISL_6563695	EPI_ISL_776469	EPI_ISL_580773	EPI_ISL_726998	EPI_ISL_1022799	EPI_ISL_1122994	EPI_ISL_2395937	EPI_ISL_7758056	EPI_ISL_2393004	EPI_ISL_13380859	EPI_ISL_15195968	EPI_ISL_15195968	EPI_ISL_15090175	EPI_ISL_14247522	EPI_ISL_14742688	EPI_ISL_13765098	EPI_ISL_14380842	EPI_ISL_14486433
EPI_ISL_2425840	EPI_ISL_776471	EPI_ISL_599982	EPI_ISL_658989	EPI_ISL_1257032	EPI_ISL_1277451	EPI_ISL_4349468	EPI_ISL_6355197	EPI_ISL_2539626	EPI_ISL_13507074	EPI_ISL_15083283	EPI_ISL_15083283	EPI_ISL_14348876	EPI_ISL_12993347	EPI_ISL_14726819	EPI_ISL_15323910	EPI_ISL_14414832	EPI_ISL_14486513
EPI_ISL_6563701	EPI_ISL_614371	EPI_ISL_580212	EPI_ISL_658676	EPI_ISL_1122896	EPI_ISL_1208259	EPI_ISL_4943528	EPI_ISL_7305512	EPI_ISL_3582998	EPI_ISL_12434465	EPI_ISL_15127879	EPI_ISL_15127879	EPI_ISL_15260545	EPI_ISL_13759895	EPI_ISL_14391009	EPI_ISL_14745762	EPI_ISL_13466258	EPI_ISL_14498851
EPI_ISL_584014	EPI_ISL_614358	EPI_ISL_550917	EPI_ISL_645847	EPI_ISL_1508420	EPI_ISL_879506	EPI_ISL_4133641	EPI_ISL_6672339	EPI_ISL_5537304	EPI_ISL_10986980	EPI_ISL_14433096	EPI_ISL_14433096	EPI_ISL_15000932	EPI_ISL_13110382	EPI_ISL_15069899	EPI_ISL_15160713	EPI_ISL_14359264	EPI_ISL_14502598
EPI_ISL_890591	EPI_ISL_614360	EPI_ISL_2733537	EPI_ISL_649439	EPI_ISL_857953	EPI_ISL_3260893	EPI_ISL_2816844	EPI_ISL_5045976	EPI_ISL_6048964	EPI_ISL_10933694	EPI_ISL_14760113	EPI_ISL_14760113	EPI_ISL_14606026	EPI_ISL_13259584	EPI_ISL_14393666	EPI_ISL_15513074	EPI_ISL_14353462	EPI_ISL_14504832
EPI_ISL_428987	EPI_ISL_614365	EPI_ISL_573800	EPI_ISL_645739	EPI_ISL_1898186	EPI_ISL_2601698	EPI_ISL_3222681	EPI_ISL_10170513	EPI_ISL_5830815	EPI_ISL_13531069	EPI_ISL_15271260	EPI_ISL_15271260	EPI_ISL_15328801	EPI_ISL_14416173	EPI_ISL_14562928	EPI_ISL_14737138	EPI_ISL_13568889	EPI_ISL_14513051
EPI_ISL_509759	EPI_ISL_2835640	EPI_ISL_537182	EPI_ISL_588300	EPI_ISL_1604358	EPI_ISL_3787962	EPI_ISL_4134982	EPI_ISL_7957698	EPI_ISL_6807104	EPI_ISL_13565943	EPI_ISL_14548804	EPI_ISL_14548804	EPI_ISL_14138419	EPI_ISL_14246309	EPI_ISL_15343357	EPI_ISL_14319550	EPI_ISL_14691107	EPI_ISL_14519401
EPI_ISL_15047405	EPI_ISL_956109	EPI_ISL_568260	EPI_ISL_651510	EPI_ISL_878443	EPI_ISL_2415230	EPI_ISL_4136139	EPI_ISL_7188280	EPI_ISL_5972871	EPI_ISL_14226751	EPI_ISL_15244989	EPI_ISL_15244989	EPI_ISL_14969401	EPI_ISL_13313976	EPI_ISL_13391264	EPI_ISL_14737312	EPI_ISL_15242207	EPI_ISL_14527805
EPI_ISL_632149	EPI_ISL_2649892	EPI_ISL_588190	EPI_ISL_599484	EPI_ISL_2216600	EPI_ISL_3790935	EPI_ISL_5301410	EPI_ISL_5836590	EPI_ISL_7655380	EPI_ISL_14226993	EPI_ISL_15471494	EPI_ISL_15471494	EPI_ISL_14733028	EPI_ISL_14119746	EPI_ISL_15187760	EPI_ISL_14802959	EPI_ISL_14501944	EPI_ISL_14533191
EPI_ISL_571251	EPI_ISL_582833	EPI_ISL_601923	EPI_ISL_633474	EPI_ISL_1894540	EPI_ISL_2207172	EPI_ISL_4314582	EPI_ISL_8928686	EPI_ISL_2641607	EPI_ISL_14215090	EPI_ISL_15291878	EPI_ISL_15291878	EPI_ISL_15417590	EPI_ISL_14656416	EPI_ISL_15373405	EPI_ISL_14644481	EPI_ISL_14188159	EPI_ISL_14534979
EPI_ISL_631527	EPI_ISL_582850	EPI_ISL_560067	EPI_ISL_646096	EPI_ISL_2255660	EPI_ISL_2898070	EPI_ISL_3974942	EPI_ISL_6426351	EPI_ISL_3951323	EPI_ISL_14215103	EPI_ISL_14237345	EPI_ISL_14237345	EPI_ISL_14284263	EPI_ISL_14574761	EPI_ISL_15185837	EPI_ISL_14940467	EPI_ISL_13553448	EPI_ISL_14535895
EPI_ISL_639762	EPI_ISL_582848	EPI_ISL_550030	EPI_ISL_588729	EPI_ISL_1296166	EPI_ISL_2414627	EPI_ISL_4266343	EPI_ISL_8233307	EPI_ISL_4940638	EPI_ISL_14226730	EPI_ISL_14810749	EPI_ISL_14810749	EPI_ISL_13622516	EPI_ISL_14969702	EPI_ISL_15358878	EPI_ISL_14801966	EPI_ISL_14404785	EPI_ISL_14537513
EPI_ISL_632043	EPI_ISL_2683873	EPI_ISL_576741	EPI_ISL_590442	EPI_ISL_1369635	EPI_ISL_2620616	EPI_ISL_4765973	EPI_ISL_7865065	EPI_ISL_2781330	EPI_ISL_14226735	EPI_ISL_13360466	EPI_ISL_13360466	EPI_ISL_13759371	EPI_ISL_15353105	EPI_ISL_14159207	EPI_ISL_15199173	EPI_ISL_14828346	EPI_ISL_14559902
EPI_ISL_639810	EPI_ISL_487463	EPI_ISL_599521	EPI_ISL_572893	EPI_ISL_1579950	EPI_ISL_2032918	EPI_ISL_3249091	EPI_ISL_7635327	EPI_ISL_3013561	EPI_ISL_14227055	EPI_ISL_14641530	EPI_ISL_14641530	EPI_ISL_14292311	EPI_ISL_14851122	EPI_ISL_15206311	EPI_ISL_15353024	EPI_ISL_14869133	EPI_ISL_14563001
EPI_ISL_456004	EPI_ISL_805566	EPI_ISL_576087	EPI_ISL_705449	EPI_ISL_1283076	EPI_ISL_6374923	EPI_ISL_3951361	EPI_ISL_5996572	EPI_ISL_7444082	EPI_ISL_14226937	EPI_ISL_15187515	EPI_ISL_15187515	EPI_ISL_14626252	EPI_ISL_14740908	EPI_ISL_15152200	EPI_ISL_15045500	EPI_ISL_14396476	EPI_ISL_14569469
EPI_ISL_468023	EPI_ISL_509471	EPI_ISL_602068	EPI_ISL_731855	EPI_ISL_1007348	EPI_ISL_2032916	EPI_ISL_3469195	EPI_ISL_7764454	EPI_ISL_4088531	EPI_ISL_14215305	EPI_ISL_14125803	EPI_ISL_14125803	EPI_ISL_15253549	EPI_ISL_14558110	EPI_ISL_15152146	EPI_ISL_15352196	EPI_ISL_15135895	EPI_ISL_14574381
EPI_ISL_8767104	EPI_ISL_410535	EPI_ISL_601998	EPI_ISL_589159	EPI_ISL_1057719	EPI_ISL_2418182	EPI_ISL_4147707	EPI_ISL_7558359	EPI_ISL_6580652	EPI_ISL_14226941	EPI_ISL_14781158	EPI_ISL_14781158	EPI_ISL_12865709	EPI_ISL_15354790	EPI_ISL_15362084	EPI_ISL_15351095	EPI_ISL_15003152	EPI_ISL_14585233
EPI_ISL_444690	EPI_ISL_416415	EPI_ISL_601896	EPI_ISL_589325	EPI_ISL_1083432	EPI_ISL_2222542	EPI_ISL_4048775	EPI_ISL_7724924	EPI_ISL_3362501	EPI_ISL_14226599	EPI_ISL_15206870	EPI_ISL_15206870	EPI_ISL_13780802	EPI_ISL_15022822	EPI_ISL_14137620	EPI_ISL_15180601	EPI_ISL_14983234	EPI_ISL_14586002
EPI_ISL_596839	EPI_ISL_416403	EPI_ISL_585276	EPI_ISL_720003	EPI_ISL_1177223	EPI_ISL_6564225	EPI_ISL_4018415	EPI_ISL_7541876	EPI_ISL_3703159	EPI_ISL_12030363	EPI_ISL_14349510	EPI_ISL_14349510	EPI_ISL_14976924	EPI_ISL_12903367	EPI_ISL_15402191	EPI_ISL_14834484	EPI_ISL_14972385	EPI_ISL_14587982
EPI_ISL_15047438	EPI_ISL_479809	EPI_ISL_600654	EPI_ISL_2900327	EPI_ISL_1342860	EPI_ISL_3785212	EPI_ISL_3967157	EPI_ISL_7382771	EPI_ISL_6437776	EPI_ISL_12418183	EPI_ISL_15492084	EPI_ISL_15492084	EPI_ISL_14348926	EPI_ISL_14341355	EPI_ISL_15502487	EPI_ISL_13646916	EPI_ISL_14431034	EPI_ISL_14594746
EPI_ISL_3568258	EPI_ISL_421438	EPI_ISL_600805	EPI_ISL_580959	EPI_ISL_1449242	EPI_ISL_1254596	EPI_ISL_4250401	EPI_ISL_7839803	EPI_ISL_6150200	EPI_ISL_12127556	EPI_ISL_15421826	EPI_ISL_15421826	EPI_ISL_13581121	EPI_ISL_13898656	EPI_ISL_14641678	EPI_ISL_15395125	EPI_ISL_12822884	EPI_ISL_14606256
EPI_ISL_418198	EPI_ISL_495827	EPI_ISL_550745	EPI_ISL_612164	EPI_ISL_1332860	EPI_ISL_1968877	EPI_ISL_3309273	EPI_ISL_7633958	EPI_ISL_6804995	EPI_ISL_12418946	EPI_ISL_15267712	EPI_ISL_15267712	EPI_ISL_14589201	EPI_ISL_15277740	EPI_ISL_15472150	EPI_ISL_14928674	EPI_ISL_14596020	EPI_ISL_14609322
EPI_ISL_430332	EPI_ISL_526572	EPI_ISL_560223	EPI_ISL_568122	EPI_ISL_1532990	EPI_ISL_1053625	EPI_ISL_4855475	EPI_ISL_7585578	EPI_ISL_5037901	EPI_ISL_11683587	EPI_ISL_14595869	EPI_ISL_14595869	EPI_ISL_14548606	EPI_ISL_14602744	EPI_ISL_15098864	EPI_ISL_13923106	EPI_ISL_15161781	EPI_ISL_14614075
EPI_ISL_420012	EPI_ISL_463508	EPI_ISL_560187	EPI_ISL_705461	EPI_ISL_1116911	EPI_ISL_3790957	EPI_ISL_4771137	EPI_ISL_5791349	EPI_ISL_8049026	EPI_ISL_13287349	EPI_ISL_15191941	EPI_ISL_15191941	EPI_ISL_15029331	EPI_ISL_15302072	EPI_ISL_14875941	EPI_ISL_14265705	EPI_ISL_13343125	EPI_ISL_14635087
EPI_ISL_421400	EPI_ISL_463671	EPI_ISL_560222	EPI_ISL_600688	EPI_ISL_1116935	EPI_ISL_3076097	EPI_ISL_4048932	EPI_ISL_6498513	EPI_ISL_7958495	EPI_ISL_10573317	EPI_ISL_14897021	EPI_ISL_14897021	EPI_ISL_15048836	EPI_ISL_13247189	EPI_ISL_15401549	EPI_ISL_15398624	EPI_ISL_14691018	EPI_ISL_14638041
EPI_ISL_419956	EPI_ISL_496296	EPI_ISL_601625	EPI_ISL_605988	EPI_ISL_907270	EPI_ISL_2411620	EPI_ISL_4263546	EPI_ISL_6816769	EPI_ISL_6929147	EPI_ISL_13477457	EPI_ISL_14744454	EPI_ISL_14744454	EPI_ISL_15412451	EPI_ISL_14304919	EPI_ISL_15406126	EPI_ISL_14787185	EPI_ISL_14602812	EPI_ISL_14642494
EPI_ISL_596834	EPI_ISL_495992	EPI_ISL_560224	EPI_ISL_549340	EPI_ISL_1676311	EPI_ISL_2618945	EPI_ISL_4525249	EPI_ISL_4892951	EPI_ISL_7556836	EPI_ISL_12552755	EPI_ISL_14709390	EPI_ISL_14709390	EPI_ISL_14182441	EPI_ISL_13399684	EPI_ISL_15230559	EPI_ISL_13749682	EPI_ISL_14787304	EPI_ISL_1464462
EPI_ISL_693289	EPI_ISL_496169	EPI_ISL_566881	EPI_ISL_572914	EPI_ISL_2222558	EPI_ISL_2210630	EPI_ISL_2807508	EPI_ISL_6579595	EPI_ISL_7344951	EPI_ISL_11727543	EPI_ISL_15107159	EPI_ISL_15107159	EPI_ISL_15242096	EPI_ISL_14760801	EPI_ISL_15480898	EPI_ISL_13708205	EPI_ISL_14472334	EPI_ISL_1465186
EPI_ISL_639811	EPI_ISL_496295	EPI_ISL_567998	EPI_ISL_599114	EPI_ISL_1607254	EPI_ISL_5595385	EPI_ISL_3171168	EPI_ISL_6816971	EPI_ISL_4012379	EPI_ISL_11731419	EPI_ISL_15413628	EPI_ISL_15413628	EPI_ISL_13746041	EPI_ISL_14609477	EPI_ISL_15383335	EPI_ISL_14593664	EPI_ISL_13714656	EPI_ISL_14660029
EPI_ISL_593631	EPI_ISL_497544	EPI_ISL_573932	EPI_ISL_630027	EPI_ISL_1619934	EPI_ISL_2175363	EPI_ISL_2456406	EPI_ISL_7721814	EPI_ISL_5449926	EPI_ISL_9826319	EPI_ISL_15324442	EPI_ISL_15324442	EPI_ISL_14799834	EPI_ISL_14359859	EPI_ISL_15245853	EPI_ISL_14414019	EPI_ISL_14974339	EPI_ISL_14663244
EPI_ISL_508142	EPI_ISL_468544	EPI_ISL_566981	EPI_ISL_658845	EPI_ISL_1491042	EPI_ISL_1899680	EPI_ISL_4527046	EPI_ISL_8270820	EPI_ISL_4524691	EPI_ISL_11335837	EPI_ISL_15534653	EPI_ISL_15534653	EPI_ISL_15176609	EPI_ISL_14382806	EPI_ISL_14873832	EPI_ISL_15515454	EPI_ISL_15268319	EPI_ISL_14669719
EPI_ISL_571664	EPI_ISL_468545	EPI_ISL_574011	EPI_ISL_588931	EPI_ISL_821421	EPI_ISL_2205629	EPI_ISL_4010762	EPI_ISL_6544894	EPI_ISL_5479951	EPI_ISL_11813352	EPI_ISL_14961287	EPI_ISL_14961287	EPI_ISL_13366184	EPI_ISL_15075607	EPI_ISL_15108047	EPI_ISL_15373383	EPI_ISL_13573289	EPI_ISL_14671643
EPI_ISL_1112358	EPI_ISL_2364069	EPI_ISL_577436	EPI_ISL_580927	EPI_ISL_993715	EPI_ISL_1903084	EPI_ISL_3561930	EPI_ISL_6798731	EPI_ISL_5996652	EPI_ISL_9891356	EPI_ISL_15159480	EPI_ISL_15159480	EPI_ISL_15065782	EPI_ISL_14857599	EPI_ISL_15262089	EPI_ISL_14925277	EPI_ISL_14494494	EPI_ISL_14678770
EPI_ISL_855234	EPI_ISL_2364050	EPI_ISL_574009	EPI_ISL_580488	EPI_ISL_1256417	EPI_ISL_2033414	EPI_ISL_4403259	EPI_ISL_7631930	EPI_ISL_8086053	EPI_ISL_12390988	EPI_ISL_15462186	EPI_ISL_15462186	EPI_ISL_15076590	EPI_ISL_15043523	EPI_ISL_15429014	EPI_ISL_14668444	EPI_ISL_13500830	EPI_ISL_14688989
EPI_ISL_419940	EPI_ISL_495605	EPI_ISL_567396	EPI_ISL_588180	EPI_ISL_986468	EPI_ISL_2793306	EPI_ISL_3727837	EPI_ISL_7303789	EPI_ISL_5448747	EPI_ISL_11598106	EPI_ISL_15294318	EPI_ISL_15294318	EPI_ISL_13366128	EPI_ISL_13715552	EPI_ISL_14646327	EPI_ISL_13189633	EPI_ISL_14744200	EPI_ISL_14689056
EPI_ISL_966253	EPI_ISL_518855	EPI_ISL_580929	EPI_ISL_580263	EPI_ISL_1627805	EPI_ISL_2502715	EPI_ISL_3970412	EPI_ISL_4597154	EPI_ISL_3467929	EPI_ISL_11586940	EPI_ISL_15080503	EPI_ISL_15080503	EPI_ISL_14923946	EPI_ISL_13326047	EPI_ISL_15277096	EPI_ISL_15178583	EPI_ISL_15237705	EPI_ISL_1468957
EPI_ISL_855311	EPI_ISL_514618	EPI_ISL_573868	EPI_ISL_588586	EPI_ISL_1809394	EPI_ISL_2626107	EPI_ISL_3424769	EPI_ISL_5271707	EPI_ISL_3705614	EPI_ISL_12472839	EPI_ISL_14744388	EPI_ISL_14744388	EPI_ISL_15325183	EPI_ISL_15142571	EPI_ISL_15463942	EPI_ISL_14834321	EPI_ISL_14558790	EPI_ISL_14689583
EPI_ISL_632080	EPI_ISL_826152	EPI_ISL_590177	EPI_ISL_719728	EPI_ISL_1605324	EPI_ISL_1309347	EPI_ISL_4012448	EPI_ISL_10165501	EPI_ISL_3973936	EPI_ISL_13209836	EPI_ISL_15034614	EPI_ISL_15034614	EPI_ISL_13898441	EPI_ISL_13359262	EPI_ISL_15248115	EPI_ISL_14910114	EPI_ISL_13475777	EPI_ISL_1469067
EPI_ISL_12150229	EPI_ISL_457800	EPI_ISL_627350	EPI_ISL_601243	EPI_ISL_985803	EPI_ISL_2957518	EPI_ISL_3123871	EPI_ISL_8516430	EPI_ISL_6769386	EPI_ISL_14932169	EPI_ISL_14785731	EPI_ISL_14785731	EPI_ISL_14623251	EPI_ISL_14534516	EPI_ISL_15382734	EPI_ISL_14902882	EPI_ISL_14969835	EPI_ISL_14695863
EPI_ISL_500687	EPI_ISL_693293	EPI_ISL_601807	EPI_ISL_587948	EPI_ISL_1899816	EPI_ISL_1414766	EPI_ISL_3808937	EPI_ISL_5832195	EPI_ISL_7581527	EPI_ISL_12967885	EPI_ISL_15036624	EPI_ISL_15036624	EPI_ISL_13750143	EPI_ISL_13736831	EPI_ISL_15200582	EPI_ISL_15482125	EPI_ISL_15267739	EPI_ISL_14696866
EPI_ISL_450040	EPI_ISL_604902	EPI_ISL_560047	EPI_ISL_708040	EPI_ISL_1899817	EPI_ISL_1963075	EPI_ISL_4895153	EPI_ISL_8245729	EPI_ISL_4290721	EPI_ISL_12622119	EPI_ISL_15167173	EPI_ISL_15167173	EPI_ISL_15217736	EPI_ISL_13703292	EPI_ISL_15280057	EPI_ISL_14585439	EPI_ISL_15037366	EPI_ISL_14699468
EPI_ISL_444642	EPI_ISL_604890	EPI_ISL_568237	EPI_ISL_643129	EPI_ISL_1659771	EPI_ISL_1657514	EPI_ISL_4859872	EPI_ISL_6808501	EPI_ISL_7909683	EPI_ISL_13574663	EPI_ISL_14877525	EPI_ISL_14877525	EPI_ISL_15069311	EPI_ISL_14535293	EPI_ISL_15217919	EPI_ISL_14905063	EPI_ISL_14619867	EPI_ISL_1470565
EPI_ISL_619456	EPI_ISL_509758	EPI_ISL_559987	EPI_ISL_587853	EPI_ISL_907843	EPI_ISL_1499880	EPI_ISL_4589329	EPI_ISL_4016369	EPI_ISL_4048834	EPI_ISL_11822347	EPI_ISL_15051288	EPI_ISL_15051288	EPI_ISL_15162024	EPI_ISL_13408185	EPI_ISL_15471836	EPI_ISL_15200176	EPI_ISL_14429443	EPI_ISL_14708152
EPI_ISL_622479	EPI_ISL_2264432	EPI_ISL_551861	EPI_ISL_559873	EPI_ISL_1195182	EPI_ISL_1731303	EPI_ISL_4864520	EPI_ISL_8303286	EPI_ISL_4323428	EPI_ISL_15047634	EPI_ISL_14197939	EPI_ISL_14197939	EPI_ISL_14187008	EPI_ISL_14944408	EPI_ISL_15400528	EPI_ISL_14281786	EPI_ISL_15212676	EPI_ISL_14710377
EPI_ISL_437003	EPI_ISL_434279	EPI_ISL_638905	EPI_ISL_609318	EPI_ISL_973057	EPI_ISL_2789730	EPI_ISL_4501677	EPI_ISL_7866818	EPI_ISL_8572327	EPI_ISL_13767047	EPI_ISL_15417846	EPI_ISL_15417846	EPI_ISL_14317657	EPI_ISL_14274216	EPI_ISL_15407650	EPI_ISL_15065791	EPI_ISL_15203064	EPI_ISL_14712676
EPI_ISL_436980	EPI_ISL_497032	EPI_ISL_600883	EPI_ISL_566483	EPI_ISL_1174233	EPI_ISL_3011583	EPI_ISL_3281861	EPI_ISL_7561625	EPI_ISL_4679407	EPI_ISL_11463858	EPI_ISL_15167050	EPI_ISL_15167050	EPI_ISL_14619084	EPI_ISL_15079326	EPI_ISL_15438452	EPI_ISL_14596768	EPI_ISL_15154139	EPI_ISL_14719563
EPI_ISL_429463	EPI_ISL_497075	EPI_ISL_585446	EPI_ISL_590413	EPI_ISL_5142699	EPI_ISL_2454703	EPI_ISL_4594351	EPI_ISL_8279510	EPI_ISL_5294379	EPI_ISL_12780913	EPI_ISL_14131076	EPI_ISL_14131076	EPI_ISL_14472461	EPI_ISL_14748657	EPI_ISL_15430072	EPI_ISL_14967935	EPI_ISL_15293294	EPI_ISL_14721425
EPI_ISL_622210	EPI_ISL_570116	EPI_ISL_540272	EPI_ISL_853860	EPI_ISL_985359	EPI_ISL_2612846	EPI_ISL_3284989	EPI_ISL_7579163	EPI_ISL_3311802	EPI_ISL_12605506	EPI_ISL_14767209	EPI_ISL_14767209	EPI_ISL_13500674	EPI_ISL_14555907	EPI_ISL_14990810	EPI_ISL_15417790	EPI_ISL_14665399	EPI_ISL_14726177
EPI_ISL_614883	EPI_ISL_485963	EPI_ISL_535113	EPI_ISL_853873	EPI_ISL_1219275	EPI_ISL_2649612	EPI_ISL_3772051	EPI_ISL_6575876	EPI_ISL_6557715	EPI_ISL_13255408	EPI_ISL_15018607	EPI_ISL_15018607	EPI_ISL_15503666	EPI_ISL_13468715	EPI_ISL_15191932	EPI_ISL_15302466	EPI_ISL_14742547	EPI_ISL_1472679
EPI_ISL_434646	EPI_ISL_412970	EPI_ISL_535172	EPI_ISL_531854	EPI_ISL_1303388	EPI_ISL_1451204	EPI_ISL_4771303	EPI_ISL_4590516	EPI_ISL_4135668	EPI_ISL_12216953	EPI_ISL_14785168	EPI_ISL_14785168	EPI_ISL_14349115	EPI_ISL_13911901	EPI_ISL_15346481	EPI_ISL_15423889	EPI_ISL_15220381	EPI_ISL_14727133
EPI_ISL_429527	EPI_ISL_430292	EPI_ISL_600940	EPI_ISL_531675	EPI_ISL_1152951	EPI_ISL_2620651	EPI_ISL_2456145	EPI_ISL_11827585	EPI_ISL_6357090	EPI_ISL_12659876	EPI_ISL_15251509	EPI_ISL_15251509	EPI_ISL_14274269	EPI_ISL_14382935	EPI_ISL_15188707	EPI_ISL_14828193	EPI_ISL_14483226	EPI_ISL_14730949
EPI_ISL_429479	EPI_ISL_418909	EPI_ISL_600649	EPI_ISL_532252	EPI_ISL_1494698	EPI_ISL_2420068	EPI_ISL_2568986	EPI_ISL_9054916	EPI_ISL_6218844	EPI_ISL_13136310	EPI_ISL_15206340	EPI_ISL_15206340	EPI_ISL_14943469	EPI_ISL_15402224	EPI_ISL_15280070	EPI_ISL_13842914	EPI_ISL_14177159	EPI_ISL_14734860
EPI_ISL_526946	EPI_ISL_424252	EPI_ISL_600610	EPI_ISL_538910	EPI_ISL_1275946	EPI_ISL_2794150	EPI_ISL_3027294	EPI_ISL_7914278	EPI_ISL_3174578	EPI_ISL_12598784	EPI_ISL_15383346	EPI_ISL_15383346	EPI_ISL_14560321	EPI_ISL_15538797	EPI_ISL_14968888	EPI_ISL_14534671	EPI_ISL_15121168	EPI_ISL_14746169
EPI_ISL_614678	EPI_ISL_414367	EPI_ISL_576002	EPI_ISL_1112753	EPI_ISL_1327518	EPI_ISL_1016859	EPI_ISL_4582727	EPI_ISL_7905553	EPI_ISL_3987431	EPI_ISL_14128795	EPI_ISL_15383345	EPI_ISL_15383345	EPI_ISL_14494680	EPI_ISL_13382815	EPI_ISL_15125517	EPI_ISL_14138238	EPI_ISL_15101540	EPI_ISL_14755452
EPI_ISL_526937	EPI_ISL_418949	EPI_ISL_576028	EPI_ISL_824805	EPI_ISL_1205641	EPI_ISL_3144057	EPI_ISL_3729001	EPI_ISL_6322336	EPI_ISL_3284850	EPI_ISL_13402415	EPI_ISL_15029221	EPI_ISL_15029221	EPI_ISL_14910310	EPI_ISL_13493889	EPI_ISL_15189652	EPI_ISL_15356591	EPI_ISL_14581728	EPI_ISL_14768459
EPI_ISL_429492	EPI_ISL_10553080	EPI_ISL_599718	EPI_ISL_7570693	EPI_ISL_1450226	EPI_ISL_1858681	EPI_ISL_2731128	EPI_ISL_6678973	EPI_ISL_5827060	EPI_ISL_13201073	EPI_ISL_15154130	EPI_ISL_15154130	EPI_ISL_14772064	EPI_ISL_13400727	EPI_ISL_14947729	EPI_ISL_15030897	EPI_ISL_13334764	EPI_ISL_1477013
EPI_ISL_436995	EPI_ISL_479645	EPI_ISL_576724	EPI_ISL_447587	EPI_ISL_1451793	EPI_ISL_1869256	EPI_ISL_2809704	EPI_ISL_6726577	EPI_ISL_5097847	EPI_ISL_14110015	EPI_ISL_14690695	EPI_ISL_14690695	EPI_ISL_13726988	EPI_ISL_13543375	EPI_ISL_15314795	EPI_ISL_14177701	EPI_ISL_14736864	EPI_ISL_14774914
EPI_ISL_444870	EPI_ISL_495748	EPI_ISL_576757	EPI_ISL_1805744	EPI_ISL_1411314	EPI_ISL_1880905	EPI_ISL_4146302	EPI_ISL_6592420	EPI_ISL_4594620	EPI_ISL_14127685	EPI_ISL_15457902	EPI_ISL_15457902	EPI_ISL_15311493	EPI_ISL_13848547	EPI_ISL_14862075	EPI_ISL_15175745	EPI_ISL_15267909	EPI_ISL_14777381
EPI_ISL_614682	EPI_ISL_463687	EPI_ISL_566187	EPI_ISL_15038527	EPI_ISL_1451015	EPI_ISL_952926	EPI_ISL_2909255	EPI_ISL_6142570	EPI_ISL_6561487	EPI_ISL_11334436	EPI_ISL_14741602	EPI_ISL_14741602	EPI_ISL_15295432	EPI_ISL_15457939	EPI_ISL_15036763	EPI_ISL_14634156	EPI_ISL_15234374	EPI_ISL_1478956
EPI_ISL_614579	EPI_ISL_463411	EPI_ISL_600299	EPI_ISL_2502585	EPI_ISL_1504789	EPI_ISL_1083673	EPI_ISL_2543085	EPI_ISL_6293098	EPI_ISL_6576945	EPI_ISL_11772390	EPI_ISL_15077513	EPI_ISL_15077513	EPI_ISL_15092294	EPI_ISL_14891585	EPI_ISL_15342304	EPI_ISL_15337450	EPI_ISL_14863023	EPI_ISL_14793320
EPI_ISL_614576	EPI_ISL_495721	EPI_ISL_590560	EPI_ISL_14978664	EPI_ISL_1325713	EPI_ISL_1310525	EPI_ISL_2847327	EPI_ISL_4596469	EPI_ISL_2520564	EPI_ISL_12319297	EPI_ISL_14557962	EPI_ISL_14557962	EPI_ISL_14983886	EPI_ISL_14923255	EPI_ISL_15018810	EPI_ISL_14656988	EPI_ISL_14608369	EPI_ISL_14796182
EPI_ISL_614686	EPI_ISL_463519	EPI_ISL_578299	EPI_ISL_477233	EPI_ISL_1174430	EPI_ISL_1007160	EPI_ISL_4109491	EPI_ISL_6877287	EPI_ISL_2805208	EPI_ISL_13116370	EPI_ISL_15291952	EPI_ISL_15291952	EPI_ISL_14500038	EPI_ISL_15532165	EPI_ISL_14781341	EPI_ISL_15492106	EPI_ISL_15180622	EPI_ISL_14803628
EPI_ISL_614876	EPI_ISL_463517	EPI_ISL_588292	EPI_ISL_1231410	EPI_ISL_1244639	EPI_ISL_821422	EPI_ISL_3226823	EPI_ISL_5784086	EPI_ISL_4101326	EPI_ISL_12857892	EPI_ISL_14719336	EPI_ISL_14719336	EPI_ISL_15312507	EPI_ISL_14917728	EPI_ISL_15261002	EPI_ISL_15065285	EPI_ISL_14531536	EPI_ISL_14809814
EPI_ISL_622506	EPI_ISL_497473	EPI_ISL_2734188	EPI_ISL_527363	EPI_ISL_2355714	EPI_ISL_1344369	EPI_ISL_4973519	EPI_ISL_5786192	EPI_ISL_8039854	EPI_ISL_11951374	EPI_ISL_14537408	EPI_ISL_14537408	EPI_ISL_14654390	EPI_ISL_15409350	EPI_ISL_14520327	EPI_ISL_13787495	EPI_ISL_14945477	EPI_ISL_14810705
EPI_ISL_622201	EPI_ISL_463450	EPI_ISL_613003	EPI_ISL_508337	EPI_ISL_1409358	EPI_ISL_919221	EPI_ISL_3576814	EPI_ISL_7763680	EPI_ISL_3094843	EPI_ISL_12701938	EPI_ISL_14142359	EPI_ISL_14142359	EPI_ISL_15185858	EPI_ISL_15469944	EPI_ISL_14874276	EPI_ISL_14456130	EPI_ISL_14560046	EPI_ISL_14815903
EPI_ISL_429563	EPI_ISL_430238	EPI_ISL_574062	EPI_ISL_481114	EPI_ISL_1187803	EPI_ISL_1538072	EPI_ISL_5025167	EPI_ISL_6154575	EPI_ISL_2781206	EPI_ISL_12974175	EPI_ISL_15329003	EPI_ISL_15329003	EPI_ISL_15391298	EPI_ISL_15469905	EPI_ISL_14642013	EPI_ISL_15472084	EPI_ISL_15178840	EPI_ISL_14822528
EPI_ISL_429322	EPI_ISL_570259	EPI_ISL_574146	EPI_ISL_2459048	EPI_ISL_1255643	EPI_ISL_3484746	EPI_ISL_3956852	EPI_ISL_6355155	EPI_ISL_8053252	EPI_ISL_12980595	EPI_ISL_15398261	EPI_ISL_15398261	EPI_ISL_14941871	EPI_ISL_15364006	EPI_ISL_14641674	EPI_ISL_15377404	EPI_ISL_14552463	EPI_ISL_14823253
EPI_ISL_429543	EPI_ISL_449896	EPI_ISL_539945	EPI_ISL_7212492	EPI_ISL_1325084	EPI_ISL_3481132	EPI_ISL_8343789	EPI_ISL_6797091	EPI_ISL_6559607	EPI_ISL_12300887	EPI_ISL_14952560	EPI_ISL_14952560	EPI_ISL_14653605	EPI_ISL_15532408	EPI_ISL_15188293	EPI_ISL_15151620	EPI_ISL_14472114	EPI_ISL_14824218
EPI_ISL_444862	EPI_ISL_449926	EPI_ISL_585685	EPI_ISL_14978840	EPI_ISL_2743108	EPI_ISL_1714864	EPI_ISL_3963805	EPI_ISL_7302023	EPI_ISL_4115637	EPI_ISL_12595540	EPI_ISL_15265205	EPI_ISL_15265205	EPI_ISL_14739008	EPI_ISL_15452669	EPI_ISL_14133372	EPI_ISL_14879581	EPI_ISL_13519175	EPI_ISL_14826475
EPI_ISL_444954	EPI_ISL_10952581	EPI_ISL_575527	EPI_ISL_14978803	EPI_ISL_1274890	EPI_ISL_2275763	EPI_ISL_4523063	EPI_ISL_7993087	EPI_ISL_5826152	EPI_ISL_13653727	EPI_ISL_15330300	EPI_ISL_15330300	EPI_ISL_14296039	EPI_ISL_15452795	EPI_ISL_14129409	EPI_ISL_14299446	EPI_ISL_14944741	EPI_ISL_14826671
EPI_ISL_614775	EPI_ISL_1362572	EPI_ISL_551940	EPI_ISL_14978751	EPI_ISL_985715	EPI_ISL_1718912	EPI_ISL_4461561	EPI_ISL_7580984	EPI_ISL_3990428	EPI_ISL_12396684	EPI_ISL_14197763	EPI_ISL_14197763	EPI_ISL_15178677	EPI_ISL_15209169	EPI_ISL_14344417	EPI_ISL_15367149	EPI_ISL_14406430	EPI_ISL_14832447
EPI_ISL_1383144	EPI_ISL_570097	EPI_ISL_601007	EPI_ISL_6368519	EPI_ISL_1466263	EPI_ISL_1179953	EPI_ISL_4935674	EPI_ISL_5793000	EPI_ISL_4755135	EPI_ISL_12711785	EPI_ISL_15527283	EPI_ISL_15527283	EPI_ISL_14981268	EPI_ISL_15325648	EPI_ISL_14351155	EPI_ISL_14962813	EPI_ISL_14911898	EPI_ISL_14833656
EPI_ISL_1383026	EPI_ISL_954453	EPI_ISL_600566	EPI_ISL_1419248	EPI_ISL_1519843	EPI_ISL_1206501	EPI_ISL_4406023	EPI_ISL_6838909	EPI_ISL_6038511	EPI_ISL_12527598	EPI_ISL_14833543	EPI_ISL_14833543	EPI_ISL_14867698	EPI_ISL_15532401	EPI_ISL_15360378	EPI_ISL_15530472	EPI_ISL_15062210	EPI_ISL_14839532
EPI_ISL_445110	EPI_ISL_434089	EPI_ISL_601186	EPI_ISL_1419236	EPI_ISL_1376552	EPI_ISL_1485093	EPI_ISL_4048304	EPI_ISL_7585387	EPI_ISL_7991291	EPI_ISL_12364045	EPI_ISL_14909498	EPI_ISL_14909498	EPI_ISL_14483827	EPI_ISL_15364005	EPI_ISL_15108063	EPI_ISL_14628290	EPI_ISL_14647113	EPI_ISL_14850447
EPI_ISL_436051	EPI_ISL_434208	EPI_ISL_568234	EPI_ISL_7212600	EPI_ISL_1100598	EPI_ISL_945846	EPI_ISL_4046737	EPI_ISL_7632853	EPI_ISL_11854197	EPI_ISL_12273768	EPI_ISL_15167736	EPI_ISL_15167736	EPI_ISL_15339997	EPI_ISL_15363908	EPI_ISL_15107915	EPI_ISL_15100684	EPI_ISL_15083766	EPI_ISL_14858856
EPI_ISL_436058	EPI_ISL_434095	EPI_ISL_568253	EPI_ISL_4601700	EPI_ISL_1519703	EPI_ISL_2095494	EPI_ISL_4594098	EPI_ISL_6344104	EPI_ISL_8257086	EPI_ISL_12625862	EPI_ISL_14089512	EPI_ISL_14089512	EPI_ISL_15104181	EPI_ISL_15341147	EPI_ISL_14882610	EPI_ISL_13745434	EPI_ISL_14730573	EPI_ISL_14862028
EPI_ISL_436056	EPI_ISL_497474	EPI_ISL_601211	EPI_ISL_1708348	EPI_ISL_1536675	EPI_ISL_2396537	EPI_ISL_4477360	EPI_ISL_6429613	EPI_ISL_5633568	EPI_ISL_12613437	EPI_ISL_15025020	EPI_ISL_15025020	EPI_ISL_13548642	EPI_ISL_14569469	EPI_ISL_15244905	EPI_ISL_15129449	EPI_ISL_14519008	EPI_ISL_14868651
EPI_ISL_792526	EPI_ISL_497083	EPI_ISL_612290	EPI_ISL_591452	EPI_ISL_1274755	EPI_ISL_2438286	EPI_ISL_3968013	EPI_ISL_7561178	EPI_ISL_5446672	EPI_ISL_12046668	EPI_ISL_15130084	EPI_ISL_15130084	EPI_ISL_14281084	EPI_ISL_15237625	EPI_ISL_15492717	EPI_ISL_13573412	EPI_ISL_15218793	EPI_ISL_14872230
EPI_ISL_614537	EPI_ISL_449980	EPI_ISL_601919	EPI_ISL_783095	EPI_ISL_1526284	EPI_ISL_2435139	EPI_ISL_4596299	EPI_ISL_7584392	EPI_ISL_5881230	EPI_ISL_13152519	EPI_ISL_14909120	EPI_ISL_14909120	EPI_ISL_13888284	EPI_ISL_15202821	EPI_ISL_15233863	EPI_ISL_14146084	EPI_ISL_15267679	EPI_ISL_14873287
EPI_ISL_614616	EPI_ISL_515295	EPI_ISL_540841	EPI_ISL_7213673	EPI_ISL_2094420	EPI_ISL_1790953	EPI_ISL_4752285	EPI_ISL_7540989	EPI_ISL_7073204	EPI_ISL_11791714	EPI_ISL_14878234	EPI_ISL_14878234	EPI_ISL_15400144	EPI_ISL_15329535	EPI_ISL_15425408	EPI_ISL_14884109	EPI_ISL_15267112	EPI_ISL_14876221
EPI_ISL_429570	EPI_ISL_416460	EPI_ISL_573842	EPI_ISL_1063881	EPI_ISL_1809862	EPI_ISL_2118781	EPI_ISL_8802602	EPI_ISL_6838763	EPI_ISL_6809051	EPI_ISL_12296176	EPI_ISL_15301471	EPI_ISL_15301471	EPI_ISL_15237242	EPI_ISL_15231852	EPI_ISL_15092696	EPI_ISL_14165744	EPI_ISL_13535129	EPI_ISL_14886525
EPI_ISL_614624	EPI_ISL_416461	EPI_ISL_568286	EPI_ISL_667574	EPI_ISL_1903462	EPI_ISL_1274685	EPI_ISL_3728065	EPI_ISL_6364910	EPI_ISL_6014849	EPI_ISL_13719975	EPI_ISL_14691508	EPI_ISL_14691508	EPI_ISL_15027731	EPI_ISL_15217233	EPI_ISL_15341752	EPI_ISL_13826833	EPI_ISL_14606731	EPI_ISL_14890777
EPI_ISL_614605	EPI_ISL_417151	EPI_ISL_599721	EPI_ISL_896008	EPI_ISL_2213099	EPI_ISL_1584569	EPI_ISL_4089772	EPI_ISL_7588138	EPI_ISL_6601922	EPI_ISL_12272640	EPI_ISL_14425373	EPI_ISL_14425373	EPI_ISL_14852417	EPI_ISL_15313050	EPI_ISL_15131946	EPI_ISL_14501718	EPI_ISL_14693350	EPI_ISL_14890855
EPI_ISL_429508	EPI_ISL_413560	EPI_ISL_601127	EPI_ISL_1427546	EPI_ISL_1361642	EPI_ISL_1294271	EPI_ISL_4598510	EPI_ISL_8042637	EPI_ISL_3992274	EPI_ISL_11951249	EPI_ISL_15134054	EPI_ISL_15134054	EPI_ISL_13887779	EPI_ISL_15206790	EPI_ISL_14323199	EPI_ISL_14712704	EPI_ISL_14492133	EPI_ISL_14891567
EPI_ISL_429530	EPI_ISL_430163	EPI_ISL_575749	EPI_ISL_901420	EPI_ISL_916475	EPI_ISL_1257589	EPI_ISL_4190213	EPI_ISL_8070005	EPI_ISL_5963890	EPI_ISL_11952532	EPI_ISL_15189179	EPI_ISL_15189179	EPI_ISL_14345367	EPI_ISL_15057653	EPI_ISL_13776058	EPI_ISL_14508921	EPI_ISL_14673787	EPI_ISL_14891585
EPI_ISL_437636	EPI_ISL_426452	EPI_ISL_575700	EPI_ISL_900821	EPI_ISL_1414187	EPI_ISL_10301688	EPI_ISL_4328055	EPI_ISL_5971500	EPI_ISL_3767884	EPI_ISL_11740739	EPI_ISL_15301788	EPI_ISL_15301788	EPI_ISL_14644254	EPI_ISL_15211987	EPI_ISL_14467977	EPI_ISL_15001861	EPI_ISL_14917379	EPI_ISL_14897299
EPI_ISL_444967	EPI_ISL_430140	EPI_ISL_590557	EPI_ISL_898847	EPI_ISL_1810075	EPI_ISL_1484936	EPI_ISL_4147515	EPI_ISL_7815017	EPI_ISL_7963707	EPI_ISL_12522172	EPI_ISL_15502533	EPI_ISL_15502533	EPI_ISL_15401197	EPI_ISL_15039230	EPI_ISL_15092224	EPI_ISL_14429470	EPI_ISL_15063548	EPI_ISL_14897624
EPI_ISL_444911	EPI_ISL_430250	EPI_ISL_540127	EPI_ISL_900824	EPI_ISL_1521091	EPI_ISL_989627	EPI_ISL_4404302	EPI_ISL_7634427	EPI_ISL_6109126	EPI_ISL_12473193	EPI_ISL_15263878	EPI_ISL_15263878	EPI_ISL_15438526	EPI_ISL_15031913	EPI_ISL_15360393	EPI_ISL_15368280	EPI_ISL_14470506	EPI_ISL_14902128
EPI_ISL_452079	EPI_ISL_424191	EPI_ISL_573820	EPI_ISL_2459594	EPI_ISL_742232	EPI_ISL_1238082	EPI_ISL_4477621	EPI_ISL_7525766	EPI_ISL_5096174	EPI_ISL_11812986	EPI_ISL_15401168	EPI_ISL_15401168	EPI_ISL_15322408	EPI_ISL_15031905	EPI_ISL_14269040	EPI_ISL_14719688	EPI_ISL_13400145	EPI_ISL_14904711
EPI_ISL_622226	EPI_ISL_497442	EPI_ISL_601006	EPI_ISL_2883085	EPI_ISL_5142806	EPI_ISL_1344359	EPI_ISL_3954160	EPI_ISL_7201230	EPI_ISL_6878826	EPI_ISL_13206449	EPI_ISL_15268844	EPI_ISL_15268844	EPI_ISL_15113342	EPI_ISL_15194748	EPI_ISL_15093180	EPI_ISL_14269245	EPI_ISL_13696305	EPI_ISL_14911143
EPI_ISL_622597	EPI_ISL_419837	EPI_ISL_600575	EPI_ISL_1063898	EPI_ISL_1420520	EPI_ISL_1641909	EPI_ISL_3809284	EPI_ISL_8490385	EPI_ISL_8289317	EPI_ISL_13630340	EPI_ISL_15069508	EPI_ISL_15069508	EPI_ISL_15276329	EPI_ISL_14896410	EPI_ISL_14917317	EPI_ISL_14074469	EPI_ISL_14415963	EPI_ISL_14939572
EPI_ISL_614577	EPI_ISL_13397090	EPI_ISL_600793	EPI_ISL_1063835	EPI_ISL_1152694	EPI_ISL_2479238	EPI_ISL_4069276	EPI_ISL_7867288	EPI_ISL_2829004	EPI_ISL_12982177	EPI_ISL_14738467	EPI_ISL_14738467	EPI_ISL_15278254	EPI_ISL_15209091	EPI_ISL_15189978	EPI_ISL_14901116	EPI_ISL_14772533	EPI_ISL_14941984
EPI_ISL_538450	EPI_ISL_2716371	EPI_ISL_616251	EPI_ISL_2106799	EPI_ISL_1330542	EPI_ISL_2275667	EPI_ISL_4268127	EPI_ISL_7837073	EPI_ISL_3423602	EPI_ISL_12669017	EPI_ISL_15154831	EPI_ISL_15154831	EPI_ISL_15192959	EPI_ISL_15532006	EPI_ISL_14684750	EPI_ISL_14913574	EPI_ISL_14418069	EPI_ISL_14942762
EPI_ISL_1586471	EPI_ISL_2597713	EPI_ISL_615838	EPI_ISL_7212613	EPI_ISL_1040307	EPI_ISL_1377328	EPI_ISL_4599795	EPI_ISL_7557427	EPI_ISL_6856377	EPI_ISL_13286302	EPI_ISL_15085020	EPI_ISL_15085020	EPI_ISL_14904809	EPI_ISL_15065717	EPI_ISL_14520082	EPI_ISL_15136481	EPI_ISL_14380911	EPI_ISL_1494453
EPI_ISL_429572	EPI_ISL_2716387	EPI_ISL_615206	EPI_ISL_1708362	EPI_ISL_1352340	EPI_ISL_1190447	EPI_ISL_7164563	EPI_ISL_8249748	EPI_ISL_6761942	EPI_ISL_13057698	EPI_ISL_15084993	EPI_ISL_15084993	EPI_ISL_14293433	EPI_ISL_15031293	EPI_ISL_14698504	EPI_ISL_15448211	EPI_ISL_15080392	EPI_ISL_14947033
EPI_ISL_429302	EPI_ISL_2597742	EPI_ISL_622750	EPI_ISL_1192093	EPI_ISL_1686897	EPI_ISL_2468546	EPI_ISL_4501353	EPI_ISL_7949899	EPI_ISL_4097511	EPI_ISL_12933886	EPI_ISL_15495722	EPI_ISL_15495722	EPI_ISL_14920583	EPI_ISL_15434773	EPI_ISL_15373738	EPI_ISL_15194809	EPI_ISL_13486001	EPI_ISL_14948202
EPI_ISL_429300	EPI_ISL_2135964	EPI_ISL_616305	EPI_ISL_12377933	EPI_ISL_1489874	EPI_ISL_1119099	EPI_ISL_4591980	EPI_ISL_6504380	EPI_ISL_5036416	EPI_ISL_12933761	EPI_ISL_15425758	EPI_ISL_15425758	EPI_ISL_15337829	EPI_ISL_15031222	EPI_ISL_15001319	EPI_ISL_15037534	EPI_ISL_13620155	EPI_ISL_1496404
EPI_ISL_429566	EPI_ISL_2597757	EPI_ISL_615596	EPI_ISL_2106655	EPI_ISL_3670868	EPI_ISL_2648475	EPI_ISL_4016369	EPI_ISL_7397049	EPI_ISL_8087350	EPI_ISL_13588734	EPI_ISL_15366776	EPI_ISL_15366776	EPI_ISL_15065080	EPI_ISL_15074111	EPI_ISL_15082563	EPI_ISL_15037324	EPI_ISL_15162056	EPI_ISL_1496418
EPI_ISL_622486	EPI_ISL_2597748	EPI_ISL_616370	EPI_ISL_1231391	EPI_ISL_1489895	EPI_ISL_2792223	EPI_ISL_4767376	EPI_ISL_5997194	EPI_ISL_3455336	EPI_ISL_13557836	EPI_ISL_15385823	EPI_ISL_15385823	EPI_ISL_15315293	EPI_ISL_15232058	EPI_ISL_14762403	EPI_ISL_14367369	EPI_ISL_13661760	EPI_ISL_1496650
EPI_ISL_437030	EPI_ISL_2597749	EPI_ISL_615715	EPI_ISL_1708416	EPI_ISL_2600167	EPI_ISL_2448030	EPI_ISL_4600000	EPI_ISL_5921875	EPI_ISL_7757746	EPI_ISL_13272815	EPI_ISL_15133035	EPI_ISL_15133035	EPI_ISL_14560813	EPI_ISL_15031233	EPI_ISL_14491898	EPI_ISL_13569851	EPI_ISL_13737250	EPI_ISL_1496708
EPI_ISL_444957	EPI_ISL_8207139	EPI_ISL_621423	EPI_ISL_714921	EPI_ISL_1420899	EPI_ISL_2957517	EPI_ISL_4067617	EPI_ISL_7962435	EPI_ISL_8200460	EPI_ISL_14251931	EPI_ISL_15189385	EPI_ISL_15189385	EPI_ISL_15352186	EPI_ISL_14762741	EPI_ISL_15515441	EPI_ISL_14913559	EPI_ISL_14066561	EPI_ISL_1497495
EPI_ISL_622552	EPI_ISL_455504	EPI_ISL_622734	EPI_ISL_450255	EPI_ISL_1298210	EPI_ISL_2957974	EPI_ISL_3169731	EPI_ISL_6297744	EPI_ISL_6769634	EPI_ISL_14087661	EPI_ISL_15352855	EPI_ISL_15352855	EPI_ISL_15218932	EPI_ISL_14502867	EPI_ISL_14966936	EPI_ISL_14207689	EPI_ISL_13299266	EPI_ISL_14976065
EPI_ISL_614523	EPI_ISL_962573	EPI_ISL_619958	EPI_ISL_584347	EPI_ISL_1480367	EPI_ISL_2957983	EPI_ISL_3126315	EPI_ISL_7559618	EPI_ISL_6298915	EPI_ISL_12933802	EPI_ISL_13874117	EPI_ISL_13874117	EPI_ISL_15323099	EPI_ISL_14810730	EPI_ISL_14556647	EPI_ISL_15391678	EPI_ISL_14091266	EPI_ISL_14978460
EPI_ISL_614479	EPI_ISL_962560	EPI_ISL_615756	EPI_ISL_1131169	EPI_ISL_1575792	EPI_ISL_2957988	EPI_ISL_4735542	EPI_ISL_6007043	EPI_ISL_5618121	EPI_ISL_13660251	EPI_ISL_15225771	EPI_ISL_15225771	EPI_ISL_14318919	EPI_ISL_14636818	EPI_ISL_13558103	EPI_ISL_14773685	EPI_ISL_14369664	EPI_ISL_14991913
EPI_ISL_429589	EPI_ISL_437614	EPI_ISL_621398	EPI_ISL_2008062	EPI_ISL_2242035	EPI_ISL_1336507	EPI_ISL_4407239	EPI_ISL_6499134	EPI_ISL_7553157	EPI_ISL_13762350	EPI_ISL_15178397	EPI_ISL_15178397	EPI_ISL_14625120	EPI_ISL_15120097	EPI_ISL_14725653	EPI_ISL_13569716	EPI_ISL_13419105	EPI_ISL_14996613
EPI_ISL_436988	EPI_ISL_447913	EPI_ISL_621986	EPI_ISL_1425724	EPI_ISL_1305896	EPI_ISL_2774128	EPI_ISL_4588133	EPI_ISL_6840318	EPI_ISL_6929486	EPI_ISL_13273011	EPI_ISL_14235642	EPI_ISL_14235642	EPI_ISL_15029272	EPI_ISL_15056469	EPI_ISL_14829782	EPI_ISL_14705403	EPI_ISL_14650009	EPI_ISL_15000626
EPI_ISL_614632	EPI_ISL_493137	EPI_ISL_619945	EPI_ISL_786561	EPI_ISL_1668148	EPI_ISL_3138625	EPI_ISL_3094457	EPI_ISL_6298322	EPI_ISL_7723772	EPI_ISL_14087744	EPI_ISL_15069763	EPI_ISL_15069763	EPI_ISL_15112315	EPI_ISL_14785678	EPI_ISL_15339080	EPI_ISL_14202364	EPI_ISL_14801824	EPI_ISL_15017591
EPI_ISL_614633	EPI_ISL_455591	EPI_ISL_619965	EPI_ISL_4219909	EPI_ISL_4261989	EPI_ISL_1922475	EPI_ISL_3436606	EPI_ISL_7492537	EPI_ISL_3700661	EPI_ISL_13492720	EPI_ISL_14884734	EPI_ISL_14884734	EPI_ISL_14370372	EPI_ISL_15534810	EPI_ISL_14346923	EPI_ISL_15467847	EPI_ISL_14817644	EPI_ISL_15030897
EPI_ISL_444894	EPI_ISL_937532	EPI_ISL_621928	EPI_ISL_12056311	EPI_ISL_3354612	EPI_ISL_2958293	EPI_ISL_4085782	EPI_ISL_3567691	EPI_ISL_5247409	EPI_ISL_13396186	EPI_ISL_15153953	EPI_ISL_15153953	EPI_ISL_14906068	EPI_ISL_14321753	EPI_ISL_13922764	EPI_ISL_15107423	EPI_ISL_14381373	EPI_ISL_15031235
EPI_ISL_890522	EPI_ISL_538452	EPI_ISL_621900	EPI_ISL_12056462	EPI_ISL_1686539	EPI_ISL_3114630	EPI_ISL_4974708	EPI_ISL_5243417	EPI_ISL_8049516	EPI_ISL_13492771	EPI_ISL_14488260	EPI_ISL_14488260	EPI_ISL_14852287	EPI_ISL_14930040	EPI_ISL_15361115	EPI_ISL_15273568	EPI_ISL_14768351	EPI_ISL_15031239
EPI_ISL_536072	EPI_ISL_437602	EPI_ISL_622748	EPI_ISL_7856005	EPI_ISL_1480443	EPI_ISL_2873051	EPI_ISL_2918273	EPI_ISL_6612657	EPI_ISL_5602510	EPI_ISL_13588820	EPI_ISL_15265360	EPI_ISL_15265360	EPI_ISL_15064723	EPI_ISL_15388628	EPI_ISL_14595921	EPI_ISL_15414799	EPI_ISL_14157442	EPI_ISL_15031274
EPI_ISL_604873	EPI_ISL_498037	EPI_ISL_621791	EPI_ISL_983899	EPI_ISL_1711216	EPI_ISL_2159738	EPI_ISL_4896700	EPI_ISL_7515206	EPI_ISL_6102367	EPI_ISL_13286358	EPI_ISL_15248049	EPI_ISL_15248049	EPI_ISL_15261465	EPI_ISL_15534931	EPI_ISL_15091104	EPI_ISL_15180403	EPI_ISL_14116148	EPI_ISL_15045565
EPI_ISL_603874	EPI_ISL_455607	EPI_ISL_621800	EPI_ISL_1501844	EPI_ISL_1660558	EPI_ISL_2184626	EPI_ISL_4754528	EPI_ISL_10172740	EPI_ISL_7021526	EPI_ISL_13395680	EPI_ISL_15480455	EPI_ISL_15480455	EPI_ISL_14555564	EPI_ISL_14774914	EPI_ISL_15338297	EPI_ISL_15117148	EPI_ISL_15218565	EPI_ISL_15047007
EPI_ISL_604095	EPI_ISL_479939	EPI_ISL_615795	EPI_ISL_936775	EPI_ISL_1529133	EPI_ISL_1998215	EPI_ISL_4685522	EPI_ISL_8230911	EPI_ISL_6221127	EPI_ISL_13395639	EPI_ISL_15518931	EPI_ISL_15518931	EPI_ISL_14552625	EPI_ISL_15322802	EPI_ISL_15091090	EPI_ISL_15019948	EPI_ISL_14490253	EPI_ISL_15050799
EPI_ISL_14380172	EPI_ISL_416372	EPI_ISL_615457	EPI_ISL_3023840	EPI_ISL_1422032	EPI_ISL_1608861	EPI_ISL_4599811	EPI_ISL_7353519	EPI_ISL_3470807	EPI_ISL_13660535	EPI_ISL_14099021	EPI_ISL_14099021	EPI_ISL_15482836	EPI_ISL_15185846	EPI_ISL_14140852	EPI_ISL_14970174	EPI_ISL_15178569	EPI_ISL_1506525
EPI_ISL_1170422	EPI_ISL_455322	EPI_ISL_622132	EPI_ISL_7850726	EPI_ISL_1381261	EPI_ISL_2759185	EPI_ISL_4940713	EPI_ISL_6765628	EPI_ISL_4529263	EPI_ISL_13588801	EPI_ISL_14274859	EPI_ISL_14274859	EPI_ISL_15028052	EPI_ISL_15384116	EPI_ISL_15345442	EPI_ISL_14857404	EPI_ISL_14777448	EPI_ISL_15068847
EPI_ISL_2970914	EPI_ISL_694664	EPI_ISL_615764	EPI_ISL_653226	EPI_ISL_1261471	EPI_ISL_1826510	EPI_ISL_4751678	EPI_ISL_7179894	EPI_ISL_5407155	EPI_ISL_13395493	EPI_ISL_14602172	EPI_ISL_14602172	EPI_ISL_13843948	EPI_ISL_15208215	EPI_ISL_14307260	EPI_ISL_14299494	EPI_ISL_13465605	EPI_ISL_15069799
EPI_ISL_536084	EPI_ISL_452371	EPI_ISL_615185	EPI_ISL_530977	EPI_ISL_1256635	EPI_ISL_2269103	EPI_ISL_3337308	EPI_ISL_4320523	EPI_ISL_7381961	EPI_ISL_11687757	EPI_ISL_14838573	EPI_ISL_14838573	EPI_ISL_14336624	EPI_ISL_15031947	EPI_ISL_15018519	EPI_ISL_14661942	EPI_ISL_13371555	EPI_ISL_15089076
EPI_ISL_535949	EPI_ISL_1502847	EPI_ISL_621330	EPI_ISL_555210	EPI_ISL_980409	EPI_ISL_1929210	EPI_ISL_4268141	EPI_ISL_6922916	EPI_ISL_6576746	EPI_ISL_12420697	EPI_ISL_14838542	EPI_ISL_14838542	EPI_ISL_13474800	EPI_ISL_15001482	EPI_ISL_15281342	EPI_ISL_14581373	EPI_ISL_14116336	EPI_ISL_15091504
EPI_ISL_890811	EPI_ISL_13104924	EPI_ISL_622127	EPI_ISL_557814	EPI_ISL_1310235	EPI_ISL_2040037	EPI_ISL_3968031	EPI_ISL_7583442	EPI_ISL_5255884	EPI_ISL_14478330	EPI_ISL_15009612	EPI_ISL_15009612	EPI_ISL_13633715	EPI_ISL_15511483	EPI_ISL_15481206	EPI_ISL_15142699	EPI_ISL_15114721	EPI_ISL_15096167
EPI_ISL_890742	EPI_ISL_13104917	EPI_ISL_621816	EPI_ISL_555530	EPI_ISL_1175478	EPI_ISL_2305785	EPI_ISL_2936041	EPI_ISL_4269044	EPI_ISL_7975042	EPI_ISL_15210405	EPI_ISL_15411787	EPI_ISL_15411787	EPI_ISL_15373985	EPI_ISL_15160249	EPI_ISL_15021838	EPI_ISL_14857655	EPI_ISL_14732763	EPI_ISL_15100481
EPI_ISL_1378982	EPI_ISL_13104918	EPI_ISL_616115	EPI_ISL_557363	EPI_ISL_1388461	EPI_ISL_1288983	EPI_ISL_2353882	EPI_ISL_4328055	EPI_ISL_4734100	EPI_ISL_11010569	EPI_ISL_15349127	EPI_ISL_15349127	EPI_ISL_14645295	EPI_ISL_14933303	EPI_ISL_14744368	EPI_ISL_15142865	EPI_ISL_13386744	EPI_ISL_15105278
EPI_ISL_889903	EPI_ISL_13104916	EPI_ISL_615264	EPI_ISL_532389	EPI_ISL_1418024	EPI_ISL_1728275	EPI_ISL_10158671	EPI_ISL_8071878	EPI_ISL_7761237	EPI_ISL_13186966	EPI_ISL_15508621	EPI_ISL_15508621	EPI_ISL_14864017	EPI_ISL_14421715	EPI_ISL_15104250	EPI_ISL_15250707	EPI_ISL_14712683	EPI_ISL_15107256
EPI_ISL_890596	EPI_ISL_13104981	EPI_ISL_621664	EPI_ISL_554530	EPI_ISL_937873	EPI_ISL_2472194	EPI_ISL_4505236	EPI_ISL_4068124	EPI_ISL_2702288	EPI_ISL_13185224	EPI_ISL_15508940	EPI_ISL_15508940	EPI_ISL_14625754	EPI_ISL_13640186	EPI_ISL_14898109	EPI_ISL_15142771	EPI_ISL_15225713	EPI_ISL_15111730
EPI_ISL_536342	EPI_ISL_13104970	EPI_ISL_621659	EPI_ISL_553496	EPI_ISL_1330643	EPI_ISL_2143918	EPI_ISL_2865093	EPI_ISL_7899815	EPI_ISL_3472963	EPI_ISL_12824374	EPI_ISL_15281509	EPI_ISL_15281509	EPI_ISL_14106474	EPI_ISL_14776085	EPI_ISL_14315063	EPI_ISL_14334865	EPI_ISL_14625951	EPI_ISL_15113312
EPI_ISL_459873	EPI_ISL_13104963	EPI_ISL_621287	EPI_ISL_553502	EPI_ISL_2749614	EPI_ISL_2440334	EPI_ISL_4190088	EPI_ISL_6228892	EPI_ISL_6635051	EPI_ISL_13332539	EPI_ISL_15508815	EPI_ISL_15508815	EPI_ISL_14373680	EPI_ISL_15352616	EPI_ISL_13068948	EPI_ISL_13672980	EPI_ISL_14335583	EPI_ISL_15113772
EPI_ISL_632916	EPI_ISL_13104980	EPI_ISL_622286	EPI_ISL_553383	EPI_ISL_958595	EPI_ISL_3756170	EPI_ISL_4499846	EPI_ISL_7117888	EPI_ISL_7695485	EPI_ISL_15210880	EPI_ISL_14901223	EPI_ISL_14901223	EPI_ISL_14829856	EPI_ISL_14923298	EPI_ISL_13341681	EPI_ISL_14582178	EPI_ISL_14950800	EPI_ISL_15114080
EPI_ISL_459868	EPI_ISL_13104987	EPI_ISL_622064	EPI_ISL_8144462	EPI_ISL_1388034	EPI_ISL_2873268	EPI_ISL_4191090	EPI_ISL_6545907	EPI_ISL_6674618	EPI_ISL_12767829	EPI_ISL_15509161	EPI_ISL_15509161	EPI_ISL_14844523	EPI_ISL_15192549	EPI_ISL_15525747	EPI_ISL_15240220	EPI_ISL_14596653	EPI_ISL_15114961
EPI_ISL_459867	EPI_ISL_13104983	EPI_ISL_622041	EPI_ISL_1312647	EPI_ISL_761783	EPI_ISL_2182625	EPI_ISL_2992768	EPI_ISL_8137236	EPI_ISL_3281787	EPI_ISL_11645668	EPI_ISL_14312786	EPI_ISL_14312786	EPI_ISL_14296666	EPI_ISL_14723000	EPI_ISL_15199938	EPI_ISL_14857680	EPI_ISL_13613957	EPI_ISL_15124958
EPI_ISL_925542	EPI_ISL_13104958	EPI_ISL_622251	EPI_ISL_1312554	EPI_ISL_857844	EPI_ISL_1696430	EPI_ISL_4247797	EPI_ISL_6760571	EPI_ISL_6798923	EPI_ISL_11610998	EPI_ISL_15323737	EPI_ISL_15323737	EPI_ISL_13573637	EPI_ISL_14819028	EPI_ISL_14083043	EPI_ISL_14752849	EPI_ISL_14618469	EPI_ISL_15130293
EPI_ISL_890582	EPI_ISL_13104934	EPI_ISL_615979	EPI_ISL_4219968	EPI_ISL_1473185	EPI_ISL_2892239	EPI_ISL_3563390	EPI_ISL_7341964	EPI_ISL_6752348	EPI_ISL_12558611	EPI_ISL_15115979	EPI_ISL_15115979	EPI_ISL_15261743	EPI_ISL_15027610	EPI_ISL_15159869	EPI_ISL_15155709	EPI_ISL_14545977	EPI_ISL_15134765
EPI_ISL_889941	EPI_ISL_1225342	EPI_ISL_621504	EPI_ISL_447617	EPI_ISL_1263726	EPI_ISL_3033351	EPI_ISL_4624418	EPI_ISL_8723751	EPI_ISL_7238450	EPI_ISL_12158084	EPI_ISL_15070007	EPI_ISL_15070007	EPI_ISL_13772312	EPI_ISL_15063790	EPI_ISL_15002626	EPI_ISL_14217140	EPI_ISL_14710279	EPI_ISL_15135514
EPI_ISL_889874	EPI_ISL_1502833	EPI_ISL_615444	EPI_ISL_602399	EPI_ISL_1453420	EPI_ISL_2101958	EPI_ISL_3918108	EPI_ISL_8894074	EPI_ISL_4766555	EPI_ISL_13909709	EPI_ISL_15337632	EPI_ISL_15337632	EPI_ISL_14780945	EPI_ISL_15399780	EPI_ISL_14966363	EPI_ISL_14935055	EPI_ISL_14384563	EPI_ISL_15136246
EPI_ISL_889913	EPI_ISL_433525	EPI_ISL_616043	EPI_ISL_734737	EPI_ISL_1082963	EPI_ISL_1971853	EPI_ISL_3389794	EPI_ISL_8345911	EPI_ISL_4247062	EPI_ISL_12708186	EPI_ISL_15513000	EPI_ISL_15513000	EPI_ISL_15283304	EPI_ISL_15168144	EPI_ISL_15334382	EPI_ISL_14699468	EPI_ISL_13612652	EPI_ISL_15143079
EPI_ISL_890005	EPI_ISL_459130	EPI_ISL_616843	EPI_ISL_2333193	EPI_ISL_1115225	EPI_ISL_2331622	EPI_ISL_3259331	EPI_ISL_7731650	EPI_ISL_6114584	EPI_ISL_12246816	EPI_ISL_14624513	EPI_ISL_14624513	EPI_ISL_14304943	EPI_ISL_15389815	EPI_ISL_14905086	EPI_ISL_14920299	EPI_ISL_13466328	EPI_ISL_15143213
EPI_ISL_890877	EPI_ISL_522671	EPI_ISL_621344	EPI_ISL_1511095	EPI_ISL_1242648	EPI_ISL_2922226	EPI_ISL_11144177	EPI_ISL_7893329	EPI_ISL_7201485	EPI_ISL_12299830	EPI_ISL_14826137	EPI_ISL_14826137	EPI_ISL_15111663	EPI_ISL_15283444	EPI_ISL_15182728	EPI_ISL_14673838	EPI_ISL_14720267	EPI_ISL_15148604
EPI_ISL_890816	EPI_ISL_436098	EPI_ISL_621586	EPI_ISL_540980	EPI_ISL_1521180	EPI_ISL_3023948	EPI_ISL_6135312	EPI_ISL_7652263	EPI_ISL_7182408	EPI_ISL_12502054	EPI_ISL_15359170	EPI_ISL_15359170	EPI_ISL_15093647	EPI_ISL_13124709	EPI_ISL_15113367	EPI_ISL_13694460	EPI_ISL_14341462	EPI_ISL_15150582
EPI_ISL_536289	EPI_ISL_470840	EPI_ISL_622015	EPI_ISL_616556	EPI_ISL_1456458	EPI_ISL_1432556	EPI_ISL_5420989	EPI_ISL_4089455	EPI_ISL_7721893	EPI_ISL_13653096	EPI_ISL_15215751	EPI_ISL_15215751	EPI_ISL_14859791	EPI_ISL_12285145	EPI_ISL_15391376	EPI_ISL_14896846	EPI_ISL_14546351	EPI_ISL_15156900
EPI_ISL_536218	EPI_ISL_470846	EPI_ISL_615458	EPI_ISL_570390	EPI_ISL_1014277	EPI_ISL_5897292	EPI_ISL_3357372	EPI_ISL_6602240	EPI_ISL_4595501	EPI_ISL_13169611	EPI_ISL_13418229	EPI_ISL_13418229	EPI_ISL_14888196	EPI_ISL_14462588	EPI_ISL_14499558	EPI_ISL_15538820	EPI_ISL_15273739	EPI_ISL_15157448
EPI_ISL_1335236	EPI_ISL_527054	EPI_ISL_616035	EPI_ISL_415456	EPI_ISL_1456544	EPI_ISL_1735525	EPI_ISL_3791519	EPI_ISL_5974700	EPI_ISL_5133538	EPI_ISL_12282528	EPI_ISL_15230931	EPI_ISL_15230931	EPI_ISL_15315224	EPI_ISL_13165920	EPI_ISL_15044948	EPI_ISL_14693457	EPI_ISL_15091865	EPI_ISL_15161288
EPI_ISL_463970	EPI_ISL_672631	EPI_ISL_620937	EPI_ISL_413024	EPI_ISL_2254752	EPI_ISL_2247464	EPI_ISL_4144541	EPI_ISL_4499672	EPI_ISL_4250626	EPI_ISL_13011374	EPI_ISL_15277148	EPI_ISL_15277148	EPI_ISL_14250973	EPI_ISL_12864001	EPI_ISL_14946617	EPI_ISL_15181269	EPI_ISL_14172372	EPI_ISL_15163539
EPI_ISL_425257	EPI_ISL_579068	EPI_ISL_621560	EPI_ISL_467590	EPI_ISL_1050656	EPI_ISL_1051784	EPI_ISL_4673972	EPI_ISL_7974300	EPI_ISL_11794117	EPI_ISL_12490358	EPI_ISL_15014707	EPI_ISL_15014707	EPI_ISL_14788497	EPI_ISL_12868071	EPI_ISL_14961234	EPI_ISL_13376838	EPI_ISL_14476953	EPI_ISL_1517328
EPI_ISL_15033325	EPI_ISL_3568409	EPI_ISL_616005	EPI_ISL_2603936	EPI_ISL_704998	EPI_ISL_2858619	EPI_ISL_4016075	EPI_ISL_7554847	EPI_ISL_7877211	EPI_ISL_12893647	EPI_ISL_14472784	EPI_ISL_14472784	EPI_ISL_14408859	EPI_ISL_13727028	EPI_ISL_14861364	EPI_ISL_15065916	EPI_ISL_15157750	EPI_ISL_15178571
EPI_ISL_15033233	EPI_ISL_414600	EPI_ISL_551718	EPI_ISL_576275	EPI_ISL_1521165	EPI_ISL_3019796	EPI_ISL_3561315	EPI_ISL_7722116	EPI_ISL_7506751	EPI_ISL_13130223	EPI_ISL_13566489	EPI_ISL_13566489	EPI_ISL_15465164	EPI_ISL_14081782	EPI_ISL_14976894	EPI_ISL_14828135	EPI_ISL_14831159	EPI_ISL_15180896
EPI_ISL_457822	EPI_ISL_13104982	EPI_ISL_566250	EPI_ISL_545461	EPI_ISL_1232601	EPI_ISL_3278422	EPI_ISL_3358810	EPI_ISL_5296152	EPI_ISL_7838496	EPI_ISL_12594133	EPI_ISL_13582085	EPI_ISL_13582085	EPI_ISL_14546449	EPI_ISL_12861404	EPI_ISL_14220015	EPI_ISL_14144648	EPI_ISL_14530551	EPI_ISL_15181757
EPI_ISL_10879447	EPI_ISL_11696310	EPI_ISL_588615	EPI_ISL_497246	EPI_ISL_1408178	EPI_ISL_3021868	EPI_ISL_4101055	EPI_ISL_4752869	EPI_ISL_7995786	EPI_ISL_11553446	EPI_ISL_14739623	EPI_ISL_14739623	EPI_ISL_14165019	EPI_ISL_14364568	EPI_ISL_15530773	EPI_ISL_15016656	EPI_ISL_15065916	EPI_ISL_15189632
EPI_ISL_622504	EPI_ISL_523316	EPI_ISL_616474	EPI_ISL_496153	EPI_ISL_1597579	EPI_ISL_3019684	EPI_ISL_4735275	EPI_ISL_8575753	EPI_ISL_3605204	EPI_ISL_12894959	EPI_ISL_13718706	EPI_ISL_13718706	EPI_ISL_14274856	EPI_ISL_10115071	EPI_ISL_14474943	EPI_ISL_14602423	EPI_ISL_15181269	EPI_ISL_15195718
EPI_ISL_462188	EPI_ISL_425219	EPI_ISL_617676	EPI_ISL_1017306	EPI_ISL_1522304	EPI_ISL_3022204	EPI_ISL_3363167	EPI_ISL_8072238	EPI_ISL_7576017	EPI_ISL_12280758	EPI_ISL_13253751	EPI_ISL_13253751	EPI_ISL_15081227	EPI_ISL_9154243	EPI_ISL_15044272	EPI_ISL_14471880	EPI_ISL_14802532	EPI_ISL_1520165
EPI_ISL_492332	EPI_ISL_454518	EPI_ISL_831158	EPI_ISL_15395890	EPI_ISL_1084897	EPI_ISL_2263342	EPI_ISL_4322398	EPI_ISL_6141132	EPI_ISL_8789982	EPI_ISL_12481344	EPI_ISL_15335328	EPI_ISL_15335328	EPI_ISL_13499493	EPI_ISL_10141863	EPI_ISL_15378686	EPI_ISL_14606911	EPI_ISL_13626042	EPI_ISL_15202202
EPI_ISL_488273	EPI_ISL_1173178	EPI_ISL_566223	EPI_ISL_495930	EPI_ISL_1262115	EPI_ISL_1639616	EPI_ISL_3052174	EPI_ISL_5502480	EPI_ISL_3496503	EPI_ISL_12480442	EPI_ISL_14982354	EPI_ISL_14982354	EPI_ISL_12893768	EPI_ISL_15292882	EPI_ISL_14881417	EPI_ISL_13854496	EPI_ISL_14165647	EPI_ISL_15202981
EPI_ISL_569337	EPI_ISL_454497	EPI_ISL_587321	EPI_ISL_1004204	EPI_ISL_833911	EPI_ISL_1853065	EPI_ISL_4451525	EPI_ISL_8169798	EPI_ISL_4614795	EPI_ISL_12403248	EPI_ISL_14650339	EPI_ISL_14650339	EPI_ISL_13185910	EPI_ISL_15306671	EPI_ISL_15243947	EPI_ISL_15162078	EPI_ISL_13764557	EPI_ISL_15204059
EPI_ISL_1378970	EPI_ISL_1383232	EPI_ISL_579761	EPI_ISL_570358	EPI_ISL_2858608	EPI_ISL_837994	EPI_ISL_4188729	EPI_ISL_3810801	EPI_ISL_3949018	EPI_ISL_13247840	EPI_ISL_13543234	EPI_ISL_13543234	EPI_ISL_14829414	EPI_ISL_15275374	EPI_ISL_14831309	EPI_ISL_13921514	EPI_ISL_14146017	EPI_ISL_15207594
EPI_ISL_7617644	EPI_ISL_416484	EPI_ISL_576864	EPI_ISL_495681	EPI_ISL_1222812	EPI_ISL_1316836	EPI_ISL_3109353	EPI_ISL_6763474	EPI_ISL_4315940	EPI_ISL_13898872	EPI_ISL_14335785	EPI_ISL_14335785	EPI_ISL_13672606	EPI_ISL_15357664	EPI_ISL_14707676	EPI_ISL_15227860	EPI_ISL_13470968	EPI_ISL_15209197
EPI_ISL_447720	EPI_ISL_619318	EPI_ISL_575566	EPI_ISL_8645226	EPI_ISL_1185780	EPI_ISL_948822	EPI_ISL_3070099	EPI_ISL_7390560	EPI_ISL_6722979	EPI_ISL_12723559	EPI_ISL_14202673	EPI_ISL_14202673	EPI_ISL_13554421	EPI_ISL_1043990	EPI_ISL_14803187	EPI_ISL_15254826	EPI_ISL_14619930	EPI_ISL_15221517
EPI_ISL_458029	EPI_ISL_530069	EPI_ISL_573222	EPI_ISL_8645417	EPI_ISL_8592368	EPI_ISL_1101860	EPI_ISL_3126030	EPI_ISL_5920084	EPI_ISL_6878737	EPI_ISL_12241434	EPI_ISL_14830477	EPI_ISL_14830477	EPI_ISL_14969612	EPI_ISL_5099171	EPI_ISL_15218674	EPI_ISL_15178420	EPI_ISL_14471846	EPI_ISL_15221652
EPI_ISL_525541	EPI_ISL_890391	EPI_ISL_576585	EPI_ISL_574670	EPI_ISL_1222838	EPI_ISL_769782	EPI_ISL_5211087	EPI_ISL_4765244	EPI_ISL_7526642	EPI_ISL_11474431	EPI_ISL_13525558	EPI_ISL_13525558	EPI_ISL_14733572	EPI_ISL_3372571	EPI_ISL_15323836	EPI_ISL_15027959	EPI_ISL_14419757	EPI_ISL_15222464
EPI_ISL_676746	EPI_ISL_1382920	EPI_ISL_580459	EPI_ISL_497185	EPI_ISL_1523617	EPI_ISL_1257720	EPI_ISL_5000047	EPI_ISL_6004350	EPI_ISL_7282347	EPI_ISL_12895941	EPI_ISL_15113367	EPI_ISL_15113367	EPI_ISL_14510135	EPI_ISL_3020274	EPI_ISL_14827918	EPI_ISL_15499705	EPI_ISL_13400481	EPI_ISL_15225788
EPI_ISL_569275	EPI_ISL_507039	EPI_ISL_580989	EPI_ISL_497164	EPI_ISL_1048120	EPI_ISL_1507228	EPI_ISL_10157261	EPI_ISL_6004427	EPI_ISL_7279727	EPI_ISL_13127897	EPI_ISL_15414024	EPI_ISL_15414024	EPI_ISL_14429551	EPI_ISL_3845838	EPI_ISL_15094517	EPI_ISL_15413366	EPI_ISL_14754046	EPI_ISL_15227449
EPI_ISL_421502	EPI_ISL_416341	EPI_ISL_588609	EPI_ISL_495668	EPI_ISL_1217516	EPI_ISL_2022882	EPI_ISL_2905360	EPI_ISL_6150141	EPI_ISL_11116565	EPI_ISL_12630344	EPI_ISL_15352428	EPI_ISL_15352428	EPI_ISL_14414722	EPI_ISL_3546965	EPI_ISL_14576839	EPI_ISL_13861119	EPI_ISL_15020324	EPI_ISL_15231848
EPI_ISL_489062	EPI_ISL_542765	EPI_ISL_595755	EPI_ISL_2791151	EPI_ISL_2614492	EPI_ISL_2199076	EPI_ISL_7164277	EPI_ISL_7204103	EPI_ISL_12325415	EPI_ISL_11400339	EPI_ISL_15028361	EPI_ISL_15028361	EPI_ISL_12747999	EPI_ISL_1371091	EPI_ISL_15354374	EPI_ISL_14253903	EPI_ISL_14080765	EPI_ISL_15241781
EPI_ISL_511209	EPI_ISL_475612	EPI_ISL_599289	EPI_ISL_497541	EPI_ISL_1911148	EPI_ISL_1345683	EPI_ISL_3435746	EPI_ISL_5954471	EPI_ISL_4612268	EPI_ISL_13156880	EPI_ISL_14444848	EPI_ISL_14444848	EPI_ISL_13749978	EPI_ISL_1111406	EPI_ISL_15113905	EPI_ISL_15000015	EPI_ISL_15227841	EPI_ISL_15245063
EPI_ISL_436997	EPI_ISL_435029	EPI_ISL_600311	EPI_ISL_776676	EPI_ISL_1092903	EPI_ISL_1345184	EPI_ISL_3108589	EPI_ISL_7142190	EPI_ISL_6195644	EPI_ISL_12633339	EPI_ISL_14401151	EPI_ISL_14401151	EPI_ISL_15502841	EPI_ISL_1464587	EPI_ISL_15308380	EPI_ISL_15322671	EPI_ISL_15166126	EPI_ISL_15247979
EPI_ISL_1390788	EPI_ISL_434867	EPI_ISL_579799	EPI_ISL_497698	EPI_ISL_882415	EPI_ISL_1378539	EPI_ISL_3765243	EPI_ISL_6295553	EPI_ISL_3907158	EPI_ISL_12547659	EPI_ISL_15354092	EPI_ISL_15354092	EPI_ISL_14878354	EPI_ISL_1936248	EPI_ISL_15017082	EPI_ISL_14982610	EPI_ISL_14439411	EPI_ISL_15248903
EPI_ISL_752660	EPI_ISL_5412312	EPI_ISL_589045	EPI_ISL_497554	EPI_ISL_1899838	EPI_ISL_1506647	EPI_ISL_10156354	EPI_ISL_7534348	EPI_ISL_4582852	EPI_ISL_13352576	EPI_ISL_14757910	EPI_ISL_14757910	EPI_ISL_14348654	EPI_ISL_2673198	EPI_ISL_14531647	EPI_ISL_13749214	EPI_ISL_14432954	EPI_ISL_15255073
EPI_ISL_525440	EPI_ISL_10553022	EPI_ISL_588873	EPI_ISL_497550	EPI_ISL_1420525	EPI_ISL_2543367	EPI_ISL_4351561	EPI_ISL_7903721	EPI_ISL_10172404	EPI_ISL_13765253	EPI_ISL_15322217	EPI_ISL_15322217	EPI_ISL_14584361	EPI_ISL_2103624	EPI_ISL_15050938	EPI_ISL_14898780	EPI_ISL_14690984	EPI_ISL_15258650
EPI_ISL_604241	EPI_ISL_1666667	EPI_ISL_580408	EPI_ISL_497531	EPI_ISL_1809186	EPI_ISL_2199814	EPI_ISL_4402634	EPI_ISL_6759086	EPI_ISL_2611435	EPI_ISL_12481271	EPI_ISL_14426685	EPI_ISL_14426685	EPI_ISL_15438553	EPI_ISL_1653201	EPI_ISL_15043206	EPI_ISL_13772736	EPI_ISL_15155330	EPI_ISL_1526457
EPI_ISL_424256	EPI_ISL_522830	EPI_ISL_579997	EPI_ISL_497319	EPI_ISL_1417907	EPI_ISL_4712489	EPI_ISL_4046624	EPI_ISL_4735572	EPI_ISL_4340415	EPI_ISL_11726266	EPI_ISL_15415359	EPI_ISL_15415359	EPI_ISL_15342157	EPI_ISL_4421234	EPI_ISL_14945528	EPI_ISL_15280798	EPI_ISL_14885943	EPI_ISL_15265864
EPI_ISL_475022	EPI_ISL_509486	EPI_ISL_575565	EPI_ISL_620833	EPI_ISL_1362487	EPI_ISL_3355177	EPI_ISL_10157571	EPI_ISL_7866953	EPI_ISL_5087283	EPI_ISL_12920262	EPI_ISL_15220612	EPI_ISL_15220612	EPI_ISL_14082324	EPI_ISL_717702	EPI_ISL_14660928	EPI_ISL_15024684	EPI_ISL_15227681	EPI_ISL_15266970
EPI_ISL_805923	EPI_ISL_653127	EPI_ISL_567641	EPI_ISL_615384	EPI_ISL_1605535	EPI_ISL_2859206	EPI_ISL_2996981	EPI_ISL_7181192	EPI_ISL_7264004	EPI_ISL_13113164	EPI_ISL_15113828	EPI_ISL_15113828	EPI_ISL_14510851	EPI_ISL_738214	EPI_ISL_15218227	EPI_ISL_14974833	EPI_ISL_15179124	EPI_ISL_15267291
EPI_ISL_15026463	EPI_ISL_914865	EPI_ISL_580277	EPI_ISL_621393	EPI_ISL_1416910	EPI_ISL_1282248	EPI_ISL_4353990	EPI_ISL_8084993	EPI_ISL_7929890	EPI_ISL_10047068	EPI_ISL_14443860	EPI_ISL_14443860	EPI_ISL_14410094	EPI_ISL_887464	EPI_ISL_15243065	EPI_ISL_14995064	EPI_ISL_14817830	EPI_ISL_15269304
EPI_ISL_12158902	EPI_ISL_2321512	EPI_ISL_579923	EPI_ISL_670215	EPI_ISL_948589	EPI_ISL_2752666	EPI_ISL_3498203	EPI_ISL_8763567	EPI_ISL_10096544	EPI_ISL_12993801	EPI_ISL_15354015	EPI_ISL_15354015	EPI_ISL_14410938	EPI_ISL_602671	EPI_ISL_13702500	EPI_ISL_15136171	EPI_ISL_14436989	EPI_ISL_15269546
EPI_ISL_604927	EPI_ISL_603872	EPI_ISL_588215	EPI_ISL_615815	EPI_ISL_1154189	EPI_ISL_2752954	EPI_ISL_4799810	EPI_ISL_8320588	EPI_ISL_6171864	EPI_ISL_13372348	EPI_ISL_15174144	EPI_ISL_15174144	EPI_ISL_15182447	EPI_ISL_515660	EPI_ISL_14737035	EPI_ISL_14606848	EPI_ISL_14535070	EPI_ISL_15274271
EPI_ISL_434587	EPI_ISL_1652288	EPI_ISL_589473	EPI_ISL_619918	EPI_ISL_2737552	EPI_ISL_1263566	EPI_ISL_4263316	EPI_ISL_5023484	EPI_ISL_5567849	EPI_ISL_13061301	EPI_ISL_14740528	EPI_ISL_14740528	EPI_ISL_15081268	EPI_ISL_605325	EPI_ISL_14833692	EPI_ISL_14885872	EPI_ISL_14343533	EPI_ISL_15278267
EPI_ISL_631519	EPI_ISL_444569	EPI_ISL_638249	EPI_ISL_621807	EPI_ISL_1637274	EPI_ISL_1584219	EPI_ISL_4010646	EPI_ISL_6156237	EPI_ISL_4482025	EPI_ISL_12049594	EPI_ISL_15465161	EPI_ISL_15465161	EPI_ISL_15178250	EPI_ISL_1093150	EPI_ISL_15218518	EPI_ISL_15457050	EPI_ISL_14502915	EPI_ISL_15306671
EPI_ISL_855337	EPI_ISL_14380024	EPI_ISL_599375	EPI_ISL_619396	EPI_ISL_2753223	EPI_ISL_1719641	EPI_ISL_4499587	EPI_ISL_7622378	EPI_ISL_6035243	EPI_ISL_11480285	EPI_ISL_14976894	EPI_ISL_14976894	EPI_ISL_15050551	EPI_ISL_884232	EPI_ISL_15001344	EPI_ISL_14910207	EPI_ISL_14656198	EPI_ISL_15308631
EPI_ISL_1390782	EPI_ISL_1323217	EPI_ISL_589580	EPI_ISL_621478	EPI_ISL_1346456	EPI_ISL_1631731	EPI_ISL_3978820	EPI_ISL_5977221	EPI_ISL_6209561	EPI_ISL_12353332	EPI_ISL_15045003	EPI_ISL_15045003	EPI_ISL_15241748	EPI_ISL_628670	EPI_ISL_13507219	EPI_ISL_14346297	EPI_ISL_15113858	EPI_ISL_1531559
EPI_ISL_418197	EPI_ISL_1392857	EPI_ISL_581234	EPI_ISL_621515	EPI_ISL_1106127	EPI_ISL_1615791	EPI_ISL_3337692	EPI_ISL_8084528	EPI_ISL_3937794	EPI_ISL_12346385	EPI_ISL_14850565	EPI_ISL_14850565	EPI_ISL_14455867	EPI_ISL_682450	EPI_ISL_15225497	EPI_ISL_14348903	EPI_ISL_14909972	EPI_ISL_1531930
EPI_ISL_422514	EPI_ISL_452111	EPI_ISL_574072	EPI_ISL_616061	EPI_ISL_1107126	EPI_ISL_1536008	EPI_ISL_3957184	EPI_ISL_7765691	EPI_ISL_8692872	EPI_ISL_12197810	EPI_ISL_15092647	EPI_ISL_15092647	EPI_ISL_14851927	EPI_ISL_11952052	EPI_ISL_14870122	EPI_ISL_15261230	EPI_ISL_14804339	EPI_ISL_15325038
EPI_ISL_7617611	EPI_ISL_518871	EPI_ISL_560260	EPI_ISL_615836	EPI_ISL_1106823	EPI_ISL_1275247	EPI_ISL_3313353	EPI_ISL_4896673	EPI_ISL_8845215	EPI_ISL_11638735	EPI_ISL_15265232	EPI_ISL_15265232	EPI_ISL_13891664	EPI_ISL_2302015	EPI_ISL_15098068	EPI_ISL_14095771	EPI_ISL_14636633	EPI_ISL_15341036
EPI_ISL_604022	EPI_ISL_962565	EPI_ISL_573943	EPI_ISL_616051	EPI_ISL_1100712	EPI_ISL_1505885	EPI_ISL_2918491	EPI_ISL_10163619	EPI_ISL_6473900	EPI_ISL_13919877	EPI_ISL_14435857	EPI_ISL_14435857	EPI_ISL_14193706	EPI_ISL_1659993	EPI_ISL_14904891	EPI_ISL_14705561	EPI_ISL_14079942	EPI_ISL_15342214
EPI_ISL_451407	EPI_ISL_416335	EPI_ISL_540337	EPI_ISL_617568	EPI_ISL_2127990	EPI_ISL_1331687	EPI_ISL_4597434	EPI_ISL_4264511	EPI_ISL_9054863	EPI_ISL_13241256	EPI_ISL_15050938	EPI_ISL_15050938	EPI_ISL_14832230	EPI_ISL_6929928	EPI_ISL_15391920	EPI_ISL_14282042	EPI_ISL_14773726	EPI_ISL_15345313
EPI_ISL_525449	EPI_ISL_778644	EPI_ISL_600059	EPI_ISL_617831	EPI_ISL_1043528	EPI_ISL_2121697	EPI_ISL_4101153	EPI_ISL_4736474	EPI_ISL_8829997	EPI_ISL_12672586	EPI_ISL_14899405	EPI_ISL_14899405	EPI_ISL_14934259	EPI_ISL_853853	EPI_ISL_14557705	EPI_ISL_13470462	EPI_ISL_15114939	EPI_ISL_15346635
EPI_ISL_474993	EPI_ISL_467229	EPI_ISL_589126	EPI_ISL_616366	EPI_ISL_1595655	EPI_ISL_1178548	EPI_ISL_3069050	EPI_ISL_7517390	EPI_ISL_8184957	EPI_ISL_12672504	EPI_ISL_14898517	EPI_ISL_14898517	EPI_ISL_14271780	EPI_ISL_558904	EPI_ISL_14500285	EPI_ISL_15163847	EPI_ISL_14455304	EPI_ISL_15353743
EPI_ISL_436830	EPI_ISL_447522	EPI_ISL_575677	EPI_ISL_617477	EPI_ISL_1373106	EPI_ISL_1544354	EPI_ISL_4046007	EPI_ISL_6145594	EPI_ISL_6783631	EPI_ISL_14365450	EPI_ISL_14832343	EPI_ISL_14832343	EPI_ISL_15484316	EPI_ISL_484242	EPI_ISL_14501443	EPI_ISL_14945075	EPI_ISL_14640223	EPI_ISL_15366341
EPI_ISL_890557	EPI_ISL_433298	EPI_ISL_831121	EPI_ISL_617552	EPI_ISL_1498281	EPI_ISL_1832151	EPI_ISL_8046090	EPI_ISL_7298504	EPI_ISL_6554788	EPI_ISL_11637705	EPI_ISL_14660928	EPI_ISL_14660928	EPI_ISL_14725462	EPI_ISL_568535	EPI_ISL_14653265	EPI_ISL_14829676	EPI_ISL_14486117	EPI_ISL_15383113
EPI_ISL_889974	EPI_ISL_1383216	EPI_ISL_1120925	EPI_ISL_617555	EPI_ISL_1019334	EPI_ISL_1517804	EPI_ISL_3965049	EPI_ISL_6672892	EPI_ISL_5581077	EPI_ISL_12517540	EPI_ISL_14383716	EPI_ISL_14383716	EPI_ISL_13478163	EPI_ISL_1258028	EPI_ISL_14808533	EPI_ISL_15017136	EPI_ISL_14898118	EPI_ISL_15384003
EPI_ISL_890840	EPI_ISL_419834	EPI_ISL_5972654	EPI_ISL_617526	EPI_ISL_908902	EPI_ISL_1044889	EPI_ISL_3791003	EPI_ISL_7864810	EPI_ISL_6420282	EPI_ISL_12617215	EPI_ISL_13624242	EPI_ISL_13624242	EPI_ISL_15275730	EPI_ISL_1111392	EPI_ISL_14321224	EPI_ISL_14953829	EPI_ISL_14982360	EPI_ISL_15389367
EPI_ISL_484718	EPI_ISL_480110	EPI_ISL_536923	EPI_ISL_617510	EPI_ISL_863863	EPI_ISL_867045	EPI_ISL_4100477	EPI_ISL_8043576	EPI_ISL_5576398	EPI_ISL_13919465	EPI_ISL_14824056	EPI_ISL_14824056	EPI_ISL_15277912	EPI_ISL_3276526	EPI_ISL_14653204	EPI_ISL_14188341	EPI_ISL_14418018	EPI_ISL_15393439
EPI_ISL_461287	EPI_ISL_812957	EPI_ISL_816721	EPI_ISL_617465	EPI_ISL_15172182	EPI_ISL_2097447	EPI_ISL_4216930	EPI_ISL_8784540	EPI_ISL_8234240	EPI_ISL_12146056	EPI_ISL_15096628	EPI_ISL_15096628	EPI_ISL_14604005	EPI_ISL_3910617	EPI_ISL_15041681	EPI_ISL_14477483	EPI_ISL_14472008	EPI_ISL_1539416
EPI_ISL_571625	EPI_ISL_2433281	EPI_ISL_654204	EPI_ISL_617515	EPI_ISL_1275645	EPI_ISL_799466	EPI_ISL_3528173	EPI_ISL_7955632	EPI_ISL_8079867	EPI_ISL_10904470	EPI_ISL_14316154	EPI_ISL_14316154	EPI_ISL_15360222	EPI_ISL_1056732	EPI_ISL_15483344	EPI_ISL_14903922	EPI_ISL_14979036	EPI_ISL_15396302
EPI_ISL_569270	EPI_ISL_3501737	EPI_ISL_654110	EPI_ISL_617716	EPI_ISL_797200	EPI_ISL_1702832	EPI_ISL_4579553	EPI_ISL_7556122	EPI_ISL_6585038	EPI_ISL_10256356	EPI_ISL_14830729	EPI_ISL_14830729	EPI_ISL_14769939	EPI_ISL_746738	EPI_ISL_15049469	EPI_ISL_15224654	EPI_ISL_14596637	EPI_ISL_15396753
EPI_ISL_890633	EPI_ISL_962561	EPI_ISL_577834	EPI_ISL_693876	EPI_ISL_1047272	EPI_ISL_2665660	EPI_ISL_4620586	EPI_ISL_6114897	EPI_ISL_3395263	EPI_ISL_12815894	EPI_ISL_15001673	EPI_ISL_15001673	EPI_ISL_14211951	EPI_ISL_547984	EPI_ISL_15476322	EPI_ISL_15340892	EPI_ISL_14939787	EPI_ISL_15405591
EPI_ISL_15047404	EPI_ISL_493069	EPI_ISL_577997	EPI_ISL_1140271	EPI_ISL_1100263	EPI_ISL_2670665	EPI_ISL_5045645	EPI_ISL_7822192	EPI_ISL_7336002	EPI_ISL_14361310	EPI_ISL_15242490	EPI_ISL_15242490	EPI_ISL_15252011	EPI_ISL_5802013	EPI_ISL_15202845	EPI_ISL_14739465	EPI_ISL_15009618	EPI_ISL_15408921
EPI_ISL_450132	EPI_ISL_457692	EPI_ISL_539605	EPI_ISL_2191338	EPI_ISL_956829	EPI_ISL_2666730	EPI_ISL_2640761	EPI_ISL_7634547	EPI_ISL_8482786	EPI_ISL_12189220	EPI_ISL_14414542	EPI_ISL_14414542	EPI_ISL_14611814	EPI_ISL_1039706	EPI_ISL_15337300	EPI_ISL_14289392	EPI_ISL_15164234	EPI_ISL_15411472
EPI_ISL_576152	EPI_ISL_457693	EPI_ISL_539611	EPI_ISL_1004731	EPI_ISL_980261	EPI_ISL_2675744	EPI_ISL_2779731	EPI_ISL_6867432	EPI_ISL_10658302	EPI_ISL_12730694	EPI_ISL_14336604	EPI_ISL_14336604	EPI_ISL_15064586	EPI_ISL_5646859	EPI_ISL_14727015	EPI_ISL_15028172	EPI_ISL_15168594	EPI_ISL_15411776
EPI_ISL_574841	EPI_ISL_962869	EPI_ISL_587449	EPI_ISL_532768	EPI_ISL_1330749	EPI_ISL_1486735	EPI_ISL_4009831	EPI_ISL_6426047	EPI_ISL_15360885	EPI_ISL_12828034	EPI_ISL_14500141	EPI_ISL_14500141	EPI_ISL_14707811	EPI_ISL_2423558	EPI_ISL_13360411	EPI_ISL_14824656	EPI_ISL_15179656	EPI_ISL_15413331
EPI_ISL_548711	EPI_ISL_413691	EPI_ISL_601560	EPI_ISL_530773	EPI_ISL_836453	EPI_ISL_1473954	EPI_ISL_4750577	EPI_ISL_7634457	EPI_ISL_4392596	EPI_ISL_14711767	EPI_ISL_15097112	EPI_ISL_15097112	EPI_ISL_14708106	EPI_ISL_2472674	EPI_ISL_14654646	EPI_ISL_15442424	EPI_ISL_15132780	EPI_ISL_15417339
EPI_ISL_1170290	EPI_ISL_428471	EPI_ISL_573254	EPI_ISL_530715	EPI_ISL_797371	EPI_ISL_1388381	EPI_ISL_3082798	EPI_ISL_6836578	EPI_ISL_7738064	EPI_ISL_12593655	EPI_ISL_14945404	EPI_ISL_14945404	EPI_ISL_15238211	EPI_ISL_12426070	EPI_ISL_14142229	EPI_ISL_13486770	EPI_ISL_14939560	EPI_ISL_1543952
EPI_ISL_1170431	EPI_ISL_429091	EPI_ISL_575607	EPI_ISL_532498	EPI_ISL_1420653	EPI_ISL_1536000	EPI_ISL_2905340	EPI_ISL_7486778	EPI_ISL_7657960	EPI_ISL_10978599	EPI_ISL_15323912	EPI_ISL_15323912	EPI_ISL_14435682	EPI_ISL_4424546	EPI_ISL_13721046	EPI_ISL_13819727	EPI_ISL_14816589	EPI_ISL_15444059
EPI_ISL_8577203	EPI_ISL_429093	EPI_ISL_590438	EPI_ISL_540317	EPI_ISL_1716107	EPI_ISL_1535995	EPI_ISL_2849026	EPI_ISL_7975175	EPI_ISL_8289800	EPI_ISL_12923630	EPI_ISL_15323836	EPI_ISL_15323836	EPI_ISL_14832881	EPI_ISL_5800712	EPI_ISL_14765152	EPI_ISL_14832003	EPI_ISL_14859318	EPI_ISL_15445279
EPI_ISL_548712	EPI_ISL_529213	EPI_ISL_632524	EPI_ISL_530632	EPI_ISL_14091801	EPI_ISL_1637840	EPI_ISL_3366510	EPI_ISL_5529192	EPI_ISL_7833433	EPI_ISL_10351098	EPI_ISL_15463019	EPI_ISL_15463019	EPI_ISL_13858824	EPI_ISL_1966813	EPI_ISL_14275124	EPI_ISL_15257328	EPI_ISL_14995011	EPI_ISL_15447017
EPI_ISL_1170410	EPI_ISL_479913	EPI_ISL_574786	EPI_ISL_530946	EPI_ISL_14073755	EPI_ISL_1636678	EPI_ISL_3424193	EPI_ISL_6800486	EPI_ISL_9552305	EPI_ISL_13142136	EPI_ISL_14269093	EPI_ISL_14269093	EPI_ISL_14410748	EPI_ISL_2777890	EPI_ISL_14711531	EPI_ISL_14831146	EPI_ISL_15083462	EPI_ISL_15452882
EPI_ISL_548703	EPI_ISL_413513	EPI_ISL_559796	EPI_ISL_639834	EPI_ISL_1054303	EPI_ISL_1329693	EPI_ISL_4136951	EPI_ISL_6803161	EPI_ISL_8123131	EPI_ISL_12518693	EPI_ISL_14871593	EPI_ISL_14871593	EPI_ISL_14162547	EPI_ISL_3050426	EPI_ISL_15010796	EPI_ISL_15061103	EPI_ISL_14493564	EPI_ISL_15452972
EPI_ISL_548745	EPI_ISL_962870	EPI_ISL_778691	EPI_ISL_531728	EPI_ISL_1175785	EPI_ISL_1323768	EPI_ISL_3295386	EPI_ISL_7026009	EPI_ISL_6183736	EPI_ISL_11196966	EPI_ISL_15017202	EPI_ISL_15017202	EPI_ISL_15429328	EPI_ISL_2131369	EPI_ISL_15279296	EPI_ISL_14708303	EPI_ISL_14646915	EPI_ISL_15453412
EPI_ISL_1170317	EPI_ISL_962533	EPI_ISL_904424	EPI_ISL_531958	EPI_ISL_1467643	EPI_ISL_1637709	EPI_ISL_3294111	EPI_ISL_7395812	EPI_ISL_12751030	EPI_ISL_12221868	EPI_ISL_15240293	EPI_ISL_15240293	EPI_ISL_15312099	EPI_ISL_1299543	EPI_ISL_15341568	EPI_ISL_14502187	EPI_ISL_15245703	EPI_ISL_15455991
EPI_ISL_1170642	EPI_ISL_13499639	EPI_ISL_722840	EPI_ISL_532827	EPI_ISL_1243537	EPI_ISL_1344286	EPI_ISL_3181263	EPI_ISL_7866073	EPI_ISL_9111491	EPI_ISL_13314085	EPI_ISL_15361998	EPI_ISL_15361998	EPI_ISL_15417077	EPI_ISL_1259023	EPI_ISL_15327319	EPI_ISL_14866576	EPI_ISL_14844190	EPI_ISL_15465329
EPI_ISL_631300	EPI_ISL_437616	EPI_ISL_1120926	EPI_ISL_1005659	EPI_ISL_908022	EPI_ISL_1293733	EPI_ISL_4753847	EPI_ISL_7487928	EPI_ISL_9392394	EPI_ISL_14734114	EPI_ISL_14280689	EPI_ISL_14280689	EPI_ISL_14348470	EPI_ISL_2820969	EPI_ISL_13772415	EPI_ISL_14725544	EPI_ISL_14376456	EPI_ISL_15473768
EPI_ISL_583472	EPI_ISL_1040031	EPI_ISL_710529	EPI_ISL_832402	EPI_ISL_1330027	EPI_ISL_851759	EPI_ISL_3296469	EPI_ISL_7758018	EPI_ISL_13331403	EPI_ISL_15432019	EPI_ISL_14559581	EPI_ISL_14559581	EPI_ISL_15108314	EPI_ISL_2600769	EPI_ISL_14829965	EPI_ISL_14766537	EPI_ISL_15301959	EPI_ISL_15479796
EPI_ISL_14556366	EPI_ISL_589363	EPI_ISL_734867	EPI_ISL_978087	EPI_ISL_945601	EPI_ISL_918121	EPI_ISL_2997789	EPI_ISL_7865606	EPI_ISL_2788332	EPI_ISL_15192558	EPI_ISL_15119272	EPI_ISL_15119272	EPI_ISL_14878361	EPI_ISL_5199197	EPI_ISL_14760005	EPI_ISL_14500229	EPI_ISL_13127651	EPI_ISL_15481953
EPI_ISL_456025	EPI_ISL_559296	EPI_ISL_734970	EPI_ISL_7857990	EPI_ISL_986196	EPI_ISL_1123040	EPI_ISL_4524995	EPI_ISL_7480632	EPI_ISL_7087178	EPI_ISL_14818982	EPI_ISL_13593062	EPI_ISL_13593062	EPI_ISL_14736320	EPI_ISL_4080849	EPI_ISL_14412280	EPI_ISL_14968798	EPI_ISL_14694115	EPI_ISL_15482428
EPI_ISL_450160	EPI_ISL_533340	EPI_ISL_654447	EPI_ISL_7855610	EPI_ISL_1536651	EPI_ISL_1389752	EPI_ISL_3337509	EPI_ISL_7022161	EPI_ISL_7309607	EPI_ISL_13409385	EPI_ISL_14558696	EPI_ISL_14558696	EPI_ISL_15471770	EPI_ISL_7000185	EPI_ISL_14776635	EPI_ISL_14711428	EPI_ISL_14816912	EPI_ISL_15490190
EPI_ISL_11168642	EPI_ISL_482611	EPI_ISL_1120913	EPI_ISL_7578037	EPI_ISL_1045519	EPI_ISL_868327	EPI_ISL_3105992	EPI_ISL_6822386	EPI_ISL_5430492	EPI_ISL_13502548	EPI_ISL_15142451	EPI_ISL_15142451	EPI_ISL_15406126	EPI_ISL_5663304	EPI_ISL_14940443	EPI_ISL_13624297	EPI_ISL_15115307	EPI_ISL_15493474
EPI_ISL_10879291	EPI_ISL_476840	EPI_ISL_2869828	EPI_ISL_1253754	EPI_ISL_2082029	EPI_ISL_763902	EPI_ISL_4189092	EPI_ISL_6838968	EPI_ISL_3770074	EPI_ISL_12420951	EPI_ISL_14868555	EPI_ISL_14868555	EPI_ISL_15261151	EPI_ISL_4513350	EPI_ISL_14460348	EPI_ISL_15279294	EPI_ISL_14181349	EPI_ISL_15510028
EPI_ISL_571995	EPI_ISL_482642	EPI_ISL_622295	EPI_ISL_888549	EPI_ISL_2484569	EPI_ISL_1190204	EPI_ISL_3250792	EPI_ISL_7758131	EPI_ISL_4076875	EPI_ISL_13673039	EPI_ISL_15176661	EPI_ISL_15176661	EPI_ISL_15346666	EPI_ISL_3050329	EPI_ISL_15482696	EPI_ISL_14311082	EPI_ISL_13614728	EPI_ISL_15510980
EPI_ISL_631972	EPI_ISL_482556	EPI_ISL_620843	EPI_ISL_5414495	EPI_ISL_1206546	EPI_ISL_1122866	EPI_ISL_3013068	EPI_ISL_6822602	EPI_ISL_3465050	EPI_ISL_11030174	EPI_ISL_14184054	EPI_ISL_14184054	EPI_ISL_15192058	EPI_ISL_3991558	EPI_ISL_15337227	EPI_ISL_14825794	EPI_ISL_14378686	EPI_ISL_15514840
EPI_ISL_456065	EPI_ISL_476850	EPI_ISL_620846	EPI_ISL_5443206	EPI_ISL_1175304	EPI_ISL_1935035	EPI_ISL_2867117	EPI_ISL_7895722	EPI_ISL_3320215	EPI_ISL_13804611	EPI_ISL_15230616	EPI_ISL_15230616	EPI_ISL_14863013	EPI_ISL_8558671	EPI_ISL_14129265	EPI_ISL_14318358	EPI_ISL_14193713	EPI_ISL_15518087
EPI_ISL_8767131	EPI_ISL_486852	EPI_ISL_621321	EPI_ISL_12057557	EPI_ISL_1005930	EPI_ISL_2628664	EPI_ISL_3027228	EPI_ISL_4751409	EPI_ISL_6152559	EPI_ISL_10067936	EPI_ISL_15132385	EPI_ISL_15132385	EPI_ISL_14735799	EPI_ISL_5115708	EPI_ISL_15189649	EPI_ISL_14612950	EPI_ISL_12759102	EPI_ISL_15527643
EPI_ISL_804854	EPI_ISL_459934	EPI_ISL_621516	EPI_ISL_12056805	EPI_ISL_4346990	EPI_ISL_2138093	EPI_ISL_2718491	EPI_ISL_8139420	EPI_ISL_7490058	EPI_ISL_11073278	EPI_ISL_14848398	EPI_ISL_14848398	EPI_ISL_15401121	EPI_ISL_6208598	EPI_ISL_14767976	EPI_ISL_14872120	EPI_ISL_13571952	EPI_ISL_15529639
EPI_ISL_450054	EPI_ISL_459915	EPI_ISL_621218	EPI_ISL_1626885	EPI_ISL_1649280	EPI_ISL_1389118	EPI_ISL_2863769	EPI_ISL_8275467	EPI_ISL_6717956	EPI_ISL_11228828	EPI_ISL_15057053	EPI_ISL_15057053	EPI_ISL_15504693	EPI_ISL_5652950	EPI_ISL_15492811	EPI_ISL_14274855	EPI_ISL_14669336	EPI_ISL_15531431
EPI_ISL_849673	EPI_ISL_447569	EPI_ISL_622138	EPI_ISL_636125	EPI_ISL_1308514	EPI_ISL_1450580	EPI_ISL_2848133	EPI_ISL_7628099	EPI_ISL_3784373	EPI_ISL_13838160	EPI_ISL_15199413	EPI_ISL_15199413	EPI_ISL_15187652	EPI_ISL_5650673	EPI_ISL_15483043	EPI_ISL_14461253	EPI_ISL_14395277	EPI_ISL_15531516
EPI_ISL_10879325	EPI_ISL_1129255	EPI_ISL_621225	EPI_ISL_976821	EPI_ISL_769406	EPI_ISL_2796120	EPI_ISL_2909150	EPI_ISL_5785402	EPI_ISL_7899591	EPI_ISL_11033740	EPI_ISL_13471227	EPI_ISL_13471227	EPI_ISL_14875101	EPI_ISL_3245286	EPI_ISL_14256937	EPI_ISL_15103917	EPI_ISL_14091249	EPI_ISL_1577303
EPI_ISL_421407	EPI_ISL_1129256	EPI_ISL_615400	EPI_ISL_1029732	EPI_ISL_1329545	EPI_ISL_1433898	EPI_ISL_3078839	EPI_ISL_6344564	EPI_ISL_11246079	EPI_ISL_11698823	EPI_ISL_13772683	EPI_ISL_13772683	EPI_ISL_15437409	EPI_ISL_3615270	EPI_ISL_14470540	EPI_ISL_14668921	EPI_ISL_15100642	EPI_ISL_1581930
EPI_ISL_422551	EPI_ISL_648668	EPI_ISL_615584	EPI_ISL_1516316	EPI_ISL_1349946	EPI_ISL_1084841	EPI_ISL_2865651	EPI_ISL_7401422	EPI_ISL_3733295	EPI_ISL_11979447	EPI_ISL_13840690	EPI_ISL_13840690	EPI_ISL_15401055	EPI_ISL_2919234	EPI_ISL_13715240	EPI_ISL_15224581	EPI_ISL_15237273	EPI_ISL_1586008
EPI_ISL_421710	EPI_ISL_482699	EPI_ISL_619960	EPI_ISL_4494093	EPI_ISL_3886111	EPI_ISL_1749948	EPI_ISL_2849036	EPI_ISL_3992081	EPI_ISL_3732043	EPI_ISL_12688235	EPI_ISL_14739559	EPI_ISL_14739559	EPI_ISL_15400872	EPI_ISL_13836409	EPI_ISL_13715321	EPI_ISL_14806149	EPI_ISL_14093034	EPI_ISL_1586375
EPI_ISL_421387	EPI_ISL_500562	EPI_ISL_622001	EPI_ISL_1477801	EPI_ISL_1941960	EPI_ISL_1040282	EPI_ISL_3070074	EPI_ISL_4048177	EPI_ISL_4543482	EPI_ISL_14672413	EPI_ISL_15399923	EPI_ISL_15399923	EPI_ISL_15504630	EPI_ISL_5647496	EPI_ISL_15145197	EPI_ISL_15527183	EPI_ISL_13776275	EPI_ISL_1589804
EPI_ISL_422530	EPI_ISL_509373	EPI_ISL_616376	EPI_ISL_547788	EPI_ISL_1931047	EPI_ISL_2544250	EPI_ISL_3221639	EPI_ISL_6926512	EPI_ISL_3645478	EPI_ISL_12859897	EPI_ISL_15292050	EPI_ISL_15292050	EPI_ISL_14918400	EPI_ISL_3481230	EPI_ISL_15088798	EPI_ISL_14299092	EPI_ISL_14373516	EPI_ISL_1590799
EPI_ISL_7617620	EPI_ISL_509375	EPI_ISL_622705	EPI_ISL_12057696	EPI_ISL_1472337	EPI_ISL_1410882	EPI_ISL_3222178	EPI_ISL_6303825	EPI_ISL_11248133	EPI_ISL_13647413	EPI_ISL_14559392	EPI_ISL_14559392	EPI_ISL_15429117	EPI_ISL_2720795	EPI_ISL_14115727	EPI_ISL_15415877	EPI_ISL_13744448	EPI_ISL_1595437
EPI_ISL_467965	EPI_ISL_648703	EPI_ISL_620853	EPI_ISL_1969277	EPI_ISL_1967413	EPI_ISL_1545070	EPI_ISL_2831418	EPI_ISL_7631935	EPI_ISL_11141281	EPI_ISL_13479058	EPI_ISL_13780021	EPI_ISL_13780021	EPI_ISL_15383013	EPI_ISL_3482679	EPI_ISL_13890452	EPI_ISL_14395277	EPI_ISL_15021530	EPI_ISL_1602616
EPI_ISL_454386	EPI_ISL_483591	EPI_ISL_616226	EPI_ISL_5196761	EPI_ISL_1941935	EPI_ISL_1830989	EPI_ISL_2849746	EPI_ISL_6218193	EPI_ISL_6536665	EPI_ISL_13645968	EPI_ISL_14608259	EPI_ISL_14608259	EPI_ISL_14967197	EPI_ISL_3601787	EPI_ISL_14525948	EPI_ISL_14547462	EPI_ISL_14939910	EPI_ISL_1613317
EPI_ISL_525604	EPI_ISL_648808	EPI_ISL_616303	EPI_ISL_4219694	EPI_ISL_1941906	EPI_ISL_2488342	EPI_ISL_4069521	EPI_ISL_7690486	EPI_ISL_6057071	EPI_ISL_14093001	EPI_ISL_14660742	EPI_ISL_14660742	EPI_ISL_14862968	EPI_ISL_2170271	EPI_ISL_15231164	EPI_ISL_15207201	EPI_ISL_14359017	EPI_ISL_1613379
EPI_ISL_890648	EPI_ISL_450787	EPI_ISL_622706	EPI_ISL_739011	EPI_ISL_1941897	EPI_ISL_1507262	EPI_ISL_3171403	EPI_ISL_6293337	EPI_ISL_6172225	EPI_ISL_14082910	EPI_ISL_13582152	EPI_ISL_13582152	EPI_ISL_14589051	EPI_ISL_2477631	EPI_ISL_15043576	EPI_ISL_15316632	EPI_ISL_14692723	EPI_ISL_1624003
EPI_ISL_604604	EPI_ISL_458076	EPI_ISL_621417	EPI_ISL_1235339	EPI_ISL_1933586	EPI_ISL_949629	EPI_ISL_2963058	EPI_ISL_5456827	EPI_ISL_4517344	EPI_ISL_13897885	EPI_ISL_15110475	EPI_ISL_15110475	EPI_ISL_15110023	EPI_ISL_1849526	EPI_ISL_14607286	EPI_ISL_14400695	EPI_ISL_14500229	EPI_ISL_1624075
EPI_ISL_15033904	EPI_ISL_1201053	EPI_ISL_615540	EPI_ISL_4219890	EPI_ISL_1057525	EPI_ISL_2759823	EPI_ISL_4452201	EPI_ISL_5529077	EPI_ISL_6754684	EPI_ISL_13915120	EPI_ISL_15379654	EPI_ISL_15379654	EPI_ISL_15492314	EPI_ISL_2779101	EPI_ISL_14763450	EPI_ISL_14577592	EPI_ISL_14706308	EPI_ISL_1624227
EPI_ISL_425897	EPI_ISL_648711	EPI_ISL_615824	EPI_ISL_738899	EPI_ISL_1858943	EPI_ISL_1326398	EPI_ISL_3836718	EPI_ISL_6546601	EPI_ISL_7914759	EPI_ISL_13763497	EPI_ISL_15412458	EPI_ISL_15412458	EPI_ISL_15471892	EPI_ISL_3147579	EPI_ISL_14627308	EPI_ISL_15154538	EPI_ISL_15227398	EPI_ISL_1628782
EPI_ISL_419982	EPI_ISL_509394	EPI_ISL_615399	EPI_ISL_4496571	EPI_ISL_2343404	EPI_ISL_1176982	EPI_ISL_3424617	EPI_ISL_8125439	EPI_ISL_6828674	EPI_ISL_13763566	EPI_ISL_14897051	EPI_ISL_14897051	EPI_ISL_14965810	EPI_ISL_3148226	EPI_ISL_14803281	EPI_ISL_14656294	EPI_ISL_15061476	EPI_ISL_1650754
EPI_ISL_437927	EPI_ISL_648714	EPI_ISL_616383	EPI_ISL_1482491	EPI_ISL_1809407	EPI_ISL_1207190	EPI_ISL_4200275	EPI_ISL_8125204	EPI_ISL_8150503	EPI_ISL_13763567	EPI_ISL_14937377	EPI_ISL_14937377	EPI_ISL_15253605	EPI_ISL_5030023	EPI_ISL_14742544	EPI_ISL_14530760	EPI_ISL_14866601	EPI_ISL_1655743
EPI_ISL_776145	EPI_ISL_648689	EPI_ISL_621491	EPI_ISL_4496569	EPI_ISL_1496151	EPI_ISL_1052405	EPI_ISL_4355271	EPI_ISL_4066082	EPI_ISL_9329514	EPI_ISL_14356879	EPI_ISL_15354181	EPI_ISL_15354181	EPI_ISL_14864140	EPI_ISL_2863714	EPI_ISL_15282825	EPI_ISL_14383341	EPI_ISL_14972808	EPI_ISL_1655769
EPI_ISL_437991	EPI_ISL_524449	EPI_ISL_617799	EPI_ISL_1230535	EPI_ISL_958367	EPI_ISL_986251	EPI_ISL_2805138	EPI_ISL_3809050	EPI_ISL_4519153	EPI_ISL_13395492	EPI_ISL_14916302	EPI_ISL_14916302	EPI_ISL_15245960	EPI_ISL_2756240	EPI_ISL_14634405	EPI_ISL_14574920	EPI_ISL_14825794	EPI_ISL_1658383
EPI_ISL_500055	EPI_ISL_538493	EPI_ISL_615277	EPI_ISL_2161063	EPI_ISL_1504902	EPI_ISL_2642415	EPI_ISL_4898285	EPI_ISL_4754734	EPI_ISL_9016189	EPI_ISL_14087758	EPI_ISL_13551017	EPI_ISL_13551017	EPI_ISL_15261002	EPI_ISL_3913985	EPI_ISL_13746357	EPI_ISL_15093651	EPI_ISL_14385285	EPI_ISL_1659221
EPI_ISL_513305	EPI_ISL_462418	EPI_ISL_621553	EPI_ISL_12002092	EPI_ISL_1504660	EPI_ISL_1939713	EPI_ISL_4065846	EPI_ISL_7165846	EPI_ISL_7902712	EPI_ISL_13762538	EPI_ISL_15152406	EPI_ISL_15152406	EPI_ISL_14876619	EPI_ISL_3105047	EPI_ISL_14752855	EPI_ISL_14647168	EPI_ISL_13455603	EPI_ISL_1660526
EPI_ISL_776105	EPI_ISL_469114	EPI_ISL_621420	EPI_ISL_888247	EPI_ISL_1487126	EPI_ISL_1350132	EPI_ISL_4014457	EPI_ISL_7345667	EPI_ISL_7485843	EPI_ISL_15356526	EPI_ISL_15231164	EPI_ISL_15231164	EPI_ISL_14934157	EPI_ISL_5665956	EPI_ISL_14225050	EPI_ISL_14143193	EPI_ISL_13434273	EPI_ISL_1663605
EPI_ISL_775959	EPI_ISL_648794	EPI_ISL_621294	EPI_ISL_1701434	EPI_ISL_763932	EPI_ISL_2626140	EPI_ISL_4795458	EPI_ISL_6623781	EPI_ISL_6036942	EPI_ISL_13845367	EPI_ISL_14794966	EPI_ISL_14794966	EPI_ISL_14990347	EPI_ISL_1795146	EPI_ISL_13480123	EPI_ISL_13581757	EPI_ISL_14428719	EPI_ISL_1664636
EPI_ISL_775956	EPI_ISL_490062	EPI_ISL_621157	EPI_ISL_1235492	EPI_ISL_1044750	EPI_ISL_2800193	EPI_ISL_4316561	EPI_ISL_6155030	EPI_ISL_4125926	EPI_ISL_14087770	EPI_ISL_13407226	EPI_ISL_13407226	EPI_ISL_14968521	EPI_ISL_2843992	EPI_ISL_14719223	EPI_ISL_15530626	EPI_ISL_14149948	EPI_ISL_1672557
EPI_ISL_436965	EPI_ISL_648682	EPI_ISL_691668	EPI_ISL_1235499	EPI_ISL_1374307	EPI_ISL_2130563	EPI_ISL_2640839	EPI_ISL_7580865	EPI_ISL_5634204	EPI_ISL_13762444	EPI_ISL_15201181	EPI_ISL_15201181	EPI_ISL_14645897	EPI_ISL_5645685	EPI_ISL_14644249	EPI_ISL_14922817	EPI_ISL_15256001	EPI_ISL_1689906
EPI_ISL_437992	EPI_ISL_648816	EPI_ISL_831161	EPI_ISL_1184673	EPI_ISL_1375743	EPI_ISL_2301383	EPI_ISL_2814770	EPI_ISL_7484291	EPI_ISL_7267274	EPI_ISL_13286554	EPI_ISL_14198528	EPI_ISL_14198528	EPI_ISL_14880277	EPI_ISL_2358236	EPI_ISL_14128077	EPI_ISL_14898558	EPI_ISL_14661658	EPI_ISL_1696047
EPI_ISL_445169	EPI_ISL_490076	EPI_ISL_637224	EPI_ISL_1701487	EPI_ISL_1328623	EPI_ISL_2762450	EPI_ISL_3181570	EPI_ISL_6770723	EPI_ISL_6226677	EPI_ISL_14129375	EPI_ISL_14808347	EPI_ISL_14808347	EPI_ISL_14946701	EPI_ISL_1798962	EPI_ISL_14881018	EPI_ISL_15232603	EPI_ISL_14335732	EPI_ISL_1705182
EPI_ISL_895776	EPI_ISL_483599	EPI_ISL_534219	EPI_ISL_1235387	EPI_ISL_1329750	EPI_ISL_4303569	EPI_ISL_5043791	EPI_ISL_3367277	EPI_ISL_9251915	EPI_ISL_13661160	EPI_ISL_15417092	EPI_ISL_15417092	EPI_ISL_14349688	EPI_ISL_2536236	EPI_ISL_14349600	EPI_ISL_14543094	EPI_ISL_14072076	EPI_ISL_1708443
EPI_ISL_895779	EPI_ISL_443192	EPI_ISL_770050	EPI_ISL_5194959	EPI_ISL_1369186	EPI_ISL_1850605	EPI_ISL_6194301	EPI_ISL_4975567	EPI_ISL_3322223	EPI_ISL_13535331	EPI_ISL_15469422	EPI_ISL_15469422	EPI_ISL_14339782	EPI_ISL_3703436	EPI_ISL_13908228	EPI_ISL_13742738	EPI_ISL_15028825	EPI_ISL_1708493
EPI_ISL_895734	EPI_ISL_648809	EPI_ISL_2734105	EPI_ISL_1708829	EPI_ISL_1484704	EPI_ISL_851583	EPI_ISL_2722041	EPI_ISL_3222324	EPI_ISL_5777815	EPI_ISL_13327725	EPI_ISL_14069645	EPI_ISL_14069645	EPI_ISL_14781172	EPI_ISL_2777952	EPI_ISL_14501586	EPI_ISL_14429563	EPI_ISL_15170522	EPI_ISL_1711160
EPI_ISL_895810	EPI_ISL_648759	EPI_ISL_744489	EPI_ISL_1701427	EPI_ISL_1331195	EPI_ISL_2302302	EPI_ISL_5194665	EPI_ISL_6796868	EPI_ISL_9331122	EPI_ISL_13452306	EPI_ISL_15341568	EPI_ISL_15341568	EPI_ISL_14918347	EPI_ISL_5672503	EPI_ISL_13310709	EPI_ISL_15265783	EPI_ISL_15011763	EPI_ISL_1712753
EPI_ISL_459856	EPI_ISL_536426	EPI_ISL_581299	EPI_ISL_602167	EPI_ISL_1449216	EPI_ISL_1670169	EPI_ISL_3285063	EPI_ISL_7488942	EPI_ISL_5966311	EPI_ISL_13305874	EPI_ISL_13843948	EPI_ISL_13843948	EPI_ISL_15191998	EPI_ISL_5332846	EPI_ISL_14883463	EPI_ISL_14173372	EPI_ISL_15164841	EPI_ISL_1715196
EPI_ISL_801674	EPI_ISL_512827	EPI_ISL_1120932	EPI_ISL_2231314	EPI_ISL_1331174	EPI_ISL_2610394	EPI_ISL_4589231	EPI_ISL_8958256	EPI_ISL_8011545	EPI_ISL_13552671	EPI_ISL_15505640	EPI_ISL_15505640	EPI_ISL_15191375	EPI_ISL_3835230	EPI_ISL_15412413	EPI_ISL_15114949	EPI_ISL_14606952	EPI_ISL_1718284
EPI_ISL_483071	EPI_ISL_479603	EPI_ISL_654080	EPI_ISL_11575520	EPI_ISL_5697010	EPI_ISL_777971	EPI_ISL_2730644	EPI_ISL_4323008	EPI_ISL_3148719	EPI_ISL_13863615	EPI_ISL_13874734	EPI_ISL_13874734	EPI_ISL_15247293	EPI_ISL_2937933	EPI_ISL_15225694	EPI_ISL_14887637	EPI_ISL_13760430	EPI_ISL_1739749
EPI_ISL_548129	EPI_ISL_648750	EPI_ISL_2017526	EPI_ISL_11537833	EPI_ISL_1941918	EPI_ISL_811622	EPI_ISL_2394021	EPI_ISL_7967947	EPI_ISL_13829800	EPI_ISL_13256125	EPI_ISL_15438924	EPI_ISL_15438924	EPI_ISL_15244905	EPI_ISL_5673669	EPI_ISL_15121453	EPI_ISL_14759966	EPI_ISL_13157038	EPI_ISL_1739874
EPI_ISL_801582	EPI_ISL_648744	EPI_ISL_3233549	EPI_ISL_771324	EPI_ISL_1116404	EPI_ISL_2427345	EPI_ISL_2973254	EPI_ISL_6580294	EPI_ISL_7449072	EPI_ISL_13624259	EPI_ISL_14486155	EPI_ISL_14486155	EPI_ISL_15292142	EPI_ISL_5664178	EPI_ISL_14188793	EPI_ISL_14171426	EPI_ISL_13690479	EPI_ISL_1755946
EPI_ISL_445363	EPI_ISL_648785	EPI_ISL_654143	EPI_ISL_13681561	EPI_ISL_1112278	EPI_ISL_2725890	EPI_ISL_3375024	EPI_ISL_6288662	EPI_ISL_3803450	EPI_ISL_13911811	EPI_ISL_14799255	EPI_ISL_14799255	EPI_ISL_15346650	EPI_ISL_906075	EPI_ISL_14274920	EPI_ISL_14364848	EPI_ISL_14773693	EPI_ISL_1794821
EPI_ISL_801645	EPI_ISL_518016	EPI_ISL_588799	EPI_ISL_771255	EPI_ISL_1391051	EPI_ISL_2787207	EPI_ISL_2831349	EPI_ISL_6798704	EPI_ISL_5521145	EPI_ISL_13779917	EPI_ISL_14286104	EPI_ISL_14286104	EPI_ISL_14880323	EPI_ISL_3102425	EPI_ISL_15437682	EPI_ISL_14656813	EPI_ISL_13746335	EPI_ISL_1794939
EPI_ISL_801652	EPI_ISL_500567	EPI_ISL_1120930	EPI_ISL_1234005	EPI_ISL_1116839	EPI_ISL_1382515	EPI_ISL_2718114	EPI_ISL_6302183	EPI_ISL_6841702	EPI_ISL_15474668	EPI_ISL_14978908	EPI_ISL_14978908	EPI_ISL_15187395	EPI_ISL_3368877	EPI_ISL_14519093	EPI_ISL_14090417	EPI_ISL_15071140	EPI_ISL_1804044
EPI_ISL_801656	EPI_ISL_509377	EPI_ISL_732783	EPI_ISL_6581790	EPI_ISL_1336554	EPI_ISL_2424714	EPI_ISL_2487291	EPI_ISL_5963894	EPI_ISL_4576068	EPI_ISL_12765618	EPI_ISL_14587358	EPI_ISL_14587358	EPI_ISL_15247913	EPI_ISL_2892648	EPI_ISL_14899644	EPI_ISL_14551460	EPI_ISL_14832716	EPI_ISL_1808011
EPI_ISL_801657	EPI_ISL_479595	EPI_ISL_654151	EPI_ISL_771260	EPI_ISL_1259620	EPI_ISL_1672009	EPI_ISL_4412318	EPI_ISL_5448845	EPI_ISL_3386866	EPI_ISL_14400391	EPI_ISL_14578773	EPI_ISL_14578773	EPI_ISL_14393666	EPI_ISL_2863889	EPI_ISL_15292050	EPI_ISL_13357501	EPI_ISL_14740123	EPI_ISL_1808243
EPI_ISL_801626	EPI_ISL_479585	EPI_ISL_615933	EPI_ISL_7855761	EPI_ISL_1416824	EPI_ISL_2725893	EPI_ISL_3389913	EPI_ISL_6426591	EPI_ISL_4458718	EPI_ISL_13924673	EPI_ISL_14078291	EPI_ISL_14078291	EPI_ISL_13894486	EPI_ISL_2777393	EPI_ISL_14253701	EPI_ISL_14160533	EPI_ISL_14776912	EPI_ISL_1840968
EPI_ISL_801624	EPI_ISL_479586	EPI_ISL_552651	EPI_ISL_2190148	EPI_ISL_1517438	EPI_ISL_1318127	EPI_ISL_12011696	EPI_ISL_7540591	EPI_ISL_6885238	EPI_ISL_13925035	EPI_ISL_15266508	EPI_ISL_15266508	EPI_ISL_14478449	EPI_ISL_5648579	EPI_ISL_15391878	EPI_ISL_14861390	EPI_ISL_14104555	EPI_ISL_1844940
EPI_ISL_801634	EPI_ISL_648748	EPI_ISL_539947	EPI_ISL_4496561	EPI_ISL_1001323	EPI_ISL_1745110	EPI_ISL_3136082	EPI_ISL_7511614	EPI_ISL_6689533	EPI_ISL_13905089	EPI_ISL_14432679	EPI_ISL_14432679	EPI_ISL_14644070	EPI_ISL_5538515	EPI_ISL_14559392	EPI_ISL_13469024	EPI_ISL_14482322	EPI_ISL_1848953
EPI_ISL_445328	EPI_ISL_443244	EPI_ISL_541904	EPI_ISL_2202655	EPI_ISL_878108	EPI_ISL_2272712	EPI_ISL_3918821	EPI_ISL_4407209	EPI_ISL_5595828	EPI_ISL_13899881	EPI_ISL_14994574	EPI_ISL_14994574	EPI_ISL_15000082	EPI_ISL_5800981	EPI_ISL_14396280	EPI_ISL_14694978	EPI_ISL_15159234	EPI_ISL_1854616
EPI_ISL_445304	EPI_ISL_648700	EPI_ISL_560508	EPI_ISL_739009	EPI_ISL_836005	EPI_ISL_1376645	EPI_ISL_3918168	EPI_ISL_5246329	EPI_ISL_5199073	EPI_ISL_15386678	EPI_ISL_14455404	EPI_ISL_14455404	EPI_ISL_15262498	EPI_ISL_2200147	EPI_ISL_14941564	EPI_ISL_15450093	EPI_ISL_14374059	EPI_ISL_1856261
EPI_ISL_445360	EPI_ISL_482675	EPI_ISL_589017	EPI_ISL_933530	EPI_ISL_1177553	EPI_ISL_2194364	EPI_ISL_4993454	EPI_ISL_7842688	EPI_ISL_5115736	EPI_ISL_13478655	EPI_ISL_15413347	EPI_ISL_15413347	EPI_ISL_15133851	EPI_ISL_2825866	EPI_ISL_15267888	EPI_ISL_14214557	EPI_ISL_14852781	EPI_ISL_1856272
EPI_ISL_801596	EPI_ISL_469112	EPI_ISL_581230	EPI_ISL_536625	EPI_ISL_1579780	EPI_ISL_2551102	EPI_ISL_3056889	EPI_ISL_5525349	EPI_ISL_6574097	EPI_ISL_13499768	EPI_ISL_15080297	EPI_ISL_15080297	EPI_ISL_15434709	EPI_ISL_2489403	EPI_ISL_15316519	EPI_ISL_14426320	EPI_ISL_15218994	EPI_ISL_1858579
EPI_ISL_801619	EPI_ISL_648810	EPI_ISL_576950	EPI_ISL_751856	EPI_ISL_2328766	EPI_ISL_1509587	EPI_ISL_3650787	EPI_ISL_6297211	EPI_ISL_6588419	EPI_ISL_13197664	EPI_ISL_15220163	EPI_ISL_15220163	EPI_ISL_14936811	EPI_ISL_1756620	EPI_ISL_15041823	EPI_ISL_14155438	EPI_ISL_14906295	EPI_ISL_1868635
EPI_ISL_604961	EPI_ISL_490064	EPI_ISL_578274	EPI_ISL_974768	EPI_ISL_8099769	EPI_ISL_1509431	EPI_ISL_4077162	EPI_ISL_7864614	EPI_ISL_4555483	EPI_ISL_13798299	EPI_ISL_14546169	EPI_ISL_14546169	EPI_ISL_14257078	EPI_ISL_5795796	EPI_ISL_14635421	EPI_ISL_14413594	EPI_ISL_14472850	EPI_ISL_1870906
EPI_ISL_468396	EPI_ISL_648799	EPI_ISL_578266	EPI_ISL_4420157	EPI_ISL_3900322	EPI_ISL_2356998	EPI_ISL_3389898	EPI_ISL_7393781	EPI_ISL_11888326	EPI_ISL_13418512	EPI_ISL_15354127	EPI_ISL_15354127	EPI_ISL_15041032	EPI_ISL_2687403	EPI_ISL_14945943	EPI_ISL_14239338	EPI_ISL_14504958	EPI_ISL_1873723
EPI_ISL_445344	EPI_ISL_538489	EPI_ISL_577113	EPI_ISL_2498075	EPI_ISL_3183603	EPI_ISL_2641946	EPI_ISL_3125210	EPI_ISL_6113557	EPI_ISL_7344772	EPI_ISL_13231663	EPI_ISL_14104606	EPI_ISL_14104606	EPI_ISL_13428659	EPI_ISL_2599345	EPI_ISL_15278275	EPI_ISL_14391828	EPI_ISL_14718022	EPI_ISL_1887665
EPI_ISL_604761	EPI_ISL_490070	EPI_ISL_639907	EPI_ISL_740553	EPI_ISL_1941993	EPI_ISL_2925863	EPI_ISL_2863361	EPI_ISL_5793941	EPI_ISL_8307189	EPI_ISL_13254314	EPI_ISL_13889962	EPI_ISL_13889962	EPI_ISL_14647396	EPI_ISL_2391557	EPI_ISL_13718628	EPI_ISL_15375761	EPI_ISL_15219625	EPI_ISL_1891180
EPI_ISL_571029	EPI_ISL_500546	EPI_ISL_601029	EPI_ISL_976156	EPI_ISL_3183619	EPI_ISL_2171493	EPI_ISL_2863090	EPI_ISL_7179317	EPI_ISL_6217917	EPI_ISL_13242473	EPI_ISL_15024695	EPI_ISL_15024695	EPI_ISL_15401210	EPI_ISL_1302777	EPI_ISL_15342057	EPI_ISL_15500959	EPI_ISL_14455927	EPI_ISL_1896249
EPI_ISL_508744	EPI_ISL_648710	EPI_ISL_588287	EPI_ISL_976638	EPI_ISL_1932598	EPI_ISL_2036816	EPI_ISL_3137387	EPI_ISL_7758045	EPI_ISL_6504893	EPI_ISL_13471007	EPI_ISL_14939630	EPI_ISL_14939630	EPI_ISL_14074545	EPI_ISL_1467202	EPI_ISL_15193099	EPI_ISL_14185719	EPI_ISL_14456447	EPI_ISL_1903057
EPI_ISL_604219	EPI_ISL_462347	EPI_ISL_589810	EPI_ISL_2499681	EPI_ISL_1931430	EPI_ISL_2884466	EPI_ISL_2863162	EPI_ISL_5893332	EPI_ISL_3014144	EPI_ISL_13247153	EPI_ISL_14899303	EPI_ISL_14899303	EPI_ISL_14707592	EPI_ISL_1882184	EPI_ISL_15156331	EPI_ISL_15247883	EPI_ISL_15027469	EPI_ISL_1904955
EPI_ISL_437600	EPI_ISL_469108	EPI_ISL_549850	EPI_ISL_975856	EPI_ISL_2338588	EPI_ISL_2455779	EPI_ISL_2788310	EPI_ISL_6575868	EPI_ISL_6327799	EPI_ISL_13605933	EPI_ISL_14941871	EPI_ISL_14941871	EPI_ISL_14287621	EPI_ISL_2013177	EPI_ISL_13360508	EPI_ISL_14345393	EPI_ISL_14830466	EPI_ISL_1908005
EPI_ISL_445341	EPI_ISL_648763	EPI_ISL_566593	EPI_ISL_975389	EPI_ISL_1932629	EPI_ISL_2357007	EPI_ISL_2863271	EPI_ISL_4439164	EPI_ISL_5099148	EPI_ISL_13444519	EPI_ISL_14206118	EPI_ISL_14206118	EPI_ISL_14390407	EPI_ISL_3491345	EPI_ISL_15523702	EPI_ISL_14534802	EPI_ISL_15158277	EPI_ISL_1910810
EPI_ISL_445343	EPI_ISL_479486	EPI_ISL_552542	EPI_ISL_976843	EPI_ISL_1931128	EPI_ISL_2642014	EPI_ISL_10159544	EPI_ISL_2847327	EPI_ISL_6587694	EPI_ISL_13700841	EPI_ISL_15400921	EPI_ISL_15400921	EPI_ISL_15444059	EPI_ISL_3491293	EPI_ISL_15253690	EPI_ISL_14130725	EPI_ISL_14154082	EPI_ISL_1911225
EPI_ISL_445336	EPI_ISL_648756	EPI_ISL_550807	EPI_ISL_12378137	EPI_ISL_1655289	EPI_ISL_2725378	EPI_ISL_3222652	EPI_ISL_6870944	EPI_ISL_7269019	EPI_ISL_13418976	EPI_ISL_15133756	EPI_ISL_15133756	EPI_ISL_13894746	EPI_ISL_1174778	EPI_ISL_15417339	EPI_ISL_15112773	EPI_ISL_15134009	EPI_ISL_1912814
EPI_ISL_424855	EPI_ISL_451159	EPI_ISL_552189	EPI_ISL_12378269	EPI_ISL_756696	EPI_ISL_6510929	EPI_ISL_4250634	EPI_ISL_6817508	EPI_ISL_8209797	EPI_ISL_13442898	EPI_ISL_15027210	EPI_ISL_15027210	EPI_ISL_14181430	EPI_ISL_1288726	EPI_ISL_15166883	EPI_ISL_14427748	EPI_ISL_15221916	EPI_ISL_1914566
EPI_ISL_445342	EPI_ISL_482692	EPI_ISL_530888	EPI_ISL_976044	EPI_ISL_1189408	EPI_ISL_1629904	EPI_ISL_4265384	EPI_ISL_6357168	EPI_ISL_8209795	EPI_ISL_13883051	EPI_ISL_14560157	EPI_ISL_14560157	EPI_ISL_14996638	EPI_ISL_1544725	EPI_ISL_14861817	EPI_ISL_14443191	EPI_ISL_14991927	EPI_ISL_1922063
EPI_ISL_1167824	EPI_ISL_463013	EPI_ISL_580238	EPI_ISL_975113	EPI_ISL_1582662	EPI_ISL_2227061	EPI_ISL_3107540	EPI_ISL_7282055	EPI_ISL_7426581	EPI_ISL_13401999	EPI_ISL_15070735	EPI_ISL_15070735	EPI_ISL_15450591	EPI_ISL_923875	EPI_ISL_14639623	EPI_ISL_15074975	EPI_ISL_13567251	EPI_ISL_1930318
EPI_ISL_445301	EPI_ISL_1761625	EPI_ISL_567535	EPI_ISL_12377976	EPI_ISL_791190	EPI_ISL_2725129	EPI_ISL_2924411	EPI_ISL_2906417	EPI_ISL_7566109	EPI_ISL_13911529	EPI_ISL_14908270	EPI_ISL_14908270	EPI_ISL_14218575	EPI_ISL_1042494	EPI_ISL_14131208	EPI_ISL_13778397	EPI_ISL_14869070	EPI_ISL_1933962
EPI_ISL_508885	EPI_ISL_1063778	EPI_ISL_596893	EPI_ISL_974956	EPI_ISL_1312877	EPI_ISL_1390584	EPI_ISL_2702351	EPI_ISL_2707693	EPI_ISL_7566136	EPI_ISL_13269114	EPI_ISL_15124936	EPI_ISL_15124936	EPI_ISL_15298821	EPI_ISL_1413703	EPI_ISL_14352983	EPI_ISL_15092832	EPI_ISL_14692806	EPI_ISL_1936788
EPI_ISL_508891	EPI_ISL_862518	EPI_ISL_596925	EPI_ISL_974649	EPI_ISL_1749251	EPI_ISL_1390538	EPI_ISL_4351641	EPI_ISL_3698123	EPI_ISL_7554981	EPI_ISL_13407186	EPI_ISL_13888284	EPI_ISL_13888284	EPI_ISL_15362783	EPI_ISL_1045632	EPI_ISL_13366549	EPI_ISL_13376493	EPI_ISL_14512425	EPI_ISL_1969679
EPI_ISL_2958714	EPI_ISL_521875	EPI_ISL_596909	EPI_ISL_974722	EPI_ISL_1166676	EPI_ISL_2282007	EPI_ISL_4264583	EPI_ISL_4672608	EPI_ISL_7535219	EPI_ISL_13700957	EPI_ISL_15097551	EPI_ISL_15097551	EPI_ISL_15161110	EPI_ISL_2475842	EPI_ISL_14872483	EPI_ISL_15319522	EPI_ISL_14770678	EPI_ISL_1980137
EPI_ISL_418430	EPI_ISL_419932	EPI_ISL_596902	EPI_ISL_974906	EPI_ISL_1220329	EPI_ISL_1793153	EPI_ISL_2819823	EPI_ISL_6299591	EPI_ISL_2779838	EPI_ISL_13632409	EPI_ISL_15352158	EPI_ISL_15352158	EPI_ISL_15341234	EPI_ISL_2303735	EPI_ISL_14461133	EPI_ISL_15212744	EPI_ISL_14659832	EPI_ISL_1995865
EPI_ISL_508900	EPI_ISL_574491	EPI_ISL_596897	EPI_ISL_740652	EPI_ISL_860844	EPI_ISL_1629884	EPI_ISL_3282471	EPI_ISL_7560936	EPI_ISL_10157248	EPI_ISL_13516613	EPI_ISL_14076551	EPI_ISL_14076551	EPI_ISL_15260535	EPI_ISL_1703616	EPI_ISL_14668802	EPI_ISL_13500887	EPI_ISL_14754413	EPI_ISL_2003784
EPI_ISL_12470106	EPI_ISL_486389	EPI_ISL_892230	EPI_ISL_974852	EPI_ISL_1537604	EPI_ISL_2137573	EPI_ISL_2518747	EPI_ISL_7541842	EPI_ISL_6221977	EPI_ISL_15454147	EPI_ISL_14153570	EPI_ISL_14153570	EPI_ISL_15184777	EPI_ISL_858092	EPI_ISL_14578257	EPI_ISL_14814228	EPI_ISL_14425788	EPI_ISL_2007682
EPI_ISL_12470098	EPI_ISL_591382	EPI_ISL_568223	EPI_ISL_516480	EPI_ISL_769673	EPI_ISL_2357110	EPI_ISL_2722524	EPI_ISL_4894193	EPI_ISL_5784615	EPI_ISL_15475074	EPI_ISL_15481841	EPI_ISL_15481841	EPI_ISL_15015252	EPI_ISL_986943	EPI_ISL_14281332	EPI_ISL_15113412	EPI_ISL_13618046	EPI_ISL_2011154
EPI_ISL_12470102	EPI_ISL_508325	EPI_ISL_602108	EPI_ISL_15513204	EPI_ISL_1489200	EPI_ISL_1633020	EPI_ISL_4313796	EPI_ISL_3882575	EPI_ISL_4799992	EPI_ISL_14360138	EPI_ISL_14499611	EPI_ISL_14499611	EPI_ISL_15028058	EPI_ISL_2610832	EPI_ISL_15161366	EPI_ISL_15041961	EPI_ISL_15037878	EPI_ISL_2026824
EPI_ISL_1015045	EPI_ISL_604880	EPI_ISL_560138	EPI_ISL_625649	EPI_ISL_1466614	EPI_ISL_799025	EPI_ISL_5271650	EPI_ISL_7509882	EPI_ISL_4897626	EPI_ISL_13387079	EPI_ISL_15462027	EPI_ISL_15462027	EPI_ISL_15187401	EPI_ISL_2035464	EPI_ISL_14266251	EPI_ISL_14272587	EPI_ISL_15020292	EPI_ISL_2029583
EPI_ISL_603905	EPI_ISL_604403	EPI_ISL_768767	EPI_ISL_7858644	EPI_ISL_1207770	EPI_ISL_1105590	EPI_ISL_4868997	EPI_ISL_5838098	EPI_ISL_3181837	EPI_ISL_13570869	EPI_ISL_15064845	EPI_ISL_15064845	EPI_ISL_15322526	EPI_ISL_904716	EPI_ISL_14918338	EPI_ISL_14182627	EPI_ISL_15060322	EPI_ISL_2031332
EPI_ISL_895847	EPI_ISL_5051499	EPI_ISL_596910	EPI_ISL_5443343	EPI_ISL_1043014	EPI_ISL_1800552	EPI_ISL_5362038	EPI_ISL_3123871	EPI_ISL_5504046	EPI_ISL_13760586	EPI_ISL_14341795	EPI_ISL_14341795	EPI_ISL_15242188	EPI_ISL_1456731	EPI_ISL_14991661	EPI_ISL_14777985	EPI_ISL_14483676	EPI_ISL_2032412
EPI_ISL_508874	EPI_ISL_699800	EPI_ISL_549429	EPI_ISL_2200775	EPI_ISL_760805	EPI_ISL_1637893	EPI_ISL_2779761	EPI_ISL_4526898	EPI_ISL_7370665	EPI_ISL_13569959	EPI_ISL_15247960	EPI_ISL_15247960	EPI_ISL_15000658	EPI_ISL_2094136	EPI_ISL_14806959	EPI_ISL_13104401	EPI_ISL_14940244	EPI_ISL_2038869
EPI_ISL_569383	EPI_ISL_463038	EPI_ISL_576577	EPI_ISL_677366	EPI_ISL_1083701	EPI_ISL_2123792	EPI_ISL_2846988	EPI_ISL_2995465	EPI_ISL_3171038	EPI_ISL_14354489	EPI_ISL_15167821	EPI_ISL_15167821	EPI_ISL_14139008	EPI_ISL_1232902	EPI_ISL_15328803	EPI_ISL_14529108	EPI_ISL_15145008	EPI_ISL_2082717
EPI_ISL_3730910	EPI_ISL_1018059	EPI_ISL_573024	EPI_ISL_832604	EPI_ISL_2745479	EPI_ISL_2667528	EPI_ISL_3785785	EPI_ISL_3284556	EPI_ISL_5788305	EPI_ISL_14373313	EPI_ISL_14691479	EPI_ISL_14691479	EPI_ISL_15233382	EPI_ISL_1726676	EPI_ISL_14627042	EPI_ISL_15092046	EPI_ISL_14734546	EPI_ISL_2084242
EPI_ISL_902981	EPI_ISL_412966	EPI_ISL_568414	EPI_ISL_913691	EPI_ISL_1507942	EPI_ISL_1893578	EPI_ISL_6809059	EPI_ISL_7199296	EPI_ISL_5449430	EPI_ISL_13746003	EPI_ISL_14531534	EPI_ISL_14531534	EPI_ISL_15043053	EPI_ISL_2116559	EPI_ISL_13551685	EPI_ISL_14868118	EPI_ISL_13271305	EPI_ISL_2091315
EPI_ISL_525446	EPI_ISL_517318	EPI_ISL_590411	EPI_ISL_7456423	EPI_ISL_1377763	EPI_ISL_988088	EPI_ISL_3286395	EPI_ISL_3441727	EPI_ISL_6433553	EPI_ISL_14363688	EPI_ISL_14427121	EPI_ISL_14427121	EPI_ISL_15001319	EPI_ISL_1389717	EPI_ISL_15247891	EPI_ISL_14087144	EPI_ISL_15340061	EPI_ISL_2107333
EPI_ISL_508896	EPI_ISL_1586550	EPI_ISL_549602	EPI_ISL_644943	EPI_ISL_1345897	EPI_ISL_9272328	EPI_ISL_5194418	EPI_ISL_6031850	EPI_ISL_5134217	EPI_ISL_14370072	EPI_ISL_14270384	EPI_ISL_14270384	EPI_ISL_15180247	EPI_ISL_1741290	EPI_ISL_15505640	EPI_ISL_13250898	EPI_ISL_14711562	EPI_ISL_2125497
EPI_ISL_508933	EPI_ISL_589272	EPI_ISL_534592	EPI_ISL_536674	EPI_ISL_1344623	EPI_ISL_2196611	EPI_ISL_2910379	EPI_ISL_7276600	EPI_ISL_4684826	EPI_ISL_14369194	EPI_ISL_14266669	EPI_ISL_14266669	EPI_ISL_15346518	EPI_ISL_1247209	EPI_ISL_13277446	EPI_ISL_14650099	EPI_ISL_15114080	EPI_ISL_2150214
EPI_ISL_508894	EPI_ISL_589362	EPI_ISL_575564	EPI_ISL_13598965	EPI_ISL_1504857	EPI_ISL_1748225	EPI_ISL_4048604	EPI_ISL_7678813	EPI_ISL_3972150	EPI_ISL_13246742	EPI_ISL_14765021	EPI_ISL_14765021	EPI_ISL_15126202	EPI_ISL_1043756	EPI_ISL_15144452	EPI_ISL_15031706	EPI_ISL_15167819	EPI_ISL_2157166
EPI_ISL_2596606	EPI_ISL_473560	EPI_ISL_580039	EPI_ISL_661016	EPI_ISL_1264900	EPI_ISL_1808231	EPI_ISL_4009478	EPI_ISL_2805995	EPI_ISL_4479874	EPI_ISL_13129904	EPI_ISL_13514008	EPI_ISL_13514008	EPI_ISL_15177825	EPI_ISL_1960773	EPI_ISL_15268118	EPI_ISL_15385575	EPI_ISL_14524073	EPI_ISL_2157895
EPI_ISL_2596613	EPI_ISL_489643	EPI_ISL_600182	EPI_ISL_13595496	EPI_ISL_1114850	EPI_ISL_1748699	EPI_ISL_3701301	EPI_ISL_2848774	EPI_ISL_2701575	EPI_ISL_13567239	EPI_ISL_15028103	EPI_ISL_15028103	EPI_ISL_14675894	EPI_ISL_2774477	EPI_ISL_15354036	EPI_ISL_15434396	EPI_ISL_13538547	EPI_ISL_2160326
EPI_ISL_418219	EPI_ISL_473725	EPI_ISL_706884	EPI_ISL_2801207	EPI_ISL_1451974	EPI_ISL_2418087	EPI_ISL_4669407	EPI_ISL_6925119	EPI_ISL_3698329	EPI_ISL_14145200	EPI_ISL_15028052	EPI_ISL_15028052	EPI_ISL_14872581	EPI_ISL_2457853	EPI_ISL_15528833	EPI_ISL_15001367	EPI_ISL_15136192	EPI_ISL_2176269
EPI_ISL_940535	EPI_ISL_473590	EPI_ISL_588629	EPI_ISL_516501	EPI_ISL_1174697	EPI_ISL_2032765	EPI_ISL_4133926	EPI_ISL_6849586	EPI_ISL_8883168	EPI_ISL_14371965	EPI_ISL_14900752	EPI_ISL_14900752	EPI_ISL_14493358	EPI_ISL_3278422	EPI_ISL_15177638	EPI_ISL_15307824	EPI_ISL_13127820	EPI_ISL_2178420
EPI_ISL_940538	EPI_ISL_478015	EPI_ISL_588351	EPI_ISL_8904812	EPI_ISL_1046461	EPI_ISL_2033658	EPI_ISL_5045568	EPI_ISL_7358423	EPI_ISL_6297670	EPI_ISL_14370927	EPI_ISL_15531887	EPI_ISL_15531887	EPI_ISL_15244813	EPI_ISL_2245017	EPI_ISL_14455875	EPI_ISL_14859131	EPI_ISL_14991950	EPI_ISL_2180916
EPI_ISL_2659824	EPI_ISL_585175	EPI_ISL_594944	EPI_ISL_1203301	EPI_ISL_835972	EPI_ISL_1807391	EPI_ISL_5043797	EPI_ISL_7275259	EPI_ISL_6688345	EPI_ISL_14360617	EPI_ISL_13707777	EPI_ISL_13707777	EPI_ISL_14663283	EPI_ISL_3023112	EPI_ISL_14776663	EPI_ISL_15116042	EPI_ISL_14910264	EPI_ISL_2186604
EPI_ISL_535917	EPI_ISL_441363	EPI_ISL_551126	EPI_ISL_8904060	EPI_ISL_1895633	EPI_ISL_3075614	EPI_ISL_2394152	EPI_ISL_5884042	EPI_ISL_7111603	EPI_ISL_13269057	EPI_ISL_13888631	EPI_ISL_13888631	EPI_ISL_14140006	EPI_ISL_1634804	EPI_ISL_13257166	EPI_ISL_15116187	EPI_ISL_14184932	EPI_ISL_2191696
EPI_ISL_940518	EPI_ISL_585164	EPI_ISL_573470	EPI_ISL_1859513	EPI_ISL_2613306	EPI_ISL_2670436	EPI_ISL_3083760	EPI_ISL_5141314	EPI_ISL_5498863	EPI_ISL_14359606	EPI_ISL_15094510	EPI_ISL_15094510	EPI_ISL_15004780	EPI_ISL_3786738	EPI_ISL_13590989	EPI_ISL_15394363	EPI_ISL_14944919	EPI_ISL_2195388
EPI_ISL_2877381	EPI_ISL_488809	EPI_ISL_573462	EPI_ISL_14965438	EPI_ISL_1581183	EPI_ISL_2670602	EPI_ISL_3469041	EPI_ISL_5141660	EPI_ISL_8554976	EPI_ISL_13923194	EPI_ISL_15098129	EPI_ISL_15098129	EPI_ISL_15361115	EPI_ISL_1294192	EPI_ISL_15262251	EPI_ISL_14746032	EPI_ISL_15102655	EPI_ISL_2196596
EPI_ISL_1183513	EPI_ISL_478637	EPI_ISL_577114	EPI_ISL_1491649	EPI_ISL_1228860	EPI_ISL_1807477	EPI_ISL_3574095	EPI_ISL_3579650	EPI_ISL_4747630	EPI_ISL_13927400	EPI_ISL_14359505	EPI_ISL_14359505	EPI_ISL_15125783	EPI_ISL_2464710	EPI_ISL_14486619	EPI_ISL_13819617	EPI_ISL_13493163	EPI_ISL_2215476
EPI_ISL_576162	EPI_ISL_492209	EPI_ISL_601853	EPI_ISL_498694	EPI_ISL_1417028	EPI_ISL_1897981	EPI_ISL_4407635	EPI_ISL_7974353	EPI_ISL_5688792	EPI_ISL_13805004	EPI_ISL_15084145	EPI_ISL_15084145	EPI_ISL_15119763	EPI_ISL_3788006	EPI_ISL_14645066	EPI_ISL_13806354	EPI_ISL_14887647	EPI_ISL_2217623
EPI_ISL_460427	EPI_ISL_448409	EPI_ISL_600920	EPI_ISL_9214646	EPI_ISL_811512	EPI_ISL_1899656	EPI_ISL_4588059	EPI_ISL_4322591	EPI_ISL_3878326	EPI_ISL_14932080	EPI_ISL_15150088	EPI_ISL_15150088	EPI_ISL_14647915	EPI_ISL_1970325	EPI_ISL_15490630	EPI_ISL_15135895	EPI_ISL_14486451	EPI_ISL_2220988
EPI_ISL_854470	EPI_ISL_804381	EPI_ISL_573471	EPI_ISL_631306	EPI_ISL_2409473	EPI_ISL_2618856	EPI_ISL_3313083	EPI_ISL_6868281	EPI_ISL_7366907	EPI_ISL_13382529	EPI_ISL_14977054	EPI_ISL_14977054	EPI_ISL_15134711	EPI_ISL_2238028	EPI_ISL_14086823	EPI_ISL_14948395	EPI_ISL_14420169	EPI_ISL_2221532
EPI_ISL_806493	EPI_ISL_463007	EPI_ISL_600691	EPI_ISL_974319	EPI_ISL_2408563	EPI_ISL_2219331	EPI_ISL_3052510	EPI_ISL_5786749	EPI_ISL_4746986	EPI_ISL_13015056	EPI_ISL_15278275	EPI_ISL_15278275	EPI_ISL_15342970	EPI_ISL_841907	EPI_ISL_14374787	EPI_ISL_13796236	EPI_ISL_14855675	EPI_ISL_2222566
EPI_ISL_806193	EPI_ISL_636498	EPI_ISL_566558	EPI_ISL_8904299	EPI_ISL_2032463	EPI_ISL_2475778	EPI_ISL_3309741	EPI_ISL_7975572	EPI_ISL_15456903	EPI_ISL_13922170	EPI_ISL_14832623	EPI_ISL_14832623	EPI_ISL_14140846	EPI_ISL_2240480	EPI_ISL_15043611	EPI_ISL_14317762	EPI_ISL_15175113	EPI_ISL_2224243
EPI_ISL_806431	EPI_ISL_734782	EPI_ISL_579994	EPI_ISL_889292	EPI_ISL_2205178	EPI_ISL_2483475	EPI_ISL_4014604	EPI_ISL_6114076	EPI_ISL_8844312	EPI_ISL_13567774	EPI_ISL_15097167	EPI_ISL_15097167	EPI_ISL_14583868	EPI_ISL_1044511	EPI_ISL_15104031	EPI_ISL_14690771	EPI_ISL_15311718	EPI_ISL_2224943
EPI_ISL_528285	EPI_ISL_2333083	EPI_ISL_568123	EPI_ISL_488354	EPI_ISL_1606718	EPI_ISL_3491291	EPI_ISL_4189216	EPI_ISL_7574627	EPI_ISL_8151599	EPI_ISL_14364203	EPI_ISL_15280291	EPI_ISL_15280291	EPI_ISL_15098850	EPI_ISL_863643	EPI_ISL_14824226	EPI_ISL_15442853	EPI_ISL_14720894	EPI_ISL_2232401
EPI_ISL_635246	EPI_ISL_422827	EPI_ISL_573036	EPI_ISL_558587	EPI_ISL_1436176	EPI_ISL_2375903	EPI_ISL_2865941	EPI_ISL_7301276	EPI_ISL_8014204	EPI_ISL_13387069	EPI_ISL_15125581	EPI_ISL_15125581	EPI_ISL_13735180	EPI_ISL_1584987	EPI_ISL_15482677	EPI_ISL_15284651	EPI_ISL_14974182	EPI_ISL_2235028
EPI_ISL_11168645	EPI_ISL_523499	EPI_ISL_568118	EPI_ISL_499396	EPI_ISL_2212362	EPI_ISL_1288558	EPI_ISL_2808931	EPI_ISL_7482250	EPI_ISL_6993491	EPI_ISL_14371967	EPI_ISL_14882780	EPI_ISL_14882780	EPI_ISL_15346387	EPI_ISL_3055340	EPI_ISL_14555851	EPI_ISL_15364976	EPI_ISL_14541238	EPI_ISL_2236696
EPI_ISL_419256	EPI_ISL_523027	EPI_ISL_577074	EPI_ISL_474122	EPI_ISL_951966	EPI_ISL_1232687	EPI_ISL_2814661	EPI_ISL_7187567	EPI_ISL_8014270	EPI_ISL_13570262	EPI_ISL_15401214	EPI_ISL_15401214	EPI_ISL_14624768	EPI_ISL_963523	EPI_ISL_13849495	EPI_ISL_15521591	EPI_ISL_13766021	EPI_ISL_2249474
EPI_ISL_460451	EPI_ISL_523023	EPI_ISL_566138	EPI_ISL_13105124	EPI_ISL_940665	EPI_ISL_2220278	EPI_ISL_2730876	EPI_ISL_6613083	EPI_ISL_7665689	EPI_ISL_13909582	EPI_ISL_14945554	EPI_ISL_14945554	EPI_ISL_15352525	EPI_ISL_2460318	EPI_ISL_14904885	EPI_ISL_13911750	EPI_ISL_14140008	EPI_ISL_2252573
EPI_ISL_752607	EPI_ISL_522987	EPI_ISL_552409	EPI_ISL_14876743	EPI_ISL_1264278	EPI_ISL_2520526	EPI_ISL_3366123	EPI_ISL_6766083	EPI_ISL_5688452	EPI_ISL_14369013	EPI_ISL_14467129	EPI_ISL_14467129	EPI_ISL_14691864	EPI_ISL_1616264	EPI_ISL_15161429	EPI_ISL_13107775	EPI_ISL_14965998	EPI_ISL_2253718
EPI_ISL_604533	EPI_ISL_522988	EPI_ISL_550847	EPI_ISL_14218676	EPI_ISL_1332863	EPI_ISL_2487736	EPI_ISL_5683195	EPI_ISL_7554439	EPI_ISL_3804702	EPI_ISL_13918866	EPI_ISL_14176349	EPI_ISL_14176349	EPI_ISL_15479828	EPI_ISL_1346015	EPI_ISL_15028432	EPI_ISL_13386913	EPI_ISL_14349053	EPI_ISL_2283739
EPI_ISL_452136	EPI_ISL_539258	EPI_ISL_552237	EPI_ISL_12269393	EPI_ISL_1410745	EPI_ISL_2393782	EPI_ISL_5217254	EPI_ISL_7678378	EPI_ISL_5689822	EPI_ISL_13758259	EPI_ISL_14947573	EPI_ISL_14947573	EPI_ISL_14691262	EPI_ISL_2226988	EPI_ISL_13796949	EPI_ISL_14681363	EPI_ISL_14193540	EPI_ISL_2299110
EPI_ISL_911711	EPI_ISL_636495	EPI_ISL_551081	EPI_ISL_14157820	EPI_ISL_1083654	EPI_ISL_2707416	EPI_ISL_3110061	EPI_ISL_7957076	EPI_ISL_6771390	EPI_ISL_14373605	EPI_ISL_15260378	EPI_ISL_15260378	EPI_ISL_13733036	EPI_ISL_1920794	EPI_ISL_14742629	EPI_ISL_15433265	EPI_ISL_13609568	EPI_ISL_2317746
EPI_ISL_10879405	EPI_ISL_636504	EPI_ISL_2751092	EPI_ISL_1750877	EPI_ISL_939531	EPI_ISL_2707414	EPI_ISL_3570606	EPI_ISL_5466682	EPI_ISL_6172935	EPI_ISL_13241246	EPI_ISL_13548937	EPI_ISL_13548937	EPI_ISL_14385926	EPI_ISL_2475612	EPI_ISL_15467686	EPI_ISL_14370356	EPI_ISL_14352323	EPI_ISL_2321442
EPI_ISL_2790820	EPI_ISL_461146	EPI_ISL_590204	EPI_ISL_1794877	EPI_ISL_1517753	EPI_ISL_2624839	EPI_ISL_3591143	EPI_ISL_3174099	EPI_ISL_6898580	EPI_ISL_13906759	EPI_ISL_13717179	EPI_ISL_13717179	EPI_ISL_14766528	EPI_ISL_1276182	EPI_ISL_15282214	EPI_ISL_13378074	EPI_ISL_14933091	EPI_ISL_2327956
EPI_ISL_460354	EPI_ISL_523507	EPI_ISL_549503	EPI_ISL_5194957	EPI_ISL_1488250	EPI_ISL_1484290	EPI_ISL_7165112	EPI_ISL_7845639	EPI_ISL_6772707	EPI_ISL_13743999	EPI_ISL_13480123	EPI_ISL_13480123	EPI_ISL_14463986	EPI_ISL_1452743	EPI_ISL_15278598	EPI_ISL_14983234	EPI_ISL_15158155	EPI_ISL_2331384
EPI_ISL_460317	EPI_ISL_528113	EPI_ISL_549505	EPI_ISL_985161	EPI_ISL_1474087	EPI_ISL_1242791	EPI_ISL_10160570	EPI_ISL_5893067	EPI_ISL_9794089	EPI_ISL_13924945	EPI_ISL_15187521	EPI_ISL_15187521	EPI_ISL_15097011	EPI_ISL_1802350	EPI_ISL_15207358	EPI_ISL_15219850	EPI_ISL_14655828	EPI_ISL_2333083
EPI_ISL_806437	EPI_ISL_775920	EPI_ISL_575348	EPI_ISL_5194961	EPI_ISL_1331335	EPI_ISL_1370475	EPI_ISL_5210768	EPI_ISL_3251063	EPI_ISL_3801873	EPI_ISL_13388133	EPI_ISL_14339772	EPI_ISL_14339772	EPI_ISL_14139193	EPI_ISL_2012428	EPI_ISL_14162417	EPI_ISL_15390604	EPI_ISL_14714511	EPI_ISL_2354304
EPI_ISL_579580	EPI_ISL_447629	EPI_ISL_590612	EPI_ISL_913980	EPI_ISL_1485194	EPI_ISL_1288068	EPI_ISL_4047736	EPI_ISL_7718809	EPI_ISL_5390655	EPI_ISL_13925441	EPI_ISL_13656885	EPI_ISL_13656885	EPI_ISL_15133714	EPI_ISL_2225434	EPI_ISL_14347282	EPI_ISL_14266351	EPI_ISL_14860479	EPI_ISL_2368305
EPI_ISL_467857	EPI_ISL_475478	EPI_ISL_566840	EPI_ISL_2382420	EPI_ISL_1455561	EPI_ISL_1232972	EPI_ISL_4099546	EPI_ISL_4973897	EPI_ISL_5499466	EPI_ISL_13476172	EPI_ISL_15057445	EPI_ISL_15057445	EPI_ISL_15402030	EPI_ISL_3504549	EPI_ISL_13241630	EPI_ISL_14563104	EPI_ISL_15269570	EPI_ISL_2385264
EPI_ISL_476813	EPI_ISL_529221	EPI_ISL_550065	EPI_ISL_648473	EPI_ISL_1415761	EPI_ISL_2405837	EPI_ISL_2750576	EPI_ISL_4492615	EPI_ISL_6688058	EPI_ISL_13618310	EPI_ISL_14524111	EPI_ISL_14524111	EPI_ISL_14627852	EPI_ISL_1807232	EPI_ISL_13751983	EPI_ISL_15292900	EPI_ISL_14862315	EPI_ISL_2391557
EPI_ISL_447384	EPI_ISL_439020	EPI_ISL_588656	EPI_ISL_1020167	EPI_ISL_1486138	EPI_ISL_1792846	EPI_ISL_2396771	EPI_ISL_8626307	EPI_ISL_4380899	EPI_ISL_13660220	EPI_ISL_14495194	EPI_ISL_14495194	EPI_ISL_14750799	EPI_ISL_5780489	EPI_ISL_14819170	EPI_ISL_13427660	EPI_ISL_14173620	EPI_ISL_2399416
EPI_ISL_460409	EPI_ISL_417285	EPI_ISL_566335	EPI_ISL_491988	EPI_ISL_1325843	EPI_ISL_2365499	EPI_ISL_3043362	EPI_ISL_2569652	EPI_ISL_5927352	EPI_ISL_14239336	EPI_ISL_15219337	EPI_ISL_15219337	EPI_ISL_14502140	EPI_ISL_2225112	EPI_ISL_13380009	EPI_ISL_13619516	EPI_ISL_14504965	EPI_ISL_2401317
EPI_ISL_460468	EPI_ISL_911928	EPI_ISL_568129	EPI_ISL_1532291	EPI_ISL_1453110	EPI_ISL_2303711	EPI_ISL_2406954	EPI_ISL_3045608	EPI_ISL_8212844	EPI_ISL_13912607	EPI_ISL_15107372	EPI_ISL_15107372	EPI_ISL_14652506	EPI_ISL_2193244	EPI_ISL_14451777	EPI_ISL_14705625	EPI_ISL_14918635	EPI_ISL_2403682
EPI_ISL_613420	EPI_ISL_538771	EPI_ISL_551247	EPI_ISL_491997	EPI_ISL_1452909	EPI_ISL_2610312	EPI_ISL_2735688	EPI_ISL_4781482	EPI_ISL_6316288	EPI_ISL_13235842	EPI_ISL_15328803	EPI_ISL_15328803	EPI_ISL_14905045	EPI_ISL_2309953	EPI_ISL_13634596	EPI_ISL_14334292	EPI_ISL_15004582	EPI_ISL_2406471
EPI_ISL_604124	EPI_ISL_414040	EPI_ISL_589702	EPI_ISL_491130	EPI_ISL_1257010	EPI_ISL_2476167	EPI_ISL_4624486	EPI_ISL_6926791	EPI_ISL_6384060	EPI_ISL_13235765	EPI_ISL_15483538	EPI_ISL_15483538	EPI_ISL_14849113	EPI_ISL_2141434	EPI_ISL_13538239	EPI_ISL_14994683	EPI_ISL_14559678	EPI_ISL_2426885
EPI_ISL_2790806	EPI_ISL_451331	EPI_ISL_577370	EPI_ISL_491138	EPI_ISL_2739174	EPI_ISL_2610308	EPI_ISL_3697774	EPI_ISL_3528262	EPI_ISL_8662887	EPI_ISL_14367576	EPI_ISL_14739399	EPI_ISL_14739399	EPI_ISL_15348357	EPI_ISL_1996760	EPI_ISL_14731659	EPI_ISL_14653100	EPI_ISL_14470368	EPI_ISL_2432781
EPI_ISL_803892	EPI_ISL_457694	EPI_ISL_588233	EPI_ISL_458124	EPI_ISL_1309302	EPI_ISL_1705571	EPI_ISL_3239071	EPI_ISL_6962993	EPI_ISL_6059420	EPI_ISL_13242062	EPI_ISL_13452547	EPI_ISL_13452547	EPI_ISL_13924401	EPI_ISL_2146537	EPI_ISL_13574826	EPI_ISL_13569621	EPI_ISL_14168056	EPI_ISL_2432904
EPI_ISL_956401	EPI_ISL_457697	EPI_ISL_576924	EPI_ISL_510787	EPI_ISL_1323892	EPI_ISL_1288624	EPI_ISL_3181019	EPI_ISL_6960301	EPI_ISL_5519014	EPI_ISL_13519236	EPI_ISL_15092654	EPI_ISL_15092654	EPI_ISL_14934257	EPI_ISL_1550735	EPI_ISL_14549178	EPI_ISL_14840285	EPI_ISL_14964766	EPI_ISL_2444158
EPI_ISL_456222	EPI_ISL_421251	EPI_ISL_588751	EPI_ISL_1057036	EPI_ISL_1189258	EPI_ISL_1962614	EPI_ISL_3377278	EPI_ISL_7768873	EPI_ISL_5084103	EPI_ISL_13635804	EPI_ISL_15209165	EPI_ISL_15209165	EPI_ISL_15058680	EPI_ISL_3409545	EPI_ISL_13658010	EPI_ISL_14090922	EPI_ISL_14952296	EPI_ISL_2450770
EPI_ISL_1015094	EPI_ISL_2811805	EPI_ISL_566224	EPI_ISL_955166	EPI_ISL_1345090	EPI_ISL_1457256	EPI_ISL_4136137	EPI_ISL_7722161	EPI_ISL_4516633	EPI_ISL_13357398	EPI_ISL_14358751	EPI_ISL_14358751	EPI_ISL_15107543	EPI_ISL_3064309	EPI_ISL_13657488	EPI_ISL_15509320	EPI_ISL_13774984	EPI_ISL_2462326
EPI_ISL_524430	EPI_ISL_962532	EPI_ISL_589718	EPI_ISL_5062955	EPI_ISL_1293683	EPI_ISL_1370030	EPI_ISL_3380358	EPI_ISL_6429316	EPI_ISL_9988293	EPI_ISL_13436550	EPI_ISL_14933069	EPI_ISL_14933069	EPI_ISL_14813718	EPI_ISL_9548769	EPI_ISL_13186642	EPI_ISL_15214196	EPI_ISL_14474443	EPI_ISL_2479883
EPI_ISL_428272	EPI_ISL_468387	EPI_ISL_566214	EPI_ISL_5102649	EPI_ISL_1414802	EPI_ISL_1457019	EPI_ISL_3095902	EPI_ISL_7344561	EPI_ISL_8477037	EPI_ISL_13700899	EPI_ISL_15091687	EPI_ISL_15091687	EPI_ISL_15280770	EPI_ISL_2149789	EPI_ISL_13468713	EPI_ISL_15523384	EPI_ISL_15273848	EPI_ISL_2487741
EPI_ISL_569475	EPI_ISL_1701124	EPI_ISL_568133	EPI_ISL_796413	EPI_ISL_1256677	EPI_ISL_1596722	EPI_ISL_4452358	EPI_ISL_4500973	EPI_ISL_10366996	EPI_ISL_13443817	EPI_ISL_15482589	EPI_ISL_15482589	EPI_ISL_15474391	EPI_ISL_2458126	EPI_ISL_13553045	EPI_ISL_14606051	EPI_ISL_14980071	EPI_ISL_2490334
EPI_ISL_451105	EPI_ISL_684625	EPI_ISL_567886	EPI_ISL_574111	EPI_ISL_1326476	EPI_ISL_2406117	EPI_ISL_8514967	EPI_ISL_5785379	EPI_ISL_5913440	EPI_ISL_13128124	EPI_ISL_15463982	EPI_ISL_15463982	EPI_ISL_14527701	EPI_ISL_1996965	EPI_ISL_15245018	EPI_ISL_15352065	EPI_ISL_14930499	EPI_ISL_2495354
EPI_ISL_1015085	EPI_ISL_684514	EPI_ISL_567791	EPI_ISL_586080	EPI_ISL_1084444	EPI_ISL_2609734	EPI_ISL_3954004	EPI_ISL_7722640	EPI_ISL_7367138	EPI_ISL_13466278	EPI_ISL_14939573	EPI_ISL_14939573	EPI_ISL_15096140	EPI_ISL_2760165	EPI_ISL_14500518	EPI_ISL_15093167	EPI_ISL_14925285	EPI_ISL_2496598
EPI_ISL_14689828	EPI_ISL_582141	EPI_ISL_575485	EPI_ISL_612917	EPI_ISL_1377458	EPI_ISL_1456856	EPI_ISL_3991814	EPI_ISL_5790073	EPI_ISL_6570795	EPI_ISL_13659389	EPI_ISL_15126018	EPI_ISL_15126018	EPI_ISL_15457073	EPI_ISL_1925998	EPI_ISL_14657119	EPI_ISL_15435019	EPI_ISL_14815418	EPI_ISL_2499035
EPI_ISL_447677	EPI_ISL_684940	EPI_ISL_566784	EPI_ISL_612951	EPI_ISL_1244508	EPI_ISL_2609704	EPI_ISL_3068803	EPI_ISL_6008239	EPI_ISL_4760043	EPI_ISL_13659437	EPI_ISL_14213494	EPI_ISL_14213494	EPI_ISL_14506071	EPI_ISL_2283371	EPI_ISL_13566410	EPI_ISL_14193720	EPI_ISL_13724433	EPI_ISL_2516620
EPI_ISL_2877442	EPI_ISL_684920	EPI_ISL_530411	EPI_ISL_612865	EPI_ISL_1411899	EPI_ISL_1165247	EPI_ISL_3069303	EPI_ISL_8051252	EPI_ISL_5640187	EPI_ISL_13420196	EPI_ISL_15210550	EPI_ISL_15210550	EPI_ISL_15410629	EPI_ISL_1687061	EPI_ISL_13831603	EPI_ISL_14523697	EPI_ISL_14563127	EPI_ISL_2519199
EPI_ISL_977367	EPI_ISL_479872	EPI_ISL_580061	EPI_ISL_725842	EPI_ISL_1249208	EPI_ISL_1706061	EPI_ISL_3077646	EPI_ISL_5028198	EPI_ISL_5887531	EPI_ISL_13357517	EPI_ISL_14159736	EPI_ISL_14159736	EPI_ISL_14618822	EPI_ISL_2611802	EPI_ISL_14766528	EPI_ISL_15264416	EPI_ISL_13765944	EPI_ISL_2519826
EPI_ISL_2596604	EPI_ISL_684126	EPI_ISL_559838	EPI_ISL_726946	EPI_ISL_985627	EPI_ISL_2300579	EPI_ISL_3170511	EPI_ISL_6839710	EPI_ISL_6772262	EPI_ISL_13241832	EPI_ISL_13776687	EPI_ISL_13776687	EPI_ISL_15525786	EPI_ISL_1802600	EPI_ISL_14324101	EPI_ISL_15145843	EPI_ISL_14983858	EPI_ISL_2527903
EPI_ISL_14689347	EPI_ISL_524015	EPI_ISL_566146	EPI_ISL_680657	EPI_ISL_963072	EPI_ISL_1596587	EPI_ISL_2831364	EPI_ISL_6427073	EPI_ISL_7363850	EPI_ISL_13299655	EPI_ISL_15108366	EPI_ISL_15108366	EPI_ISL_15365148	EPI_ISL_1753275	EPI_ISL_14423218	EPI_ISL_14740219	EPI_ISL_13471024	EPI_ISL_2533929
EPI_ISL_671293	EPI_ISL_415741	EPI_ISL_566302	EPI_ISL_639566	EPI_ISL_1451914	EPI_ISL_1632014	EPI_ISL_2813133	EPI_ISL_4526258	EPI_ISL_5924214	EPI_ISL_13465722	EPI_ISL_14950046	EPI_ISL_14950046	EPI_ISL_14251067	EPI_ISL_1797190	EPI_ISL_14887763	EPI_ISL_15443323	EPI_ISL_14853485	EPI_ISL_2534284
EPI_ISL_2659791	EPI_ISL_415743	EPI_ISL_589832	EPI_ISL_666478	EPI_ISL_1387908	EPI_ISL_1608082	EPI_ISL_2903563	EPI_ISL_7019886	EPI_ISL_5815825	EPI_ISL_13442900	EPI_ISL_14876720	EPI_ISL_14876720	EPI_ISL_14471673	EPI_ISL_2977223	EPI_ISL_15101751	EPI_ISL_15505370	EPI_ISL_13183409	EPI_ISL_2535144
EPI_ISL_4700694	EPI_ISL_491716	EPI_ISL_531997	EPI_ISL_706691	EPI_ISL_1179477	EPI_ISL_1698585	EPI_ISL_2815712	EPI_ISL_7511597	EPI_ISL_6552408	EPI_ISL_13635880	EPI_ISL_14968813	EPI_ISL_14968813	EPI_ISL_15092110	EPI_ISL_2415030	EPI_ISL_14086859	EPI_ISL_14898300	EPI_ISL_13708395	EPI_ISL_2535642
EPI_ISL_2596692	EPI_ISL_548968	EPI_ISL_1510689	EPI_ISL_726422	EPI_ISL_1106271	EPI_ISL_964375	EPI_ISL_3201361	EPI_ISL_7582870	EPI_ISL_4911815	EPI_ISL_13625972	EPI_ISL_15110861	EPI_ISL_15110861	EPI_ISL_14409250	EPI_ISL_797355	EPI_ISL_14472147	EPI_ISL_12997333	EPI_ISL_14627705	EPI_ISL_2566292
EPI_ISL_1015250	EPI_ISL_698177	EPI_ISL_536940	EPI_ISL_742551	EPI_ISL_1179632	EPI_ISL_1411646	EPI_ISL_3109662	EPI_ISL_5478213	EPI_ISL_7016613	EPI_ISL_13465857	EPI_ISL_15492088	EPI_ISL_15492088	EPI_ISL_14413560	EPI_ISL_2564711	EPI_ISL_13655908	EPI_ISL_13881906	EPI_ISL_14352089	EPI_ISL_2597414
EPI_ISL_2596091	EPI_ISL_698173	EPI_ISL_568072	EPI_ISL_681156	EPI_ISL_1484227	EPI_ISL_1264222	EPI_ISL_2916498	EPI_ISL_2745766	EPI_ISL_7503050	EPI_ISL_13357926	EPI_ISL_15437474	EPI_ISL_15437474	EPI_ISL_15522850	EPI_ISL_2564498	EPI_ISL_15302149	EPI_ISL_13566293	EPI_ISL_15000713	EPI_ISL_2597790
EPI_ISL_2659860	EPI_ISL_698179	EPI_ISL_567939	EPI_ISL_666117	EPI_ISL_1115312	EPI_ISL_1472737	EPI_ISL_2992119	EPI_ISL_5359351	EPI_ISL_7927949	EPI_ISL_13873739	EPI_ISL_15188605	EPI_ISL_15188605	EPI_ISL_15234049	EPI_ISL_1822113	EPI_ISL_15247500	EPI_ISL_14793220	EPI_ISL_13646513	EPI_ISL_2601558
EPI_ISL_2596599	EPI_ISL_698172	EPI_ISL_600159	EPI_ISL_639153	EPI_ISL_1101611	EPI_ISL_1698806	EPI_ISL_3441438	EPI_ISL_5950425	EPI_ISL_8123070	EPI_ISL_13707206	EPI_ISL_14346691	EPI_ISL_14346691	EPI_ISL_14788440	EPI_ISL_2481229	EPI_ISL_13543540	EPI_ISL_14326355	EPI_ISL_14369629	EPI_ISL_2609824
EPI_ISL_2596112	EPI_ISL_515967	EPI_ISL_5524288	EPI_ISL_639200	EPI_ISL_1485752	EPI_ISL_1187737	EPI_ISL_2848411	EPI_ISL_7910690	EPI_ISL_9092980	EPI_ISL_13898236	EPI_ISL_15346681	EPI_ISL_15346681	EPI_ISL_15347266	EPI_ISL_2785141	EPI_ISL_14708377	EPI_ISL_13253725	EPI_ISL_13706822	EPI_ISL_2621064
EPI_ISL_2596731	EPI_ISL_515963	EPI_ISL_14689268	EPI_ISL_859082	EPI_ISL_1504206	EPI_ISL_1222976	EPI_ISL_2936807	EPI_ISL_4403806	EPI_ISL_7882449	EPI_ISL_13380936	EPI_ISL_15383246	EPI_ISL_15383246	EPI_ISL_15476397	EPI_ISL_1650490	EPI_ISL_14707987	EPI_ISL_13253730	EPI_ISL_14527939	EPI_ISL_2627946
EPI_ISL_2596576	EPI_ISL_515964	EPI_ISL_539430	EPI_ISL_815197	EPI_ISL_2555530	EPI_ISL_1099265	EPI_ISL_2639242	EPI_ISL_5354715	EPI_ISL_3936977	EPI_ISL_13659365	EPI_ISL_15245458	EPI_ISL_15245458	EPI_ISL_15448753	EPI_ISL_2376060	EPI_ISL_15028628	EPI_ISL_15538966	EPI_ISL_14833208	EPI_ISL_2635907
EPI_ISL_2596683	EPI_ISL_515966	EPI_ISL_539454	EPI_ISL_814938	EPI_ISL_3235196	EPI_ISL_944798	EPI_ISL_2806800	EPI_ISL_7526369	EPI_ISL_9637915	EPI_ISL_13534844	EPI_ISL_15503231	EPI_ISL_15503231	EPI_ISL_15481952	EPI_ISL_1448755	EPI_ISL_14844142	EPI_ISL_15441142	EPI_ISL_15083207	EPI_ISL_2645555
EPI_ISL_2596567	EPI_ISL_482949	EPI_ISL_541416	EPI_ISL_666484	EPI_ISL_1385540	EPI_ISL_1718480	EPI_ISL_3966003	EPI_ISL_5028061	EPI_ISL_7938126	EPI_ISL_13357803	EPI_ISL_15463949	EPI_ISL_15463949	EPI_ISL_14975079	EPI_ISL_2646778	EPI_ISL_14657161	EPI_ISL_14620038	EPI_ISL_14731979	EPI_ISL_2645606
EPI_ISL_2877408	EPI_ISL_698174	EPI_ISL_541442	EPI_ISL_681134	EPI_ISL_1531507	EPI_ISL_2096994	EPI_ISL_3107350	EPI_ISL_4523196	EPI_ISL_7414527	EPI_ISL_14125960	EPI_ISL_15280057	EPI_ISL_15280057	EPI_ISL_15495835	EPI_ISL_1811614	EPI_ISL_14502232	EPI_ISL_13769900	EPI_ISL_14783358	EPI_ISL_2655759
EPI_ISL_4700571	EPI_ISL_510528	EPI_ISL_14688510	EPI_ISL_706812	EPI_ISL_1823848	EPI_ISL_2644764	EPI_ISL_2924384	EPI_ISL_5862836	EPI_ISL_9096614	EPI_ISL_13516888	EPI_ISL_14875116	EPI_ISL_14875116	EPI_ISL_15476667	EPI_ISL_2483346	EPI_ISL_14080848	EPI_ISL_14419209	EPI_ISL_12721387	EPI_ISL_2660088
EPI_ISL_645217	EPI_ISL_520680	EPI_ISL_831012	EPI_ISL_666559	EPI_ISL_1711201	EPI_ISL_1457435	EPI_ISL_3339296	EPI_ISL_7509933	EPI_ISL_8429593	EPI_ISL_13407040	EPI_ISL_14994326	EPI_ISL_14994326	EPI_ISL_15431847	EPI_ISL_1518604	EPI_ISL_14774085	EPI_ISL_15084191	EPI_ISL_15024518	EPI_ISL_2661542
EPI_ISL_569434	EPI_ISL_520673	EPI_ISL_603419	EPI_ISL_1055786	EPI_ISL_918845	EPI_ISL_1979460	EPI_ISL_2925305	EPI_ISL_7580460	EPI_ISL_6515614	EPI_ISL_14371005	EPI_ISL_14882641	EPI_ISL_14882641	EPI_ISL_15237157	EPI_ISL_2021311	EPI_ISL_14405142	EPI_ISL_13452520	EPI_ISL_15093037	EPI_ISL_2663277
EPI_ISL_2596620	EPI_ISL_520678	EPI_ISL_949236	EPI_ISL_1496580	EPI_ISL_2355496	EPI_ISL_1987381	EPI_ISL_4352844	EPI_ISL_7528864	EPI_ISL_6271995	EPI_ISL_13444570	EPI_ISL_15361385	EPI_ISL_15361385	EPI_ISL_13202264	EPI_ISL_798630	EPI_ISL_15493216	EPI_ISL_14088164	EPI_ISL_13743838	EPI_ISL_2676007
EPI_ISL_569389	EPI_ISL_449941	EPI_ISL_763186	EPI_ISL_721875	EPI_ISL_1173791	EPI_ISL_1294120	EPI_ISL_4087595	EPI_ISL_5273652	EPI_ISL_5573839	EPI_ISL_13749649	EPI_ISL_15417740	EPI_ISL_15417740	EPI_ISL_15468253	EPI_ISL_1084395	EPI_ISL_15315943	EPI_ISL_13399104	EPI_ISL_15406807	EPI_ISL_2690166
EPI_ISL_2596645	EPI_ISL_1201116	EPI_ISL_763183	EPI_ISL_737774	EPI_ISL_1455097	EPI_ISL_996530	EPI_ISL_3294961	EPI_ISL_7479100	EPI_ISL_4181333	EPI_ISL_13619506	EPI_ISL_14879562	EPI_ISL_14879562	EPI_ISL_15051291	EPI_ISL_2307852	EPI_ISL_15352087	EPI_ISL_14880790	EPI_ISL_15190807	EPI_ISL_2691829
EPI_ISL_569370	EPI_ISL_698182	EPI_ISL_600166	EPI_ISL_942967	EPI_ISL_1484644	EPI_ISL_874680	EPI_ISL_4089329	EPI_ISL_4453697	EPI_ISL_6410935	EPI_ISL_13636206	EPI_ISL_15346579	EPI_ISL_15346579	EPI_ISL_14651632	EPI_ISL_2470696	EPI_ISL_14255275	EPI_ISL_14837827	EPI_ISL_14918590	EPI_ISL_2695196
EPI_ISL_4700563	EPI_ISL_520718	EPI_ISL_551240	EPI_ISL_933775	EPI_ISL_1033569	EPI_ISL_852437	EPI_ISL_3013831	EPI_ISL_3529794	EPI_ISL_5878862	EPI_ISL_14516061	EPI_ISL_15504693	EPI_ISL_15504693	EPI_ISL_15480659	EPI_ISL_5634497	EPI_ISL_15182680	EPI_ISL_15155367	EPI_ISL_13747888	EPI_ISL_2725039
[truncated: 9,123 more rows]
