# Supplementary material for: Evolutionary trajectory of SARS-CoV-2 genome shifts during widespread vaccination and emergence of Omicron variant
Source: Npj Viruses. 2023 Nov 14;1:5. doi: 10.1038/s44298-023-00007-z (PMC11721106; doi:10.1038/s44298-023-00007-z)
Supplement: Supplementary file 4 — Supplementary Data [file 44298_2023_7_MOESM4_ESM.csv]

accession_id	QC_passed
EPI_ISL_782581	True
EPI_ISL_3026858	True
EPI_ISL_12100779	True
EPI_ISL_7542971	False
EPI_ISL_6068670	True
EPI_ISL_13075204	False
EPI_ISL_7741389	True
EPI_ISL_10522154	True
EPI_ISL_3914405	True
EPI_ISL_11809578	False
EPI_ISL_6215071	True
EPI_ISL_1604582	True
EPI_ISL_7361038	True
EPI_ISL_2664725	True
EPI_ISL_10766377	False
EPI_ISL_14176634	False
EPI_ISL_523822	True
EPI_ISL_15306802	False
EPI_ISL_13805562	False
EPI_ISL_15642737	False
EPI_ISL_9157233	False
EPI_ISL_9315381	True
EPI_ISL_12126469	True
EPI_ISL_8443710	False
EPI_ISL_8857899	True
EPI_ISL_11503180	False
EPI_ISL_13086886	False
EPI_ISL_11691836	False
EPI_ISL_11193045	False
EPI_ISL_4370564	False
EPI_ISL_13609855	True
EPI_ISL_6568551	False
EPI_ISL_11872818	True
EPI_ISL_13757872	True
EPI_ISL_11498966	True
EPI_ISL_8795868	False
EPI_ISL_5628840	False
EPI_ISL_1792251	True
EPI_ISL_11361721	False
EPI_ISL_10443647	True
EPI_ISL_9559717	False
EPI_ISL_4680499	True
EPI_ISL_7993919	True
EPI_ISL_3237293	False
EPI_ISL_13757174	True
EPI_ISL_1533997	True
EPI_ISL_7306418	True
EPI_ISL_8217611	False
EPI_ISL_15634865	False
EPI_ISL_6226710	True
EPI_ISL_14717443	True
EPI_ISL_9490687	False
EPI_ISL_15432197	False
EPI_ISL_12157885	False
EPI_ISL_9394624	False
EPI_ISL_8829552	False
EPI_ISL_14907957	True
EPI_ISL_5115527	False
EPI_ISL_3125081	False
EPI_ISL_8101448	True
EPI_ISL_13142167	False
EPI_ISL_3338056	False
EPI_ISL_3223730	False
EPI_ISL_4731545	True
EPI_ISL_14343571	True
EPI_ISL_3977384	False
EPI_ISL_15533330	False
EPI_ISL_9617377	False
EPI_ISL_9649769	False
EPI_ISL_12290365	True
EPI_ISL_5188186	False
EPI_ISL_13569916	True
EPI_ISL_5096452	False
EPI_ISL_2183507	True
EPI_ISL_14983690	False
EPI_ISL_7653176	True
EPI_ISL_10532042	False
EPI_ISL_15181901	False
EPI_ISL_2878487	True
EPI_ISL_13515494	False
EPI_ISL_6461038	True
EPI_ISL_6604570	True
EPI_ISL_2722196	False
EPI_ISL_15612299	False
EPI_ISL_8095880	False
EPI_ISL_2270585	True
EPI_ISL_13077557	False
EPI_ISL_13824645	False
EPI_ISL_13127305	True
EPI_ISL_6361122	True
EPI_ISL_1919811	False
EPI_ISL_14305050	False
EPI_ISL_10034667	False
EPI_ISL_7924432	False
EPI_ISL_4122891	True
EPI_ISL_9469679	False
EPI_ISL_540569	True
EPI_ISL_1803930	True
EPI_ISL_6140124	True
EPI_ISL_9059827	False
EPI_ISL_2230217	False
EPI_ISL_14065403	False
EPI_ISL_7905036	False
EPI_ISL_1172781	True
EPI_ISL_942955	True
EPI_ISL_15540422	False
EPI_ISL_12061654	False
EPI_ISL_8946661	True
EPI_ISL_1172139	True
EPI_ISL_13730657	False
EPI_ISL_11411672	False
EPI_ISL_15056493	True
EPI_ISL_12233961	True
EPI_ISL_11739340	False
EPI_ISL_10646979	True
EPI_ISL_513721	True
EPI_ISL_535726	False
EPI_ISL_9066832	False
EPI_ISL_1853485	False
EPI_ISL_512927	True
EPI_ISL_7069894	False
EPI_ISL_12106580	True
EPI_ISL_4411844	False
EPI_ISL_8124245	False
EPI_ISL_14567798	False
EPI_ISL_13628967	True
EPI_ISL_485247	False
EPI_ISL_5231050	True
EPI_ISL_13291097	True
EPI_ISL_3105358	False
EPI_ISL_5262957	False
EPI_ISL_10582884	True
EPI_ISL_3057565	True
EPI_ISL_4493811	True
EPI_ISL_14598469	False
EPI_ISL_1064062	True
EPI_ISL_6891278	True
EPI_ISL_4813768	False
EPI_ISL_13330299	False
EPI_ISL_11220501	False
EPI_ISL_9764936	False
EPI_ISL_3416608	True
EPI_ISL_4178409	True
EPI_ISL_9972941	False
EPI_ISL_14447484	False
EPI_ISL_10891152	True
EPI_ISL_5824883	False
EPI_ISL_5919452	True
EPI_ISL_2117849	False
EPI_ISL_14491871	True
EPI_ISL_9526683	True
EPI_ISL_11681235	False
EPI_ISL_3370548	False
EPI_ISL_612914	False
EPI_ISL_11974756	False
EPI_ISL_727433	False
EPI_ISL_8030268	True
EPI_ISL_7739690	True
EPI_ISL_12186478	False
EPI_ISL_8897922	False
EPI_ISL_13623199	False
EPI_ISL_3420190	False
EPI_ISL_11251637	False
EPI_ISL_12156800	False
EPI_ISL_8563576	False
EPI_ISL_12304717	False
EPI_ISL_7126751	False
EPI_ISL_2602108	False
EPI_ISL_13161138	True
EPI_ISL_10671143	False
EPI_ISL_14207497	True
EPI_ISL_15265313	False
EPI_ISL_1864204	True
EPI_ISL_8231826	False
EPI_ISL_7251212	True
EPI_ISL_13728156	False
EPI_ISL_12877127	False
EPI_ISL_9908667	True
EPI_ISL_9584518	True
EPI_ISL_8320375	True
EPI_ISL_13023290	False
EPI_ISL_11080416	True
EPI_ISL_7177066	True
EPI_ISL_9353898	False
EPI_ISL_7844665	False
EPI_ISL_7768069	False
EPI_ISL_13705654	True
EPI_ISL_3223017	True
EPI_ISL_12320915	False
EPI_ISL_12276636	False
EPI_ISL_12248056	True
EPI_ISL_12994680	False
EPI_ISL_7853475	False
EPI_ISL_13565744	True
EPI_ISL_907046	False
EPI_ISL_14071857	False
EPI_ISL_6708102	False
EPI_ISL_1198325	False
EPI_ISL_14860539	True
EPI_ISL_12388964	True
EPI_ISL_4626146	True
EPI_ISL_1829934	True
EPI_ISL_14672102	False
EPI_ISL_12219256	False
EPI_ISL_14650810	True
EPI_ISL_5998396	False
EPI_ISL_5967671	True
EPI_ISL_4420839	True
EPI_ISL_14314380	False
EPI_ISL_6675810	True
EPI_ISL_3379397	True
EPI_ISL_1318696	True
EPI_ISL_8375006	False
EPI_ISL_8732143	False
EPI_ISL_1112335	True
EPI_ISL_14626669	False
EPI_ISL_4221897	False
EPI_ISL_4994735	False
EPI_ISL_11637996	True
EPI_ISL_1246371	True
EPI_ISL_13507074	True
EPI_ISL_447150	False
EPI_ISL_10083331	True
EPI_ISL_1695669	False
EPI_ISL_2655716	True
EPI_ISL_12846734	False
EPI_ISL_12409742	False
EPI_ISL_1222818	True
EPI_ISL_9976934	True
EPI_ISL_6888097	False
EPI_ISL_4052671	True
EPI_ISL_2804969	False
EPI_ISL_1084112	True
EPI_ISL_490796	True
EPI_ISL_7284693	True
EPI_ISL_3288246	False
EPI_ISL_4705433	True
EPI_ISL_3324971	True
EPI_ISL_3909980	False
EPI_ISL_15429956	False
EPI_ISL_4522057	True
EPI_ISL_14447290	False
EPI_ISL_4826538	True
EPI_ISL_4257330	True
EPI_ISL_8024755	True
EPI_ISL_5627591	False
EPI_ISL_4335372	True
EPI_ISL_12538813	False
EPI_ISL_13198904	False
EPI_ISL_2180915	True
EPI_ISL_8965353	True
EPI_ISL_15273107	False
EPI_ISL_11941015	False
EPI_ISL_2824828	True
EPI_ISL_15412593	True
EPI_ISL_5318761	False
EPI_ISL_7125677	False
EPI_ISL_5946998	False
EPI_ISL_10333627	False
EPI_ISL_6911293	False
EPI_ISL_442110	False
EPI_ISL_14231052	False
EPI_ISL_10619558	True
EPI_ISL_12683040	False
EPI_ISL_8577307	False
EPI_ISL_5935126	False
EPI_ISL_10931890	True
EPI_ISL_9363944	True
EPI_ISL_8247190	False
EPI_ISL_12670231	False
EPI_ISL_1113256	False
EPI_ISL_9745608	True
EPI_ISL_1833990	True
EPI_ISL_3003206	False
EPI_ISL_1026984	False
EPI_ISL_10046823	False
EPI_ISL_14672121	False
EPI_ISL_3448411	False
EPI_ISL_5423272	False
EPI_ISL_9703057	False
EPI_ISL_2380643	False
EPI_ISL_12461969	False
EPI_ISL_8099711	True
EPI_ISL_3347822	True
EPI_ISL_14510483	True
EPI_ISL_2435192	False
EPI_ISL_4754285	False
EPI_ISL_8729457	False
EPI_ISL_1371628	False
EPI_ISL_14057982	False
EPI_ISL_12777143	True
EPI_ISL_7684556	False
EPI_ISL_4282358	False
EPI_ISL_14846628	False
EPI_ISL_8248705	False
EPI_ISL_9355549	False
EPI_ISL_4186371	False
EPI_ISL_7672855	True
EPI_ISL_3247577	True
EPI_ISL_9745338	False
EPI_ISL_12645816	True
EPI_ISL_11616278	False
EPI_ISL_14546606	False
EPI_ISL_4099764	True
EPI_ISL_631749	True
EPI_ISL_14259494	False
EPI_ISL_12754372	False
EPI_ISL_11165030	False
EPI_ISL_14099658	False
EPI_ISL_9594120	False
EPI_ISL_14885061	False
EPI_ISL_1289577	False
EPI_ISL_1231103	False
EPI_ISL_5564773	False
EPI_ISL_7868129	False
EPI_ISL_13451457	True
EPI_ISL_9275504	False
EPI_ISL_7177586	True
EPI_ISL_8280681	False
EPI_ISL_8317622	True
EPI_ISL_10530136	True
EPI_ISL_8102734	False
EPI_ISL_12612465	True
EPI_ISL_5989039	False
EPI_ISL_1795860	False
EPI_ISL_9934145	True
EPI_ISL_11283056	False
EPI_ISL_15576933	False
EPI_ISL_13173633	False
EPI_ISL_10546427	False
EPI_ISL_13130626	True
EPI_ISL_10352214	True
EPI_ISL_9009659	True
EPI_ISL_7451532	True
EPI_ISL_652074	False
EPI_ISL_6023464	True
EPI_ISL_677669	False
EPI_ISL_2252513	False
EPI_ISL_592749	False
EPI_ISL_3457471	False
EPI_ISL_1440705	True
EPI_ISL_15415908	True
EPI_ISL_5245249	False
EPI_ISL_1007232	False
EPI_ISL_9085900	True
EPI_ISL_11623518	False
EPI_ISL_9820054	False
EPI_ISL_12495426	False
EPI_ISL_4657055	True
EPI_ISL_12339291	True
EPI_ISL_13207987	False
EPI_ISL_11328744	False
EPI_ISL_15170675	False
EPI_ISL_13800378	False
EPI_ISL_8416911	False
EPI_ISL_9289784	False
EPI_ISL_14294656	False
EPI_ISL_2433325	False
EPI_ISL_11344577	False
EPI_ISL_1817105	False
EPI_ISL_775041	False
EPI_ISL_4835263	True
EPI_ISL_10896069	False
EPI_ISL_15253650	True
EPI_ISL_15520613	False
EPI_ISL_6307305	False
EPI_ISL_12332422	True
EPI_ISL_14206322	False
EPI_ISL_14223906	False
EPI_ISL_6114530	True
EPI_ISL_9571695	True
EPI_ISL_5539579	True
EPI_ISL_8580225	False
EPI_ISL_6639866	True
EPI_ISL_9419067	False
EPI_ISL_8592151	False
EPI_ISL_13392361	False
EPI_ISL_7279022	True
EPI_ISL_8739608	False
EPI_ISL_8952476	True
EPI_ISL_13556936	True
EPI_ISL_5917174	True
EPI_ISL_8205414	False
EPI_ISL_7132492	False
EPI_ISL_15344741	True
EPI_ISL_8530468	False
EPI_ISL_10929160	False
EPI_ISL_1789271	True
EPI_ISL_6783823	True
EPI_ISL_11305059	True
EPI_ISL_5281076	False
EPI_ISL_2898119	True
EPI_ISL_15648454	False
EPI_ISL_14555013	False
EPI_ISL_7138960	True
EPI_ISL_8933200	True
EPI_ISL_9306295	False
EPI_ISL_11543723	True
EPI_ISL_14128145	True
EPI_ISL_6425538	True
EPI_ISL_8714788	True
EPI_ISL_471693	False
EPI_ISL_14949015	False
EPI_ISL_7951932	False
EPI_ISL_15498324	False
EPI_ISL_12684966	True
EPI_ISL_2532443	True
EPI_ISL_1973430	False
EPI_ISL_7457139	False
EPI_ISL_9408344	False
EPI_ISL_4539420	True
EPI_ISL_4324794	True
EPI_ISL_4133364	False
EPI_ISL_11616332	False
EPI_ISL_1023426	True
EPI_ISL_15433494	False
EPI_ISL_8846725	False
EPI_ISL_8533389	False
EPI_ISL_7458065	True
EPI_ISL_12189761	True
EPI_ISL_12659145	False
EPI_ISL_14362673	False
EPI_ISL_7263971	True
EPI_ISL_6406371	False
EPI_ISL_11907755	False
EPI_ISL_4050579	False
EPI_ISL_5039633	False
EPI_ISL_9455790	False
EPI_ISL_10851720	False
EPI_ISL_1395937	False
EPI_ISL_11091286	False
EPI_ISL_7925176	False
EPI_ISL_11482872	False
EPI_ISL_4810522	True
EPI_ISL_9954699	False
EPI_ISL_11202195	True
EPI_ISL_11964750	True
EPI_ISL_12097029	True
EPI_ISL_6205002	False
EPI_ISL_2208806	False
EPI_ISL_12085956	False
EPI_ISL_10743642	False
EPI_ISL_3408041	False
EPI_ISL_4138927	False
EPI_ISL_2354332	True
EPI_ISL_14431618	True
EPI_ISL_7502207	False
EPI_ISL_10219132	False
EPI_ISL_5388528	True
EPI_ISL_10488893	False
EPI_ISL_12769004	False
EPI_ISL_9245015	False
EPI_ISL_13035060	False
EPI_ISL_1624880	True
EPI_ISL_11330665	False
EPI_ISL_974430	True
EPI_ISL_10850261	True
EPI_ISL_2174313	True
EPI_ISL_9160294	False
EPI_ISL_7812724	False
EPI_ISL_9752180	False
EPI_ISL_10319475	True
EPI_ISL_11044998	True
EPI_ISL_11535499	True
EPI_ISL_1862652	False
EPI_ISL_3469441	False
EPI_ISL_5413542	False
EPI_ISL_9761155	True
EPI_ISL_12751425	False
EPI_ISL_13797048	False
EPI_ISL_4101910	True
EPI_ISL_13569088	False
EPI_ISL_10236831	True
EPI_ISL_5078100	False
EPI_ISL_9804325	False
EPI_ISL_3241779	False
EPI_ISL_7429098	False
EPI_ISL_7460202	True
EPI_ISL_8218345	False
EPI_ISL_1940383	False
EPI_ISL_3994501	True
EPI_ISL_4644126	True
EPI_ISL_13271386	True
EPI_ISL_13117074	True
EPI_ISL_12431393	False
EPI_ISL_12226061	False
EPI_ISL_10146480	False
EPI_ISL_5788753	False
EPI_ISL_9037603	True
EPI_ISL_13950444	False
EPI_ISL_15529901	True
EPI_ISL_1501949	True
EPI_ISL_7171316	True
EPI_ISL_4559695	True
EPI_ISL_12265206	False
EPI_ISL_15062986	True
EPI_ISL_7771657	False
EPI_ISL_4347389	False
EPI_ISL_5743197	True
EPI_ISL_14652715	False
EPI_ISL_6955789	False
EPI_ISL_10219781	True
EPI_ISL_8052474	True
EPI_ISL_10751415	False
EPI_ISL_15079180	True
EPI_ISL_6375314	True
EPI_ISL_10575931	False
EPI_ISL_8240807	False
EPI_ISL_4718108	True
EPI_ISL_626667	False
EPI_ISL_1039631	True
EPI_ISL_8676871	False
EPI_ISL_12679122	False
EPI_ISL_9347128	False
EPI_ISL_610040	False
EPI_ISL_618978	True
EPI_ISL_10205878	False
EPI_ISL_13064815	True
EPI_ISL_15534855	True
EPI_ISL_12687825	True
EPI_ISL_11957428	False
EPI_ISL_1004968	False
EPI_ISL_14822448	True
EPI_ISL_12125045	True
EPI_ISL_1655352	True
EPI_ISL_10548501	False
EPI_ISL_2487583	True
EPI_ISL_4364504	False
EPI_ISL_10226089	False
EPI_ISL_3931523	False
EPI_ISL_4317256	False
EPI_ISL_1580259	True
EPI_ISL_1936591	True
EPI_ISL_1971218	False
EPI_ISL_14500913	False
EPI_ISL_11003058	True
EPI_ISL_11993477	True
EPI_ISL_2870745	True
EPI_ISL_13276613	False
EPI_ISL_2596541	True
EPI_ISL_7141482	False
EPI_ISL_4978897	True
EPI_ISL_5670470	True
EPI_ISL_11795320	True
EPI_ISL_14082812	False
EPI_ISL_14040991	False
EPI_ISL_1687138	True
EPI_ISL_11976184	True
EPI_ISL_4174800	False
EPI_ISL_2943214	True
EPI_ISL_2715559	True
EPI_ISL_11582779	True
EPI_ISL_10651927	False
EPI_ISL_9598357	False
EPI_ISL_11530360	False
EPI_ISL_5002278	True
EPI_ISL_8425714	True
EPI_ISL_12807930	False
EPI_ISL_9679323	False
EPI_ISL_8925436	False
EPI_ISL_10424724	False
EPI_ISL_4878864	False
EPI_ISL_2736914	True
EPI_ISL_4540481	False
EPI_ISL_13557249	True
EPI_ISL_14497081	False
EPI_ISL_8663583	False
EPI_ISL_3091118	False
EPI_ISL_12530617	False
EPI_ISL_4227032	False
EPI_ISL_9991652	False
EPI_ISL_6933041	True
EPI_ISL_1283194	False
EPI_ISL_9894797	False
EPI_ISL_9193096	False
EPI_ISL_14909205	True
EPI_ISL_9920626	True
EPI_ISL_11716796	True
EPI_ISL_8466483	False
EPI_ISL_12641083	True
EPI_ISL_5005510	True
EPI_ISL_7211035	False
EPI_ISL_2756681	False
EPI_ISL_8697773	False
EPI_ISL_5051195	True
EPI_ISL_10046244	True
EPI_ISL_4166007	True
EPI_ISL_7887412	False
EPI_ISL_10475834	True
EPI_ISL_9697447	False
EPI_ISL_7235352	False
EPI_ISL_486268	False
EPI_ISL_2412517	True
EPI_ISL_9659175	False
EPI_ISL_11385682	False
EPI_ISL_15282349	True
EPI_ISL_612999	True
EPI_ISL_14142916	True
EPI_ISL_4151129	True
EPI_ISL_666338	True
EPI_ISL_13533105	False
EPI_ISL_6797105	True
EPI_ISL_15148621	False
EPI_ISL_12568010	False
EPI_ISL_5239069	False
EPI_ISL_10457621	False
EPI_ISL_14825075	False
EPI_ISL_4094217	False
EPI_ISL_14859889	False
EPI_ISL_8360201	False
EPI_ISL_5653766	False
EPI_ISL_3587125	False
EPI_ISL_2999753	True
EPI_ISL_9087860	True
EPI_ISL_4538266	False
EPI_ISL_12133289	False
EPI_ISL_6377023	False
EPI_ISL_5202342	True
EPI_ISL_1922670	True
EPI_ISL_6636930	True
EPI_ISL_14934766	False
EPI_ISL_3631867	True
EPI_ISL_2844125	False
EPI_ISL_11278940	False
EPI_ISL_13660981	False
EPI_ISL_2640976	True
EPI_ISL_15058431	False
EPI_ISL_3286583	False
EPI_ISL_10056626	False
EPI_ISL_8957873	False
EPI_ISL_15624876	False
EPI_ISL_13557567	True
EPI_ISL_15502768	True
EPI_ISL_11189960	True
EPI_ISL_14426535	True
EPI_ISL_7881504	True
EPI_ISL_5289290	False
EPI_ISL_4835413	True
EPI_ISL_3830435	False
EPI_ISL_4381540	False
EPI_ISL_8129430	True
EPI_ISL_14446692	True
EPI_ISL_8795239	False
EPI_ISL_7681249	False
EPI_ISL_443679	False
EPI_ISL_3080907	False
EPI_ISL_9345020	True
EPI_ISL_14112789	True
EPI_ISL_8164525	True
EPI_ISL_10902709	False
EPI_ISL_14091314	True
EPI_ISL_9364323	True
EPI_ISL_2941785	True
EPI_ISL_7074545	False
EPI_ISL_8593427	False
EPI_ISL_6675068	False
EPI_ISL_11961535	True
EPI_ISL_6338325	True
EPI_ISL_9651706	False
EPI_ISL_2989519	True
EPI_ISL_8991993	False
EPI_ISL_9443456	True
EPI_ISL_9872353	False
EPI_ISL_11635562	True
EPI_ISL_4654702	True
EPI_ISL_2775333	False
EPI_ISL_8831118	True
EPI_ISL_3352902	False
EPI_ISL_3703451	True
EPI_ISL_1428703	True
EPI_ISL_3590993	False
EPI_ISL_6157378	False
EPI_ISL_985379	False
EPI_ISL_1629285	False
EPI_ISL_9172849	True
EPI_ISL_14457979	False
EPI_ISL_15056736	True
EPI_ISL_10610137	False
EPI_ISL_7756828	True
EPI_ISL_1265353	False
EPI_ISL_12804457	False
EPI_ISL_1082839	True
EPI_ISL_10522913	False
EPI_ISL_4993055	False
EPI_ISL_5039308	False
EPI_ISL_615580	True
EPI_ISL_2431429	False
EPI_ISL_3335004	True
EPI_ISL_3826329	False
EPI_ISL_432373	False
EPI_ISL_8616747	False
EPI_ISL_12829480	False
EPI_ISL_11057303	False
EPI_ISL_15535813	False
EPI_ISL_667309	False
EPI_ISL_1279857	True
EPI_ISL_5116718	False
EPI_ISL_11899676	False
EPI_ISL_14228242	False
EPI_ISL_8841862	False
EPI_ISL_4644229	True
EPI_ISL_15405676	True
EPI_ISL_6539301	False
EPI_ISL_14564673	True
EPI_ISL_1309633	True
EPI_ISL_1312194	False
EPI_ISL_7728532	False
EPI_ISL_568672	False
EPI_ISL_14726125	False
EPI_ISL_3075589	False
EPI_ISL_9453059	False
EPI_ISL_10625972	True
EPI_ISL_5852878	False
EPI_ISL_10243651	True
EPI_ISL_471875	True
EPI_ISL_9374415	False
EPI_ISL_11374311	False
EPI_ISL_12158451	True
EPI_ISL_5421318	True
EPI_ISL_10318426	False
EPI_ISL_10671988	False
EPI_ISL_15053519	False
EPI_ISL_14161444	False
EPI_ISL_7189034	True
EPI_ISL_3408837	False
EPI_ISL_5875168	False
EPI_ISL_15440109	False
EPI_ISL_8350686	True
EPI_ISL_10140446	False
EPI_ISL_5811440	False
EPI_ISL_6635470	True
EPI_ISL_14594278	True
EPI_ISL_1853453	False
EPI_ISL_2840058	False
EPI_ISL_15125718	True
EPI_ISL_549542	True
EPI_ISL_5217426	True
EPI_ISL_1994385	False
EPI_ISL_7583589	False
EPI_ISL_12442162	False
EPI_ISL_8570373	False
EPI_ISL_595806	False
EPI_ISL_8896245	False
EPI_ISL_15575176	False
EPI_ISL_6309761	False
EPI_ISL_4956853	False
EPI_ISL_9741780	False
EPI_ISL_4931963	False
EPI_ISL_2777664	True
EPI_ISL_15399093	True
EPI_ISL_11452022	False
EPI_ISL_4226047	True
EPI_ISL_443378	False
EPI_ISL_9055105	True
EPI_ISL_15626744	False
EPI_ISL_15413929	True
EPI_ISL_1524199	True
EPI_ISL_4418564	False
EPI_ISL_4671351	True
EPI_ISL_14537618	True
EPI_ISL_905439	True
EPI_ISL_6807799	False
EPI_ISL_13881189	False
EPI_ISL_10798579	False
EPI_ISL_12516343	False
EPI_ISL_14905683	True
EPI_ISL_10381541	False
EPI_ISL_14070402	False
EPI_ISL_14101273	True
EPI_ISL_2843563	False
EPI_ISL_960949	True
EPI_ISL_15192668	False
EPI_ISL_10108702	True
EPI_ISL_7995141	True
EPI_ISL_13098360	True
EPI_ISL_4494300	True
EPI_ISL_4140897	True
EPI_ISL_15393454	True
EPI_ISL_3741208	True
EPI_ISL_13261074	False
EPI_ISL_1184592	False
EPI_ISL_13188701	True
EPI_ISL_7528237	False
EPI_ISL_3639831	False
EPI_ISL_1108438	True
EPI_ISL_15302298	True
EPI_ISL_5971585	False
EPI_ISL_2693105	False
EPI_ISL_11169175	False
EPI_ISL_10499903	False
EPI_ISL_4290174	True
EPI_ISL_8825501	True
EPI_ISL_15122236	False
EPI_ISL_13059394	False
EPI_ISL_998273	False
EPI_ISL_8299056	False
EPI_ISL_1138848	False
EPI_ISL_13375034	False
EPI_ISL_5345820	True
EPI_ISL_12385433	False
EPI_ISL_9532474	False
EPI_ISL_13240399	False
EPI_ISL_12655832	False
EPI_ISL_10968686	False
EPI_ISL_2234231	False
EPI_ISL_14420417	False
EPI_ISL_13523620	True
EPI_ISL_2814120	True
EPI_ISL_10481049	True
EPI_ISL_10664937	False
EPI_ISL_13697831	False
EPI_ISL_5164054	True
EPI_ISL_1910513	False
EPI_ISL_5790421	True
EPI_ISL_3346220	True
EPI_ISL_768511	True
EPI_ISL_15226806	False
EPI_ISL_12221306	False
EPI_ISL_1617930	True
EPI_ISL_6829810	False
EPI_ISL_2552901	True
EPI_ISL_8856340	False
EPI_ISL_520456	False
EPI_ISL_6172709	True
EPI_ISL_14911933	False
EPI_ISL_8781737	False
EPI_ISL_3847849	True
EPI_ISL_3265289	False
EPI_ISL_7188256	True
EPI_ISL_1881737	True
EPI_ISL_13215348	True
EPI_ISL_5442994	True
EPI_ISL_2821582	True
EPI_ISL_9767416	False
EPI_ISL_8541399	False
EPI_ISL_2137300	False
EPI_ISL_3252975	True
EPI_ISL_11703449	True
EPI_ISL_5450447	False
EPI_ISL_14562461	False
EPI_ISL_1823644	True
EPI_ISL_10064436	False
EPI_ISL_12459093	False
EPI_ISL_3392958	False
EPI_ISL_14540623	True
EPI_ISL_4420395	True
EPI_ISL_13435314	True
EPI_ISL_3249165	True
EPI_ISL_13391524	True
EPI_ISL_14244486	True
EPI_ISL_3400455	True
EPI_ISL_9362035	False
EPI_ISL_3534249	False
EPI_ISL_423510	False
EPI_ISL_2433013	True
EPI_ISL_1846039	True
EPI_ISL_2492365	False
EPI_ISL_441826	False
EPI_ISL_3759937	True
EPI_ISL_8388190	False
EPI_ISL_4048912	True
EPI_ISL_8426114	True
EPI_ISL_3383989	True
EPI_ISL_12613454	True
EPI_ISL_1115811	True
EPI_ISL_12009585	False
EPI_ISL_4562186	False
EPI_ISL_12307453	True
EPI_ISL_8551902	False
EPI_ISL_14880171	True
EPI_ISL_9158079	False
EPI_ISL_8870250	False
EPI_ISL_15255459	False
EPI_ISL_15158935	True
EPI_ISL_9691428	True
EPI_ISL_12186699	False
EPI_ISL_5171012	False
EPI_ISL_5847292	False
EPI_ISL_11006362	False
EPI_ISL_14110065	True
EPI_ISL_3338052	True
EPI_ISL_5436903	False
EPI_ISL_546260	False
EPI_ISL_8635546	False
EPI_ISL_4922947	False
EPI_ISL_6057654	False
EPI_ISL_8697592	False
EPI_ISL_14459699	False
EPI_ISL_7401806	False
EPI_ISL_1248092	False
EPI_ISL_5735332	True
EPI_ISL_3488103	False
EPI_ISL_10813552	False
EPI_ISL_13161256	True
EPI_ISL_6391961	True
EPI_ISL_15053327	False
EPI_ISL_8811254	False
EPI_ISL_8471475	False
EPI_ISL_2646391	False
EPI_ISL_14826598	True
EPI_ISL_3633445	False
EPI_ISL_6738633	True
EPI_ISL_13900779	True
EPI_ISL_12099571	True
EPI_ISL_13327967	True
EPI_ISL_7605862	False
EPI_ISL_2492670	False
EPI_ISL_11751920	False
EPI_ISL_10011821	False
EPI_ISL_5171167	False
EPI_ISL_2849853	False
EPI_ISL_9371129	False
EPI_ISL_8702183	False
EPI_ISL_6353684	False
EPI_ISL_8687794	False
EPI_ISL_8787546	False
EPI_ISL_11953678	False
EPI_ISL_8449846	False
EPI_ISL_15026103	True
EPI_ISL_7265301	False
EPI_ISL_4334073	True
EPI_ISL_9418085	True
EPI_ISL_5055883	False
EPI_ISL_11373883	False
EPI_ISL_15335955	True
EPI_ISL_8257200	False
EPI_ISL_2662087	False
EPI_ISL_4169873	False
EPI_ISL_11752482	True
EPI_ISL_8270339	False
EPI_ISL_1909478	False
EPI_ISL_7815230	True
EPI_ISL_9352542	False
EPI_ISL_10195986	True
EPI_ISL_13298018	True
EPI_ISL_12873414	False
EPI_ISL_11579407	False
EPI_ISL_13656107	True
EPI_ISL_3116083	True
EPI_ISL_4864493	True
EPI_ISL_10335450	True
EPI_ISL_967809	True
EPI_ISL_2512235	False
EPI_ISL_5017263	False
EPI_ISL_14257992	False
EPI_ISL_12749633	False
EPI_ISL_6391405	False
EPI_ISL_15381238	False
EPI_ISL_15499828	False
EPI_ISL_9967278	False
EPI_ISL_10940501	True
EPI_ISL_2663760	True
EPI_ISL_8311459	True
EPI_ISL_11731531	True
EPI_ISL_12093518	True
EPI_ISL_9301671	False
EPI_ISL_4354221	True
EPI_ISL_6458014	False
EPI_ISL_11852220	False
EPI_ISL_14119690	True
EPI_ISL_3603540	False
EPI_ISL_8321887	True
EPI_ISL_11584536	True
EPI_ISL_14088462	True
EPI_ISL_8669301	False
EPI_ISL_12983936	True
EPI_ISL_13800904	False
EPI_ISL_1120388	False
EPI_ISL_8687389	False
EPI_ISL_7776756	False
EPI_ISL_8783876	False
EPI_ISL_5958596	True
EPI_ISL_6860254	False
EPI_ISL_5159600	False
EPI_ISL_10435189	False
EPI_ISL_1599288	True
EPI_ISL_6859665	False
EPI_ISL_12140960	False
EPI_ISL_15243946	False
EPI_ISL_5772441	True
EPI_ISL_2309613	False
EPI_ISL_1387308	True
EPI_ISL_8754243	False
EPI_ISL_3285155	False
EPI_ISL_11329912	False
EPI_ISL_1861841	False
EPI_ISL_11260524	False
EPI_ISL_14159712	False
EPI_ISL_1992946	False
EPI_ISL_5687955	True
EPI_ISL_2403753	True
EPI_ISL_5837583	False
EPI_ISL_15637983	False
EPI_ISL_3881667	False
EPI_ISL_10088866	False
EPI_ISL_4987573	True
EPI_ISL_3842628	False
EPI_ISL_10590680	False
EPI_ISL_14500921	True
EPI_ISL_8274917	False
EPI_ISL_14434470	False
EPI_ISL_2150990	False
EPI_ISL_3980789	True
EPI_ISL_8698193	False
EPI_ISL_974205	True
EPI_ISL_13941396	False
EPI_ISL_6854262	False
EPI_ISL_5930678	False
EPI_ISL_3500225	False
EPI_ISL_13051749	False
EPI_ISL_4936229	True
EPI_ISL_2184159	False
EPI_ISL_9362468	False
EPI_ISL_13884183	False
EPI_ISL_763702	False
EPI_ISL_13109102	True
EPI_ISL_13084894	False
EPI_ISL_6767261	True
EPI_ISL_693335	False
EPI_ISL_11899625	False
EPI_ISL_12221212	False
EPI_ISL_10524745	False
EPI_ISL_10464422	False
EPI_ISL_15314706	False
EPI_ISL_1261610	True
EPI_ISL_1043663	False
EPI_ISL_14538183	True
EPI_ISL_440408	False
EPI_ISL_575256	False
EPI_ISL_11045035	True
EPI_ISL_1376418	True
EPI_ISL_11215799	True
EPI_ISL_12906895	False
EPI_ISL_14325443	False
EPI_ISL_5962598	False
EPI_ISL_2843856	False
EPI_ISL_2908448	True
EPI_ISL_5881889	True
EPI_ISL_10694592	False
EPI_ISL_14186446	False
EPI_ISL_1394269	False
EPI_ISL_13079652	True
EPI_ISL_13571210	False
EPI_ISL_13608072	False
EPI_ISL_5036554	True
EPI_ISL_6666122	False
EPI_ISL_11150574	False
EPI_ISL_13292674	False
EPI_ISL_6251791	False
EPI_ISL_2627042	True
EPI_ISL_2986563	False
EPI_ISL_6157828	True
EPI_ISL_13355191	False
EPI_ISL_9441689	False
EPI_ISL_10325000	False
EPI_ISL_5721980	True
EPI_ISL_7277167	True
EPI_ISL_12507698	True
EPI_ISL_12950913	True
EPI_ISL_2549077	True
EPI_ISL_10783193	False
EPI_ISL_3246642	True
EPI_ISL_7894705	True
EPI_ISL_6054375	False
EPI_ISL_7334606	False
EPI_ISL_15058135	False
EPI_ISL_2557162	False
EPI_ISL_15570918	False
EPI_ISL_8078896	True
EPI_ISL_10868708	True
EPI_ISL_14172280	False
EPI_ISL_1612849	False
EPI_ISL_12226729	False
EPI_ISL_10227094	False
EPI_ISL_3436989	True
EPI_ISL_8546764	True
EPI_ISL_9582437	True
EPI_ISL_9797944	False
EPI_ISL_11778391	True
EPI_ISL_3174371	False
EPI_ISL_3663929	False
EPI_ISL_3136188	False
EPI_ISL_1348024	True
EPI_ISL_14190789	True
EPI_ISL_14559203	True
EPI_ISL_3957525	True
EPI_ISL_8041702	False
EPI_ISL_15364136	False
EPI_ISL_14279785	True
EPI_ISL_1278834	False
EPI_ISL_15215254	False
EPI_ISL_15600821	False
EPI_ISL_14427660	False
EPI_ISL_9462970	True
EPI_ISL_11797297	True
EPI_ISL_3074046	False
EPI_ISL_14163446	False
EPI_ISL_9008012	False
EPI_ISL_1518610	True
EPI_ISL_6852371	False
EPI_ISL_8970600	True
EPI_ISL_14439320	False
EPI_ISL_15303921	False
EPI_ISL_4179498	False
EPI_ISL_543265	False
EPI_ISL_2319971	False
EPI_ISL_9837855	False
EPI_ISL_7980724	True
EPI_ISL_1228493	True
EPI_ISL_8886400	False
EPI_ISL_7559554	True
EPI_ISL_7726484	True
EPI_ISL_10048249	False
EPI_ISL_8767871	False
EPI_ISL_11168365	False
EPI_ISL_3768290	False
EPI_ISL_9552611	False
EPI_ISL_6784527	False
EPI_ISL_15305978	False
EPI_ISL_14735743	True
EPI_ISL_12601263	False
EPI_ISL_2532526	False
EPI_ISL_6346068	False
EPI_ISL_7762551	True
EPI_ISL_3327856	True
EPI_ISL_10859091	True
EPI_ISL_13331837	True
EPI_ISL_9091183	False
EPI_ISL_11991621	False
EPI_ISL_6744490	True
EPI_ISL_3993705	False
EPI_ISL_10437359	False
EPI_ISL_6054764	True
EPI_ISL_3304564	False
EPI_ISL_8571898	False
EPI_ISL_13715418	True
EPI_ISL_483367	False
EPI_ISL_4063177	False
EPI_ISL_6529166	True
EPI_ISL_13524393	False
EPI_ISL_3339717	False
EPI_ISL_15025708	False
EPI_ISL_8770865	False
EPI_ISL_5794622	True
EPI_ISL_10776411	False
EPI_ISL_1691170	True
EPI_ISL_12569275	True
EPI_ISL_701810	True
EPI_ISL_9019800	True
EPI_ISL_8844785	False
EPI_ISL_13907570	True
EPI_ISL_6147799	True
EPI_ISL_4445371	True
EPI_ISL_1799057	False
EPI_ISL_596681	True
EPI_ISL_12943375	True
EPI_ISL_9944790	False
EPI_ISL_14129810	False
EPI_ISL_12147578	False
EPI_ISL_11483865	False
EPI_ISL_456663	False
EPI_ISL_9750830	False
EPI_ISL_2354834	False
EPI_ISL_1015236	True
EPI_ISL_4247119	False
EPI_ISL_10093912	False
EPI_ISL_7944212	True
EPI_ISL_10819676	False
EPI_ISL_2504268	False
EPI_ISL_12020311	True
EPI_ISL_1894314	False
EPI_ISL_10207261	True
EPI_ISL_10740487	False
EPI_ISL_9214745	True
EPI_ISL_12696296	False
EPI_ISL_14975353	True
EPI_ISL_1632565	False
EPI_ISL_10261093	False
EPI_ISL_1062168	True
EPI_ISL_4432296	True
EPI_ISL_3134136	False
EPI_ISL_10920522	False
EPI_ISL_5133997	False
EPI_ISL_14113696	True
EPI_ISL_8734137	False
EPI_ISL_8794347	True
EPI_ISL_11064639	False
EPI_ISL_3989184	False
EPI_ISL_12376905	False
EPI_ISL_9089261	False
EPI_ISL_14674720	False
EPI_ISL_13182145	True
EPI_ISL_14673007	True
EPI_ISL_509338	True
EPI_ISL_14090349	True
EPI_ISL_2163956	True
EPI_ISL_9282864	True
EPI_ISL_9854990	True
EPI_ISL_9394066	False
EPI_ISL_11696760	True
EPI_ISL_1645994	True
EPI_ISL_13676889	True
EPI_ISL_1099697	True
EPI_ISL_7781384	False
EPI_ISL_9980365	False
EPI_ISL_1810366	True
EPI_ISL_615759	True
EPI_ISL_607132	True
EPI_ISL_8532575	False
EPI_ISL_1996095	True
EPI_ISL_5241201	False
EPI_ISL_4276753	True
EPI_ISL_6755289	True
EPI_ISL_3142212	False
EPI_ISL_7450643	False
EPI_ISL_4692447	False
EPI_ISL_6619549	True
EPI_ISL_3489925	True
EPI_ISL_11635143	False
EPI_ISL_8888506	True
EPI_ISL_3143133	True
EPI_ISL_4321370	False
EPI_ISL_11857600	False
EPI_ISL_3902543	True
EPI_ISL_4393164	False
EPI_ISL_10051529	False
EPI_ISL_6819080	True
EPI_ISL_14638521	True
EPI_ISL_11093524	False
EPI_ISL_11504947	False
EPI_ISL_8011896	False
EPI_ISL_4990025	True
EPI_ISL_1189152	True
EPI_ISL_14848465	True
EPI_ISL_3433462	False
EPI_ISL_4823782	False
EPI_ISL_14945518	True
EPI_ISL_1481716	False
EPI_ISL_7568032	True
EPI_ISL_6762937	True
EPI_ISL_4000367	True
EPI_ISL_3856295	False
EPI_ISL_8040306	False
EPI_ISL_1120079	True
EPI_ISL_1500539	False
EPI_ISL_3879041	False
EPI_ISL_3483994	False
EPI_ISL_3713021	True
EPI_ISL_1623953	True
EPI_ISL_10228627	False
EPI_ISL_10461970	True
EPI_ISL_14230619	False
EPI_ISL_4688790	True
EPI_ISL_14881947	True
EPI_ISL_2793963	True
EPI_ISL_15369954	False
EPI_ISL_960226	False
EPI_ISL_487549	True
EPI_ISL_11095788	True
EPI_ISL_13232513	True
EPI_ISL_7545776	False
EPI_ISL_6982212	True
EPI_ISL_13074794	True
EPI_ISL_9853309	False
EPI_ISL_5898773	True
EPI_ISL_5795264	False
EPI_ISL_12339504	False
EPI_ISL_2616761	True
EPI_ISL_3064115	True
EPI_ISL_596875	False
EPI_ISL_4130102	False
EPI_ISL_6799026	False
EPI_ISL_12291869	False
EPI_ISL_8889738	False
EPI_ISL_4808105	False
EPI_ISL_3872316	True
EPI_ISL_15422446	True
EPI_ISL_15095991	False
EPI_ISL_9250578	True
EPI_ISL_10242630	False
EPI_ISL_15616044	False
EPI_ISL_9967196	False
EPI_ISL_15073988	False
EPI_ISL_13311423	True
EPI_ISL_2352914	True
EPI_ISL_14025429	False
EPI_ISL_7810998	False
EPI_ISL_3901207	False
EPI_ISL_8732240	False
EPI_ISL_2256906	True
EPI_ISL_9843834	True
EPI_ISL_1450752	True
EPI_ISL_10696811	False
EPI_ISL_4250764	True
EPI_ISL_15347764	True
EPI_ISL_4815470	True
EPI_ISL_8970730	True
EPI_ISL_11669887	False
EPI_ISL_10918523	True
EPI_ISL_14205507	False
EPI_ISL_9370586	True
EPI_ISL_8687760	False
EPI_ISL_3938858	False
EPI_ISL_9685071	False
EPI_ISL_659609	True
EPI_ISL_15365004	False
EPI_ISL_14902858	False
EPI_ISL_4935527	True
EPI_ISL_6508916	False
EPI_ISL_8852525	False
EPI_ISL_12948698	True
EPI_ISL_10209008	True
EPI_ISL_3724418	False
EPI_ISL_12087091	False
EPI_ISL_10736699	False
EPI_ISL_12113903	False
EPI_ISL_11353773	True
EPI_ISL_15594755	False
EPI_ISL_8969416	False
EPI_ISL_9217633	True
EPI_ISL_8386177	False
EPI_ISL_2104395	False
EPI_ISL_9352770	False
EPI_ISL_12344166	False
EPI_ISL_12384577	True
EPI_ISL_3139344	False
EPI_ISL_9175778	False
EPI_ISL_12613729	False
EPI_ISL_7359791	True
EPI_ISL_4453250	True
EPI_ISL_2238622	True
EPI_ISL_1044194	True
EPI_ISL_6327915	False
EPI_ISL_7886540	False
EPI_ISL_4032459	False
EPI_ISL_12769014	False
EPI_ISL_8133843	True
EPI_ISL_1139349	True
EPI_ISL_13746051	True
EPI_ISL_10573198	False
EPI_ISL_14950799	True
EPI_ISL_8692223	True
EPI_ISL_5384728	True
EPI_ISL_7502113	True
EPI_ISL_14562188	False
EPI_ISL_12939583	True
EPI_ISL_15045678	True
EPI_ISL_14485778	False
EPI_ISL_9739442	True
EPI_ISL_7164774	False
EPI_ISL_1905937	False
EPI_ISL_5197560	True
EPI_ISL_8115312	False
EPI_ISL_1672554	False
EPI_ISL_6946182	False
EPI_ISL_12318680	False
EPI_ISL_5207205	True
EPI_ISL_13666952	True
EPI_ISL_9092187	True
EPI_ISL_13557828	True
EPI_ISL_4184430	False
EPI_ISL_2500892	True
EPI_ISL_7954712	True
EPI_ISL_10494573	False
EPI_ISL_2679247	False
EPI_ISL_7857810	True
EPI_ISL_6174729	True
EPI_ISL_10075782	False
EPI_ISL_427202	True
EPI_ISL_13513321	False
EPI_ISL_500243	False
EPI_ISL_8142553	True
EPI_ISL_1289165	False
EPI_ISL_4225111	False
EPI_ISL_9607342	False
EPI_ISL_520070	True
EPI_ISL_7752710	False
EPI_ISL_7836146	False
EPI_ISL_8225022	False
EPI_ISL_12744550	True
EPI_ISL_8897730	False
EPI_ISL_4624433	False
EPI_ISL_10402863	False
EPI_ISL_7151048	False
EPI_ISL_8292669	False
EPI_ISL_3184903	False
EPI_ISL_7198006	True
EPI_ISL_3276336	False
EPI_ISL_10168648	True
EPI_ISL_4833195	True
EPI_ISL_5321289	False
EPI_ISL_13310521	False
EPI_ISL_2642247	False
EPI_ISL_10785186	False
EPI_ISL_7269173	True
EPI_ISL_13726784	False
EPI_ISL_15499379	True
EPI_ISL_11980819	True
EPI_ISL_1253622	False
EPI_ISL_3748589	True
EPI_ISL_11907071	False
EPI_ISL_10838774	True
EPI_ISL_13191469	True
EPI_ISL_11823137	False
EPI_ISL_2791344	True
EPI_ISL_1384617	False
EPI_ISL_3579992	True
EPI_ISL_1060255	False
EPI_ISL_3162033	False
EPI_ISL_11223922	False
EPI_ISL_4316286	True
EPI_ISL_11449188	False
EPI_ISL_9451145	False
EPI_ISL_12013869	False
EPI_ISL_9866593	True
EPI_ISL_11395287	True
EPI_ISL_1910265	True
EPI_ISL_12301353	False
EPI_ISL_3108887	False
EPI_ISL_2339541	True
EPI_ISL_9468453	True
EPI_ISL_13538518	True
EPI_ISL_548097	False
EPI_ISL_2446008	False
EPI_ISL_5668647	False
EPI_ISL_12566235	False
EPI_ISL_9795131	False
EPI_ISL_2771064	True
EPI_ISL_15329006	True
EPI_ISL_2440715	False
EPI_ISL_4567244	False
EPI_ISL_4331215	False
EPI_ISL_12511434	True
EPI_ISL_3015683	False
EPI_ISL_13963517	False
EPI_ISL_1508993	False
EPI_ISL_11857489	False
EPI_ISL_12610305	True
EPI_ISL_4881972	False
EPI_ISL_15313111	False
EPI_ISL_3905418	False
EPI_ISL_839584	True
EPI_ISL_2623532	False
EPI_ISL_488934	False
EPI_ISL_7901271	False
EPI_ISL_8331452	False
EPI_ISL_10324231	False
EPI_ISL_5235894	False
EPI_ISL_11721817	True
EPI_ISL_745467	True
EPI_ISL_3127068	True
EPI_ISL_15638227	False
EPI_ISL_1716426	False
EPI_ISL_7284138	False
EPI_ISL_7881900	False
EPI_ISL_13727735	False
EPI_ISL_15664535	False
EPI_ISL_1449413	True
EPI_ISL_14579085	False
EPI_ISL_11428458	False
EPI_ISL_12868213	True
EPI_ISL_4447481	False
EPI_ISL_10616917	True
EPI_ISL_7729950	False
EPI_ISL_586299	False
EPI_ISL_614164	False
EPI_ISL_9803141	True
EPI_ISL_2027311	False
EPI_ISL_15037468	True
EPI_ISL_12975593	False
EPI_ISL_3242736	True
EPI_ISL_12645163	False
EPI_ISL_3380300	True
EPI_ISL_15552732	False
EPI_ISL_13985967	False
EPI_ISL_12893053	True
EPI_ISL_12730777	True
EPI_ISL_15026972	False
EPI_ISL_610729	False
EPI_ISL_2138786	True
EPI_ISL_7141299	False
EPI_ISL_4370766	False
EPI_ISL_3462286	True
EPI_ISL_7487835	True
EPI_ISL_7728542	True
EPI_ISL_1194780	False
EPI_ISL_13533587	False
EPI_ISL_4375659	False
EPI_ISL_4275940	True
EPI_ISL_13333051	False
EPI_ISL_14963152	True
EPI_ISL_5649380	False
EPI_ISL_6066078	False
EPI_ISL_14776517	True
EPI_ISL_8756328	False
EPI_ISL_8970843	True
EPI_ISL_2800536	True
EPI_ISL_13011747	False
EPI_ISL_13201785	True
EPI_ISL_4097888	False
EPI_ISL_10807065	False
EPI_ISL_7165908	False
EPI_ISL_9785262	False
EPI_ISL_8427954	True
EPI_ISL_1545375	False
EPI_ISL_11580023	False
EPI_ISL_8279505	False
EPI_ISL_12963001	True
EPI_ISL_10741474	False
EPI_ISL_2741339	False
EPI_ISL_1992502	False
EPI_ISL_7459502	False
EPI_ISL_7007038	False
EPI_ISL_8869393	False
EPI_ISL_3784831	True
EPI_ISL_539719	True
EPI_ISL_1138759	True
EPI_ISL_11075678	False
EPI_ISL_3424482	False
EPI_ISL_6115289	True
EPI_ISL_7943026	True
EPI_ISL_14245533	False
EPI_ISL_13350759	False
EPI_ISL_13550409	True
EPI_ISL_14455688	True
EPI_ISL_4479707	True
EPI_ISL_14749801	True
EPI_ISL_7650067	False
EPI_ISL_483565	False
EPI_ISL_12924514	False
EPI_ISL_4427982	True
EPI_ISL_4830343	True
EPI_ISL_8196056	False
EPI_ISL_9821197	False
EPI_ISL_2699345	True
EPI_ISL_5989064	False
EPI_ISL_10727421	False
EPI_ISL_3705300	True
EPI_ISL_10202807	True
EPI_ISL_11405875	True
EPI_ISL_462306	False
EPI_ISL_7773741	False
EPI_ISL_13027490	True
EPI_ISL_4019703	True
EPI_ISL_2433769	False
EPI_ISL_782132	True
EPI_ISL_7769765	True
EPI_ISL_9562788	False
EPI_ISL_5263021	False
EPI_ISL_13008705	False
EPI_ISL_2654403	True
EPI_ISL_5789625	True
EPI_ISL_13226674	True
EPI_ISL_1004004	False
EPI_ISL_1111208	True
EPI_ISL_4393491	True
EPI_ISL_6917603	True
EPI_ISL_3689837	False
EPI_ISL_6425377	False
EPI_ISL_12712845	False
EPI_ISL_13518017	False
EPI_ISL_6454741	False
EPI_ISL_14001682	False
EPI_ISL_13507796	False
EPI_ISL_3709905	False
EPI_ISL_13414924	False
EPI_ISL_11038153	False
EPI_ISL_6315353	True
EPI_ISL_13686963	False
EPI_ISL_10888072	False
EPI_ISL_11872578	False
EPI_ISL_3138282	True
EPI_ISL_11180971	True
EPI_ISL_1365966	True
EPI_ISL_2845938	True
EPI_ISL_9502086	True
EPI_ISL_2715179	False
EPI_ISL_13643444	True
EPI_ISL_1786452	False
EPI_ISL_1306169	True
EPI_ISL_4357559	False
EPI_ISL_13128709	False
EPI_ISL_6820191	True
EPI_ISL_7133750	False
EPI_ISL_9557816	False
EPI_ISL_13150877	False
EPI_ISL_2486259	True
EPI_ISL_7835951	False
EPI_ISL_12727670	True
EPI_ISL_8810878	False
EPI_ISL_1892744	True
EPI_ISL_10023631	True
EPI_ISL_7414176	False
EPI_ISL_15076994	False
EPI_ISL_1065744	False
EPI_ISL_11780509	False
EPI_ISL_5628676	False
EPI_ISL_12017178	False
EPI_ISL_10042364	True
EPI_ISL_10271472	False
EPI_ISL_11324489	False
EPI_ISL_6039479	True
EPI_ISL_3374753	False
EPI_ISL_8386622	False
EPI_ISL_15302194	True
EPI_ISL_12813222	False
EPI_ISL_12683856	False
EPI_ISL_12653909	False
EPI_ISL_4014604	True
EPI_ISL_10984428	False
EPI_ISL_9472113	False
EPI_ISL_10270734	True
EPI_ISL_559849	True
EPI_ISL_1068163	False
EPI_ISL_4362888	False
EPI_ISL_2350320	True
EPI_ISL_1498657	False
EPI_ISL_2030178	True
EPI_ISL_13521490	True
EPI_ISL_14974358	True
EPI_ISL_7903830	True
EPI_ISL_14394792	False
EPI_ISL_1967249	True
EPI_ISL_11101965	False
EPI_ISL_2570511	True
EPI_ISL_2298473	True
EPI_ISL_7820328	True
EPI_ISL_8721898	False
EPI_ISL_11939637	False
EPI_ISL_7541063	True
EPI_ISL_9046495	False
EPI_ISL_13275523	False
EPI_ISL_10341402	False
EPI_ISL_14813694	False
EPI_ISL_2895769	False
EPI_ISL_927147	True
EPI_ISL_3132128	False
EPI_ISL_10324342	False
EPI_ISL_4131523	False
EPI_ISL_1054291	True
EPI_ISL_910714	True
EPI_ISL_12916750	False
EPI_ISL_6752132	True
EPI_ISL_12842928	False
EPI_ISL_3070308	True
EPI_ISL_7597228	True
EPI_ISL_14270363	True
EPI_ISL_7874739	True
EPI_ISL_13757989	True
EPI_ISL_6972908	False
EPI_ISL_8193328	True
EPI_ISL_8856471	False
EPI_ISL_10494263	False
EPI_ISL_10272745	False
EPI_ISL_4751276	False
EPI_ISL_15582640	False
EPI_ISL_3543118	True
EPI_ISL_15523097	False
EPI_ISL_15560193	False
EPI_ISL_3225191	True
EPI_ISL_13657640	True
EPI_ISL_9925459	False
EPI_ISL_12507629	True
EPI_ISL_4613251	False
EPI_ISL_12423394	False
EPI_ISL_15068022	False
EPI_ISL_3021012	False
EPI_ISL_2643512	False
EPI_ISL_6366894	True
EPI_ISL_9742357	False
EPI_ISL_14004659	False
EPI_ISL_14611870	False
EPI_ISL_3326045	False
EPI_ISL_4992345	True
EPI_ISL_1051483	False
EPI_ISL_13227849	False
EPI_ISL_12944355	False
EPI_ISL_8214124	False
EPI_ISL_13284408	False
EPI_ISL_12767475	False
EPI_ISL_10268055	False
EPI_ISL_1677322	True
EPI_ISL_12844282	False
EPI_ISL_1141309	False
EPI_ISL_2320972	True
EPI_ISL_12998993	True
EPI_ISL_705018	False
EPI_ISL_10647269	False
EPI_ISL_709390	False
EPI_ISL_5876048	False
EPI_ISL_6925839	False
EPI_ISL_557618	True
EPI_ISL_937532	True
EPI_ISL_9830284	False
EPI_ISL_824840	True
EPI_ISL_9691872	False
EPI_ISL_1097138	True
EPI_ISL_3449567	True
EPI_ISL_3840214	True
EPI_ISL_11019845	True
EPI_ISL_11419963	True
EPI_ISL_7763241	False
EPI_ISL_8645012	False
EPI_ISL_9038896	True
EPI_ISL_3375884	False
EPI_ISL_9239197	False
EPI_ISL_14877276	True
EPI_ISL_6313570	True
EPI_ISL_4144773	False
EPI_ISL_11612274	False
EPI_ISL_2737724	False
EPI_ISL_4538576	True
EPI_ISL_12130200	False
EPI_ISL_6758730	True
EPI_ISL_8041149	False
EPI_ISL_12927299	False
EPI_ISL_13539661	False
EPI_ISL_11341817	False
EPI_ISL_15542481	False
EPI_ISL_3130955	False
EPI_ISL_1441261	True
EPI_ISL_7792853	True
EPI_ISL_4247797	True
EPI_ISL_8175488	False
EPI_ISL_3862834	True
EPI_ISL_14856152	True
EPI_ISL_12376274	False
EPI_ISL_4036076	True
EPI_ISL_2333962	False
EPI_ISL_2702895	True
EPI_ISL_1257060	False
EPI_ISL_11281007	True
EPI_ISL_15136605	False
EPI_ISL_12915924	False
EPI_ISL_15002127	False
EPI_ISL_9799523	True
EPI_ISL_15526778	False
EPI_ISL_14996332	False
EPI_ISL_11709113	True
EPI_ISL_8202291	False
EPI_ISL_3583226	False
EPI_ISL_3480023	False
EPI_ISL_13565107	False
EPI_ISL_2087398	True
EPI_ISL_8401583	False
EPI_ISL_12556700	False
EPI_ISL_5837457	True
EPI_ISL_5863956	False
EPI_ISL_12173900	False
EPI_ISL_6300356	False
EPI_ISL_14809654	False
EPI_ISL_4076563	False
EPI_ISL_10436528	False
EPI_ISL_2406395	False
EPI_ISL_8772382	True
EPI_ISL_2525961	True
EPI_ISL_13803276	True
EPI_ISL_4756354	True
EPI_ISL_14140692	True
EPI_ISL_6402572	False
EPI_ISL_10784967	False
EPI_ISL_8914752	True
EPI_ISL_13614096	False
EPI_ISL_10637994	False
EPI_ISL_947587	False
EPI_ISL_11511002	True
EPI_ISL_9805879	False
EPI_ISL_11616473	False
EPI_ISL_15534031	True
EPI_ISL_14015957	False
EPI_ISL_3241765	True
EPI_ISL_15611569	False
EPI_ISL_9914220	False
EPI_ISL_13258529	True
EPI_ISL_6917991	True
EPI_ISL_748895	True
EPI_ISL_11596233	False
EPI_ISL_10126859	False
EPI_ISL_9202971	False
EPI_ISL_4925535	False
EPI_ISL_11226986	True
EPI_ISL_12956237	False
EPI_ISL_1126543	True
EPI_ISL_15015780	False
EPI_ISL_12233605	True
EPI_ISL_11562101	True
EPI_ISL_15527811	False
EPI_ISL_6901632	False
EPI_ISL_15574628	False
EPI_ISL_10194778	True
EPI_ISL_2146241	True
EPI_ISL_8392390	False
EPI_ISL_6772617	True
EPI_ISL_3873623	True
EPI_ISL_5337869	False
EPI_ISL_11510724	False
EPI_ISL_6779915	False
EPI_ISL_3850983	True
EPI_ISL_10628836	False
EPI_ISL_4051135	True
EPI_ISL_4616930	True
EPI_ISL_1817114	False
EPI_ISL_7799054	False
EPI_ISL_14495343	False
EPI_ISL_12026743	True
EPI_ISL_5647126	True
EPI_ISL_4530654	False
EPI_ISL_10328405	True
EPI_ISL_7674636	False
EPI_ISL_11849240	False
EPI_ISL_13054611	True
EPI_ISL_12234294	True
EPI_ISL_2630727	False
EPI_ISL_6886091	False
EPI_ISL_9103553	False
EPI_ISL_13865047	False
EPI_ISL_9240582	True
EPI_ISL_11061980	False
EPI_ISL_826331	False
EPI_ISL_8959004	False
EPI_ISL_11778200	True
EPI_ISL_15169888	False
EPI_ISL_2133254	False
EPI_ISL_15606817	False
EPI_ISL_11588094	False
EPI_ISL_11733820	True
EPI_ISL_15175338	False
EPI_ISL_2370779	False
EPI_ISL_6427880	False
EPI_ISL_13136983	True
EPI_ISL_672469	True
EPI_ISL_12353920	False
EPI_ISL_12051101	False
EPI_ISL_6299548	False
EPI_ISL_13402574	False
EPI_ISL_6648152	True
EPI_ISL_13543767	False
EPI_ISL_12655459	True
EPI_ISL_1696899	True
EPI_ISL_4744525	True
EPI_ISL_14015416	False
EPI_ISL_1053524	False
EPI_ISL_2228638	False
EPI_ISL_9752153	False
EPI_ISL_10457227	False
EPI_ISL_15621432	False
EPI_ISL_10354366	False
EPI_ISL_12907173	False
EPI_ISL_1432537	True
EPI_ISL_9582691	False
EPI_ISL_4436434	False
EPI_ISL_8377642	False
EPI_ISL_10124302	False
EPI_ISL_15229949	False
EPI_ISL_11144242	False
EPI_ISL_6505269	True
EPI_ISL_15434649	True
EPI_ISL_858417	True
EPI_ISL_14354940	True
EPI_ISL_2215401	False
EPI_ISL_13424246	True
EPI_ISL_10430137	True
EPI_ISL_10913106	False
EPI_ISL_2731080	True
EPI_ISL_11714131	True
EPI_ISL_15634698	False
EPI_ISL_15031747	False
EPI_ISL_15487650	False
EPI_ISL_9684372	False
EPI_ISL_9883482	False
EPI_ISL_7363970	True
EPI_ISL_11343137	True
EPI_ISL_2740262	False
EPI_ISL_14558601	True
EPI_ISL_3375675	False
EPI_ISL_8267965	False
EPI_ISL_11489505	True
EPI_ISL_8177159	False
EPI_ISL_5109518	False
EPI_ISL_578791	True
EPI_ISL_5847111	False
EPI_ISL_13725849	False
EPI_ISL_552253	False
EPI_ISL_10228880	True
EPI_ISL_9094202	True
EPI_ISL_13410621	True
EPI_ISL_8342192	False
EPI_ISL_589146	True
EPI_ISL_4727868	False
EPI_ISL_6349380	True
EPI_ISL_7427732	False
EPI_ISL_11985452	True
EPI_ISL_14937577	False
EPI_ISL_1892325	True
EPI_ISL_12768849	False
EPI_ISL_10203616	False
EPI_ISL_7952984	False
EPI_ISL_2419319	False
EPI_ISL_6671079	False
EPI_ISL_11749453	True
EPI_ISL_1585153	False
EPI_ISL_10882275	False
EPI_ISL_9529371	False
EPI_ISL_12785266	False
EPI_ISL_734315	False
EPI_ISL_9125740	False
EPI_ISL_8596033	False
EPI_ISL_12865710	True
EPI_ISL_13213481	True
EPI_ISL_7805415	False
EPI_ISL_5541691	False
EPI_ISL_9367318	True
EPI_ISL_13000940	False
EPI_ISL_2958115	True
EPI_ISL_14992410	False
EPI_ISL_14776665	True
EPI_ISL_6686533	False
EPI_ISL_9491035	False
EPI_ISL_6089188	True
EPI_ISL_4455279	False
EPI_ISL_4309457	False
EPI_ISL_15074026	False
EPI_ISL_10967602	False
EPI_ISL_9164744	False
EPI_ISL_13392675	False
EPI_ISL_1502247	True
EPI_ISL_10361751	False
EPI_ISL_2235463	True
EPI_ISL_776861	True
EPI_ISL_10947960	False
EPI_ISL_1565785	False
EPI_ISL_4982903	True
EPI_ISL_1551896	True
EPI_ISL_10957405	True
EPI_ISL_3096497	False
EPI_ISL_9119637	False
EPI_ISL_12510184	True
EPI_ISL_9158386	False
EPI_ISL_9440586	False
EPI_ISL_11948183	False
EPI_ISL_6187630	True
EPI_ISL_1647297	True
EPI_ISL_11820292	False
EPI_ISL_2326902	True
EPI_ISL_13009061	False
EPI_ISL_844934	True
EPI_ISL_4813758	False
EPI_ISL_1439988	True
EPI_ISL_1701033	True
EPI_ISL_3671887	True
EPI_ISL_14478065	False
EPI_ISL_8629914	False
EPI_ISL_9525375	False
EPI_ISL_589544	False
EPI_ISL_8437716	False
EPI_ISL_9249207	False
EPI_ISL_11899232	False
EPI_ISL_11452887	False
EPI_ISL_12081076	False
EPI_ISL_14826646	True
EPI_ISL_966438	True
EPI_ISL_10928401	True
EPI_ISL_13825834	False
EPI_ISL_14163384	False
EPI_ISL_15518751	False
EPI_ISL_14721355	False
EPI_ISL_8036260	True
EPI_ISL_6638362	False
EPI_ISL_11938307	False
EPI_ISL_11730989	False
EPI_ISL_11918724	True
EPI_ISL_12425840	True
EPI_ISL_10036169	True
EPI_ISL_5942491	False
EPI_ISL_446063	False
EPI_ISL_4225853	False
EPI_ISL_2215222	True
EPI_ISL_11328733	False
EPI_ISL_8935247	True
EPI_ISL_9251640	True
EPI_ISL_8855836	False
EPI_ISL_3506672	False
EPI_ISL_7017019	True
EPI_ISL_1941600	False
EPI_ISL_1653505	True
EPI_ISL_12818902	True
EPI_ISL_8251317	False
EPI_ISL_5577463	False
EPI_ISL_10707627	False
EPI_ISL_14100279	False
EPI_ISL_4052036	False
EPI_ISL_1909835	True
EPI_ISL_5253737	False
EPI_ISL_2832673	False
EPI_ISL_11819669	False
EPI_ISL_3992502	False
EPI_ISL_10795429	False
EPI_ISL_1791728	True
EPI_ISL_2280539	True
[truncated: 998,000+ more rows]
